# Supplementary material for: An Isoform of the Eukaryotic Translation Elongation Factor 1A (eEF1a) Acts as a Pro-Viral Factor Required for Tomato Spotted Wilt Virus Disease in Nicotiana benthamiana
Source: Viruses. 2021 Oct 30;13(11):2190. doi: 10.3390/v13112190 (PMC8619209; doi:10.3390/v13112190)
Supplement: Supplementary file 1 [file viruses-13-02190-s001.zip]

Archive with 8 entries (8 files):
- Figure S1 EM of RNPs.tif
- Figure S2 GO comparison between the Arabidopsis RBPome and TSWV RNPome-RGB.tif
- Figure S3 GO comparison between the yeast RBPome and RNPome of the TSWV replicon-RGB.tif
- Table S1 Resource table.xlsx
- Table S2 MS data of purified RNPs from N. benthamiana.xlsx
- Table S3 MS data of the TSWV replicon system in yeast.xlsx
- Table S4 Putative plant host factors selected for functional validation in N. benthamiana.pdf
- Table S5 Predicted small RNAs formed by the TRVeEF1A-silencing constructs.pdf
