# Supplementary material for: An Isoform of the Eukaryotic Translation Elongation Factor 1A (eEF1a) Acts as a Pro-Viral Factor Required for Tomato Spotted Wilt Virus Disease in Nicotiana benthamiana
Source: Viruses. 2021 Oct 30;13(11):2190. doi: 10.3390/v13112190 (PMC8619209; doi:10.3390/v13112190)
Supplement: Supplementary file 1 [file viruses-13-02190-s001.zip › Table S1 Resource table.xlsx]

## Sheet: Reagents or resources
Reagents or resources	Source
Bacterial and Virus strains
E. coli DH5α
S. ceverisiae THY.AP4	(Obrdlik et al. 2004)
A. tumefaciens: GV3101	(Larebeke et al., 1974)
TSWV BR-01	(De Ávila et al.1993)
Biological samples
Nicotiana benthamiana
Emilia sonchifolia
Antisera
Rabbit anti TSWV N	(Kikkert et al. 1997)
Rabbit anti TSWV L	(Van Poelwijk et al. 1993)
α-TSWV N protein-AP	(De Ávila et al. 1990)

## Sheet: Primers
Database number	Name primer	Primer sequence (5’ - 3’)	Gene ID
FP 238	BX15T	TTGGATCCTCTAGATTTTTTTTTTTTTTT
FP 7083	TRV2 sequencing FW	GTGTGTCAACAAAGATGGAC
FP 7084	TRV2 sequencing RV	CTTCAGACACGGATCTAC
FP 7020	VIGS: pTRV2-eEF1a clade a.1 Fw	TGGAGTAATTGAGCAATTTGGTGC
FP 7021	VIGS: pTRV2-eEF1a clade a.1 Rv	CCCTTTAGAAGCTGAAATCTGTTAAG
FP 7022	VIGS: pTRV2-eEF1a clade a.2 Fw	GACCTTTGGACCTACTGGTCTG
FP 7023	VIGS: pTRV2-eEF1a clade a.2 Rv	CCATAGGCTTGGTCGGCATC
SDG 5	VIGS: pTRV2-eEF1a clade b Fw	TGTTCCAGTACAATTCTGGTGG	NbS00023178g0001.1
SDG 6	VIGS: pTRV2-eEF1a clade b Rv	GGCTCGGAAGTTTTGTTTGT
SDG 15	VIGS: pTRV2-CHMP1 Fw	TCCGTTTATCTTCACGGCTC	NbS00008317g0004.1
SDG 16	VIGS: pTRV2-CHMP1 Rv	CCACTTTTTCGCTGTCCTTTG
Ap003	VIGS: pTRV2-B-Glu Fw	ACGACGTTAGGTCGTTCATTG	NbS00034922g0015.1
Ap004	VIGS: pTRV2-B-Glu Rv	AAGAGCATAGGGGAGAGAAATATCG
Ap001	VIGS: pTRV2-AMT1.1 Fw	ATGGCTTGTGAAGTGAACCAACT	NbS00056501g0001.1
Ap002	VIGS: pTRV2-AMT1.1 Rv	AAGCCGAGCTGCATGGAAA
Ap032	VIGS: pTRV2-DNA-J homolog 13Fw	TAGCTCTTTTCCTGACTAGTTTC	NbS00005708g0012.1
Ap033	VIGS: pTRV2-DNA-J homolog 13Rv	TACTTTTCTTTTCTTCAGTTTGAC
FP 8561	VIGS: pTRV2-Hexose transporter Fw	TTGTAATCGCCATAATCCTC	NbS00058697g0004.1
FP 8562	VIGS: pTRV2-Hexose transporter Rv	CAAAAATCCATCCCGAAAAG
FP 8569	VIGS: pTRV2-Sugar transporter protein 13 Fw	TTGTAATCGCCATAATCCTC	NbS00062251g0003.1
FP 8570	VIGS: pTRV2-Sugar transporter protein 13 Rv	CAAAAATCCATCCCGAAAAG
FP 8567	VIGS: pTRV2-Calcium-dependent lipid-binding (CaLB domain) family protein Fw	GGAGGTAGTTACGGGCAG	NbS00001150g0003.1
Fp 8568	VIGS: pTRV2-Calcium-dependent lipid-binding (CaLB domain) family protein Rv	CTAGAAATCATCACCATCATAATC
FP 8563	VIGS: pTRV2-Cytochrome b561 Fw	GAAAACAGACTCTAATAAGAAC	NbS00002670g0023.1
FP 8564	VIGS: pTRV2-Cytochrome b561 Rv	AACAAAATAAAACCACAAATAGG
FP 8575	VIGS: pTRV2-Harpin inducing prot 1-like 18 Fw	CAGCAGCTGCAACCCATGT	NbS00006593g0102.1
FP 8576	VIGS: pTRV2-Harpin inducing prot 1-like 18 Rv	TCTCTCGCCTTGATACATAGC
SDG 31	VIGS: pTRV2-Glucan endo-1,3-beta-glucosidase_Fw	TTGCCAACAATTTACCATCGG	NbS00010129g0001.1
SDG 32	VIGS: pTRV2-Glucan endo-1,3-beta-glucosidase_Rv	TGAGTATGTTGCAGTTGAAACC
FP 8587	VIGS: pTRV2-Catalase isozyme 1 Fw	TTCCTTCCGGAGAGTTTGC	NbS00013764g0007.1
FP 8588	VIGS: pTRV2-Catalase isozyme 1 Rv	CTCAGTGTCCATAATTTGGATAA
FP 8600	VIGS: pTRV2-ABC transporter B family member 21 Fw	ATGCTTTCAAGATGAATTAATC	NbS00020002g0005.1
FP 8601	VIGS: pTRV2-ABC transporter B family member 21 Rv	GTATTAGTGCTCTCTGATC
FP 8571	VIGS: pTRV2-Cysteine-rich receptor-like protein kinase 2 Fw	GGACTTCTATGCACTCAAG	NbS00022441g0017.1
FP 8572	VIGS: pTRV2-Cysteine-rich receptor-like protein kinase 2 Rv	CAAAATGATTAAAGAAACTATGTAAT
FP 8573	VIGS: pTRV2-Inorganic phosphate transporter Fw	TCCTAGCTTTTAGCTTTCTG	NbS00023594g0004.1
FP 8574	VIGS: pTRV2-Inorganic phosphate transporter Rv	GGTAAAAAAACCCATACCAG
SDG33	VIGS: pTRV2-Probable mitochondrial chaperone BCS1-B RFw	GCCAGAGAAAGAGACTAAGATATCC	NbS00033465g0001.1
SDG34	VIGS: pTRV2-Probable mitochondrial chaperone BCS1-B Rv	TCTCCTGAATTGTATGAGTATCTCC
FP 8565	VIGS: pTRV2-SSUH2 homolog isoform x2, HSP40-like Fw	TGGTTGAAACTATAATTGAAAAAC	NbS00054171g0002.1
FP 8566	VIGS: pTRV2-SSUH2 homolog isoform x2, HSP40-like Rv	AGAGATCAAATAAGGTTGTTG
AB01	VIGS: pTRV2-Pathogenesis-related protein 1 Fw	AGTTGCTTGTTTCATTACCTT	NbS00061216g0001.1
AB02	VIGS: pTRV2-Pathogenesis-related protein 1 Rv	TTGCTTCTCATCAACCCA
Ap034	VIGS: pTRV2-DnaJ-like protein-FW	GCTCTTTTCCGGACTAGTTTCTTCTC	NbS00006769g0021.1
Ap035	VIGS: pTRV2-DnaJ-like protein-RV	CTACTTTTCTTTTCTTCACTTTGACCTATTTGG
Ap096	VIGS: pTRV2-54S ribosomal protein L10, mitochondrial-Fw	CAGATGACAGGCAGAGTTTTAATTG	NbS00009856g0011.1
Ap097	VIGS: pTRV2-54S ribosomal protein L10, mitochondrial-Rv	ATAAGAGTTGACGGAGAATGGAAAC
Ap084	VIGS: pTRV2-Endoplasmic reticulum transmembrane protein 1 Fw	ATGACCTCTTTGCCACATTTTC	NbS00009889g0007.1
Ap085	VIGS: pTRV2-Endoplasmic reticulum transmembrane protein 1 Rv	CAAACTCTTCAAGCCTACTATCG
EO03	VIGS: pTRV2-ATP-dependent molecular chaperone HSC82 Fw	GCGGACACAGAAACCTTTG	NbS00011481g0021.1
EO04	VIGS: pTRV2-ATP-dependent molecular chaperone HSC82 Rv	GTGGATAAAGAGTTCAGGTTGAG
Ap108	VIGS: pTRV2-DnaJ-like chaperone JEM1 Fw	CATGCCTCAAAAGATTCTCG	NbS00015581g0008.1
Ap109	VIGS: pTRV2-DnaJ-like chaperone JEM1 Rv	GATCTACTGCTACTCGATACAT
Ap076	VIGS: pTRV2-Long-chain-fatty-acid--CoA ligase 1 Fw	TTGGCATACGTTGTTCTGG	NbS00019858g0012.1
Ap077	VIGS: pTRV2-Long-chain-fatty-acid--CoA ligase 1 Rv	CAGAGAGGATTTCCAGTTCAAG
SDG 23	VIGS: pTRV2-Monosaccharid transporter Fw	CAGGATTTGCTTGGTCATGGGG	NbS00023311g0013.1
SDG 24	VIGS: pTRV2-Monosaccharid transporter Rv	TCCACCATTTGAACTTCCTTTGCC
Ap088	VIGS: pTRV2-Heat shock protein SSA1-Fw	GAGGAACACTGTGAAAGATGAG	NbS00023331g0003.1
Ap089	VIGS: pTRV2-Heat shock protein SSA1-Rv	AGCAGGACCATCATCATCC
Ap064	VIGS: pTRV2-Calcium-transporting ATPase 2_Fw	ATGGATTTGCCAGCACAAG	NbS00027624g0003.1
Ap065	VIGS: pTRV2-Calcium-transporting ATPase 2_Rv	GCTAGACTTGACTGATCAATGC
Ap056	VIGS: pTRV2-Eukaryotic translation initiation factor 2 subunit gamma Fw	GTTACTGAACAGCTGGAAAA	NbS00036611g0008.1
Ap057	VIGS: pTRV2-Eukaryotic translation initiation factor 2 subunit gamma Rv	CAATGGTTGGTTCGTAAATCT
Ap066	VIGS: pTRV2-Putative ATP-dependent RNA helicase YLR419W-Fw	GGATGCCGGAATGGAGATTC	NbS00037522g0005.1
Ap067	VIGS: pTRV2-Putative ATP-dependent RNA helicase YLR419W-Rv	CATCTAGAAGGGACGTTGTGG
Ap080	VIGS: pTRV2-ER-retained PMA1-suppressing protein 1 Fw	TCTGGGATTCAAGTTGTCCTC	NbS00039262g0004.1
Ap081	VIGS: pTRV2-ER-retained PMA1-suppressing protein 1 Rv	GGCTTTATGGAAAAAGCAAAGC
Ap040	VIGS: pTRV2-Heat shock protein 70-Fw	TGTATGGAGCCTGTTGAAAAGTG	NbS00040361g0003.1
Ap041	VIGS: pTRV2-Heat shock protein 70-Rv	ATGCTCTTGCAAAGTTCCTTCC
SDG 39	VIGS: pTRV2-Mitochondrial inner membrane protein OXA1-like-Fw	AATGGTGGGCATCCATAGTTGC	NbS00000522g0011.1
SDG 40	VIGS: pTRV2-Mitochondrial inner membrane protein OXA1-like-Rv	GCTCCTCCCTGTTTGAGAGAAG
SDG 41	VIGS: pTRV2-DNAJ homolog-Fw	TGATCCACAGAAGAGGGCAG	NbS00001000g0012.1
SDG 42	VIGS: pTRV2-DNAJ homolog-Rv	TGGCACATTACTCGATGCAC
AB03	VIGS: pTRV2-Hydroxyproline-rich glycoprotein family Fw	TCGACTCGCTCTCAGTCTCAAAC	NbS00003404g0002.1
AB04	VIGS: pTRV2-Hydroxyproline-rich glycoprotein family Rv	CAAACCCAATTGCACTACTTCGAGC
SDG 35	VIGS: pTRV2-50S ribosomal protein L1-like Fw	CGTAACATTAATAAAGGAGGCTGAG	NbS00004038g0017.1
SDG 36	VIGS: pTRV2-50S ribosomal protein L1-like Rv	TTGTAGGAAACGGGTTGGAC
FP 8581	VIGS: pTRV2-Monosaccharid transporter Fw	CAGCTGCTCAAAGTATCAAC	NbS00006080g0002.1
FP 8582	VIGS: pTRV2-Monosaccharid transporter Rv	TAGCCATTACCCCCTTTTGA
AB05	VIGS: pTRV2-Respiratory burst oxidase homolog protein Fw	TATAATGGTGGTTCTAATGGCAA	NbS00006294g0017.1
AB06	VIGS: pTRV2-Respiratory burst oxidase homolog protein Rv	TTCAAAATCTTAACAGCTTTGATGC
AB07	VIGS: pTRV2-Hypersensitive-induced response protein 4-like Fw	GGATTGCTTTCGTTTTCCTC	NbS00008134g0108.1
AB08	VIGS: pTRV2-Hypersensitive-induced response protein 4-like Rv	AAAGTACTTTAGTAATGTCGAGT
AB09	VIGS: pTRV2-Ubiquitin-associated (UBA)/TS-N domain-containing protein Fw	GTCAAGTACAGTGGTTCG	NbS00009194g0006.1
AB10	VIGS: pTRV2-Ubiquitin-associated (UBA)/TS-N domain-containing protein Rv	CCATGACATTAATCATGTTTGAT
FP 8589	VIGS: pTRV2-HSP80-like Fw	CGAGAGTGAAATCTATAGACG	NbS00013845g0026.1
FP 8590	VIGS: pTRV2-HSP80-like Rv	TCCATAAGCCGAGACACCT
FP 8577	VIGS: pTRV2-Hypothetical protein Fw	GTTGGTATCAGAGCAACGCT	NbS00014166g0101.1
FP 8578	VIGS: pTRV2-Hypothetical protein Rv	GCAGCATAGATCCTCTCTTG
SDG 37	VIGS: pTRV2-Transmembrane protein 205 (likely LEA/chaperone)-Fw	TGCAGAGTAAAATGTTTCCAGCC	NbS00014326g0003.1
SDG 38	VIGS: pTRV2-Transmembrane protein 205 (likely LEA/chaperone)-Rv	GTCCATCCGACTTCTTCCCC
FP 8583	VIGS: pTRV2-V-type proton ATPase subunit E Fw	CTCTTGCGATTCTGAAATTG	NbS00014830g0004.1
FP 8584	VIGS: pTRV2-V-type proton ATPase subunit E Rv	GTAAATATGCTATTTATAAGAATG
SDG 39	VIGS: pTRV2-Putative ferredoxin-dependent glutamate synthase 1-Fw	AGGGCTGATCTTTGTGATGC	NbS00020069g0017.1
SDG 40	VIGS: pTRV2-Putative ferredoxin-dependent glutamate synthase 1-Rv	CATTGCTACTTATCGGTGCG
Ap048	VIGS: pTRV2-EDR4-like (ENHANCED DISEASE RESISTANCE4)-Fw	GGAACAGGTTTCTTGGTGGTAAAG	NbS00020204g0009.1
Ap049	VIGS: pTRV2-EDR4-like (ENHANCED DISEASE RESISTANCE4)-Rv	TGCTTTATAACCAACAAGCTGCC
FP 8579	VIGS: pTRV2-Hydroxyproline-rich glycoprotein Fw	GACTAGTTATCCTCCACCG	NbS00021573g0008.1
FP 8580	VIGS: pTRV2-Hydroxyproline-rich glycoprotein Rv	GTATAAACCCTAAATGAAGGC
SDG 41	VIGS: pTRV2-26S protease regulatory subunit 6A-Fw	ATTTTCCTGCCTGTTGTTGG	NbS00021840g0003.1
SDG 42	VIGS: pTRV2-26S protease regulatory subunit 6A-Rv	AGAAAAGTGGCATTTGTCTGTG
FP 8604	VIGS: pTRV2-Ribosomal protein S24 Fw	ATGGCGGACAAAGCAGTGAC	NbS00024294g0008.1
FP 8605	VIGS: pTRV2-Ribosomal protein S24 Rv	CTCGTATTTCTTCGCATTCTCG
SDG 43	VIGS: pTRV2-Glycosyltransferase-Fw	GCATCTGCTTCTGATCTGATTC	NbS00026393g0010.1
SDG 44	VIGS: pTRV2-Glycosyltransferase-Rv	AGCATTATTTCTTGCCTGCAC
Ap046	VIGS: pTRV2-Syntaxin-related protein-Fw	CCGGAGAAAATCCTGATGAAGCAGTTC	NbS00027158g0003.1
Ap047	VIGS: pTRV2-Syntaxin-related protein-Rv	CCACTTGCAGTTGCTGAGCAC
AB11	VIGS: pTRV2-Aspartic protease Fw	TCCAACAAAAACAAGAGCGTAAAAGAG	NbS00027166g0001.1
AB12	VIGS: pTRV2-Aspartic protease Rv	AACCTGGGCTATTTCCAGTAGC
SDG 45	VIGS: pTRV2-Vacuolar protein sorting-associated protein-Fw	TGAAACAGCCAAGGTGCGAG	NbS00027173g0010.1
SDG 46	VIGS: pTRV2-Vacuolar protein sorting-associated protein-Rv	ACATCAGACAATATGTGCCACGG
AB13	VIGS: pTRV2-S/T-protein kinase Cx32 Fw	AACGAGCTTTCCTCTTTCC	NbS00027892g0012.1
AB14	VIGS: pTRV2-S/T-protein kinase Cx32 Rv	GAGCATCCGTATGTTTCTTCATCAC
AB15	VIGS: pTRV2-2-Oxoglutarate dehydrogenase Fw	AGCTATTGGCCATGTCGC	NbS00032958g0009.1
AB16	VIGS: pTRV2-2-Oxoglutarate dehydrogenase Rv	CGTTCCATCTAAGAAACTGTCAGTC
AB17	VIGS: pTRV2-Charged multivesicular body protein 2a Fw	GCAGAGCTCCTGCGTGAAA	NbS00035854g0013.1
AB18	VIGS: pTRV2-Charged multivesicular body protein 2a Rv	TCCCATTGCCTTTGTAACACCT
FP 8585	VIGS: pTRV2-Pleiotropic drug resistance protein 1 Rv	AAACATATTGTAGCCGGTGG	NbS00038999g0004.1/NbS00010523g0001.1
FP 8586	VIGS: pTRV2-Pleiotropic drug resistance protein 1 Rv	TCTTTTGTGCTAGTTATCTGG
Ap030	VIGS: pTRV2-Cysteine protease-Fw	TCTTTACTGGAAAATGTGGTGC	NbS00040506g0007.1
Ap031	VIGS: pTRV2-Cysteine protease-Rv	ATGTTCCGCTGCATCCT
SDG 47	VIGS: pTRV2-Subtilisin-like protease-Fw	GAAATCGAGGTCCAAGCATGGGAAG	NbS00041675g0001.1
SDG 48	VIGS: pTRV2-Subtilisin-like protease-Rv	ATGATGGTACGTTCGGGGTCAGG
SDG 49	VIGS: pTRV2-Calcium-transporting atpase-Fw	CGAAATATCCGTCGGAAGCAACTCAG	NbS00042193g0004.1
SDG 50	VIGS: pTRV2-Calcium-transporting atpase-Rv	CAAGCCCTTCGACACCTCCAAG
FP 8602	VIGS: pTRV2-Ribosomal protein S19 Fw	ATGGAGCCAGCGAGAAATG	NbS00055226g0005.1
FP 8603	VIGS: pTRV2-Ribosomal protein S19 Rv	CTGAACCACTGCTCTTACAG
AB19	VIGS: pTRV2-Metaxin, mitochondrial outer membrane import complex Fw	CTCCATTTCAGTCCCTAA	NbS00056412g0006.1
AB20	VIGS: pTRV2-Metaxin, mitochondrial outer membrane import complex Rv	AGATTCAACATAAGGTATTTGG
SDG 51	VIGS: pTRV2-V-type proton atpase subunit -Fw	TGAATCAGTGGCATCTGGAAG	NbS00056699g0001.1
SDG 52	VIGS: pTRV2-V-type proton atpase subunit -Rv	GCCAAAAAGTCATTCACTACATACG
SDG 53	VIGS: pTRV2-ATP synthase, mitochondrial -Fw	CGTCGTCGTAATAAAAGCCC	NbS00003717g0028.1
SDG 54	VIGS: pTRV2-ATP synthase, mitochondrial -Rv	GTCCTTCAACACCTGATCTCC
SDG 55	VIGS: pTRV2-Charged multivesicular body protein 1-like Fw	TGCATACTCAAAATTGAACGGC	NbS00035367g0001.1
SDG 56	VIGS: pTRV2-Charged multivesicular body protein 1-like Rv	GCAGCAATTCTTATCTAATTCCCAC
EO01	VIGS: pTRV2-Embryo-specific protein ATS3B-Fw	GTCGCCAGCCATGATCAGAG	NbS00003054g0022.1
EO02	VIGS: pTRV2-Embryo-specific protein ATS3B-Rv	CCTGCTTGACGGATCATCTAACC
EO03	VIGS: pTRV2-Inorganic phosphate transporter-Fw	GCTGGTGGGATGGTAGCAATC	NbS00006199g0011.1
EO04	VIGS: pTRV2-Inorganic phosphate transporter-Rv	GAAACATTCCCAACCTTCTCTTGCTC
EO07	VIGS: pTRV2-Clathrin light chain 2-Fw	GAAGAAGCAGAGGAATACAAAGC	NbS00057576g0008.1
EO08	VIGS: pTRV2-Clathrin light chain 2-Rv	CATTCTAGAGAGCTCAGTTGGC
FP 10427	qPCR_eEF1a Fw	GTTGACAAGAAGGACCCAACT
FP 10430	qPCR_eEF1aA Rv1	ATCCAGCACTGGTTAAATGTCC
FP 10428	qPCR_eEF1aB Rv1	CAGAACAAAAACATCACAAGCAGAG
SDG 29	qPCR_CHMP1 Fw	GAAATATGGACGGCGCTAGAA	NbS00008317g0004.1
SDG 30	qPCR_CHMP1 Rv	GTCGAGCCGTGAGGATAAAC
FP 10438	qPCR_AMT1.1 FW	AAGCTTCTCCGGATCTCTTCG	NbS00056501g0001.1
FP 10439	qPCR_AMT1.1 RV	ATCATGGTAGTAAGCAAATCCACC
FP 10440	qPCR_B-Glu Fw	GCTGTGTATGCTGCCCTTTCTC	NbS00010129g0001.1
FP 10441	qPCR_B-Glu Rv	CAGCCACTCTCGGATACAACAATC
FP 8355	qPCR APR Fw	CATCAGTGTCGTTGCAGGTATT	NbS00020268g0004.1
FP 8356	qPCR APR Rv	GCAACTTCTTGGGTTTCCTCAT

## Sheet: Plasmids
Database identifier	Recombinant DNA	Source	Protein ID
gbIFL 5311	Plasmid: YCplac111-codon optimised TSWV N	Ishibashi et al. 2017
gbIFL 5312	Plasmid: YEplac195-TSWV genomic S	Ishibashi et al. 2017
gbIFL 5310	Plasmid: YCp22-CUP-codon optimised TSWV L	Ishibashi et al. 2017
gbIFL 6270	Plasmid: pTRV1	(Liu et al. 2002)
gbIFL 6916	Plasmid: pYL156TE (pTRV2)
gbIFL 6268	Plasmid: pTRV2-GUS	Tamelink and Baulcombe 2007
gbIFP 4640	Plasmid: pTRV2-PDS	Liu et al. 2002
gbIFP 5326	Plasmid: pTRV2-TSWV Nucleocapsid
Sol 8776	Plasmid: pTRV2-CHMP1	This paper	NbS00008317g0004.1
Sol 9001	Plasmid: pTRV2-AMT1.1	This paper	NbS00056501g0001.1
Sol 9002	Plasmid: pTRV2-βGlu	This paper	NbS00034922g0015.1
gbIFP 4792	Plasmid: pTRV2-eEF1a clade a1	This paper
gbIFP 4793	Plasmid: pTRV2-eEF1a clade a2	This paper
Sol 8775	Plasmid: pTRV2-eEF1a clade b.1	This paper	NbS00023178g0001.1
Sol 9004	Plasmid: pTRV2-DNA-J homolog 13	This paper	NbS00005708g0012.1
gbIFP 5613	Plasmid: pTRV2-Hexose transporter	This paper	NbS00058697g0004.1
gbIFP 5595	Plasmid: pTRV2-Sugar transporter protein 13	This paper	NbS00062251g0003.1
gbIFP 5616	Plasmid: pTRV2-Calcium-dependent lipid-binding (CaLB domain) family protein	This paper	NbS00001150g0003.1
gbIFP 5614	Plasmid: pTRV2-Cytochrome b561	This paper	NbS00002670g0023.1
gbIFP 5598	Plasmid: pTRV2-Harpin inducing prot 1-like 18	This paper	NbS00006593g0102.1
Sol 6873	Plasmid: pTRV2-Glucan endo-1,3-beta-glucosidase	This paper	NbS00010129g0001.1
Sol 6847	Plasmid: pTRV2-Pleiotropic drug resistance protein 1	This paper	NbS00010523g0001.1
gbIFP 5604	Plasmid: pTRV2-Catalase isozyme 1	This paper	NbS00013764g0007.1
gbIFP 5612	Plasmid: pTRV2-ABC transporter B family member 21	This paper	NbS00020002g0005.1
gbIFP 5596	Plasmid: pTRV2-Cysteine-rich receptor-like protein kinase 2	This paper	NbS00022441g0017.1
gbIFP 5597	Plasmid: pTRV2-Inorganic phosphate transporter	This paper	NbS00023594g0004.1
Sol 6875	Plasmid: pTRV2-Probable mitochondrial chaperone BCS1-B	This paper	NbS00033465g0001.1
gbIFP 5615	Plasmid: pTRV2-SSUH2 homolog isoform x2, HSP40-like	This paper	NbS00054171g0002.1
Sol 6863	Plasmid: pTRV2-Pathogenesis-related protein 1	This paper	NbS00061216g0001.1
Sol 9005	Plasmid: pTRV2-DnaJ-like protein	This paper	NbS00006769g0021.1
Sol 9022	Plasmid: pTRV2-Endoplasmic reticulum transmembrane protein 1	This paper	NbS00009889g0007.1
Sol 9051	Plasmid: pTRV2-ATP-dependent molecular chaperone HSC82	This paper	NbS00011481g0021.1
Sol 9027	Plasmid: pTRV2-DnaJ-like chaperone JEM1	This paper	NbS00015581g0008.1
Sol 9023	Plasmid: pTRV2-Long-chain-fatty-acid--CoA ligase 1	This paper	NbS00019858g0012.1
Sol 8771	Plasmid: pTRV2-Monosaccharid transporter	This paper	NbS00023311g0013.1
Sol 9018	Plasmid: pTRV2-Heat shock protein SSA1	This paper	NbS00023331g0003.1
Sol 9011	Plasmid: pTRV2-Calcium-transporting ATPase 2	This paper	NbS00027624g0003.1
Sol 9013	Plasmid: pTRV2-Eukaryotic translation initiation factor 2 subunit gamma	This paper	NbS00036611g0008.1
Sol 9012	Plasmid: pTRV2-Putative ATP-dependent RNA helicase YLR419W	This paper	NbS00037522g0005.1
Sol 9017	Plasmid: pTRV2-ER-retained PMA1-suppressing protein 1	This paper	NbS00039262g0004.1
Sol 9007	Plasmid: pTRV2-Heat shock protein 70	This paper	NbS00040361g0003.1
Sol 6868	Plasmid: pTRV2-Mitochondrial inner membrane protein OXA1-like	This paper	NbS00000522g0011.1
Sol 6872	Plasmid: pTRV2-DNAJ homolog	This paper	NbS00001000g0012.1
Sol 6880	Plasmid: pTRV2-Hydroxyproline-rich glycoprotein family	This paper	NbS00003404g0002.1
Sol 8774	Plasmid: pTRV2-50S ribosomal protein L1-like	This paper	NbS00004038g0017.1
gbIFP 5601	Plasmid: pTRV2-Monosaccharid transporter	This paper	NbS00006080g0002.1
Sol 6864	Plasmid: pTRV2-Respiratory burst oxidase homolog protein	This paper	NbS00006294g0017.1
Sol 6861	Plasmid: pTRV2-Ubiquitin-associated (UBA)/TS-N domain-containing protein	This paper	NbS00009194g0006.1
gbIFP 5605	Plasmid: pTRV2-HSP80-like	This paper	NbS00013845g0026.1
gbIFP 5599	Plasmid: pTRV2-Hypothetical protein	This paper	NbS00014166g0101.1
Sol 6869	Plasmid: pTRV2-Transmembrane protein 205 (likely LEA/chaperone)	This paper	NbS00014326g0003.1
gbIFP 5602	Plasmid: pTRV2-V-type proton ATPase subunit E	This paper	NbS00014830g0004.1
Sol 6886	Plasmid: pTRV2-Putative ferredoxin-dependent glutamate synthase 1	This paper	NbS00020069g0017.1
Sol 9006	Plasmid: pTRV2-EDR4-like (ENHANCED DISEASE RESISTANCE4)	This paper	NbS00020204g0009.1
gbIFP 5600	Plasmid: pTRV2-Hydroxyproline-rich glycoprotein	This paper	NbS00021573g0008.1
Sol 6884	Plasmid: pTRV2-26S protease regulatory subunit 6A	This paper	NbS00021840g0003.1
gbIFP 5606	Plasmid: pTRV2-Ribosomal protein S24	This paper	NbS00024294g0008.1
Sol 9010	Plasmid: pTRV2-Syntaxin-related protein	This paper	NbS00027158g0003.1
Sol 6867	Plasmid: pTRV2-Aspartic protease	This paper	NbS00027166g0001.1
Sol 8772	Plasmid: pTRV2-Vacuolar protein sorting-associated protein	This paper	NbS00027173g0010.1
Sol 6866	Plasmid: pTRV2-2-Oxoglutarate dehydrogenase	This paper	NbS00032958g0009.1
Sol 6865	Plasmid: pTRV2-Charged multivesicular body protein 2a	This paper	NbS00035854g0013.1
gbIFP 5603	Plasmid: pTRV2-Pleiotropic drug resistance protein 1	This paper	NbS00038999g0004.1
Sol 9003	Plasmid: pTRV2-Cysteine protease	This paper	NbS00040506g0007.1
Sol 6885	Plasmid: pTRV2-Subtilisin-like protease	This paper	NbS00041675g0001.1
gbIFP 5607	Plasmid: pTRV2-Ribosomal protein S19	This paper	NbS00055226g0005.1
Sol 6862	Plasmid: pTRV2-Metaxin, mitochondrial outer membrane import complex	This paper	NbS00056412g0006.1
Sol 6871	Plasmid: pTRV2-V-type proton atpase subunit f	This paper	NbS00056699g0001.1
Sol 6874	Plasmid: pTRV2-Charged multivesicular body protein 1-like	This paper	NbS00035367g0001.1
Sol 9050	Plasmid: pTRV2-Embryo-specific protein ATS3B	This paper	NbS00003054g0022.1
Sol 9052	Plasmid: pTRV2-Inorganic phosphate transporter	This paper	NbS00006199g0011.1
Sol 9053	Plasmid: pTRV2-Clathrin light chain 2	This paper	NbS00057576g0008.1
