# Supplementary material for: An Isoform of the Eukaryotic Translation Elongation Factor 1A (eEF1a) Acts as a Pro-Viral Factor Required for Tomato Spotted Wilt Virus Disease in Nicotiana benthamiana
Source: Viruses. 2021 Oct 30;13(11):2190. doi: 10.3390/v13112190 (PMC8619209; doi:10.3390/v13112190)
Supplement: Supplementary file 1 [file viruses-13-02190-s001.zip › Table S2 MS data of purified RNPs from N. benthamiana.xlsx]

## Sheet: Overview
Suplemental Table 1. Data analyses plant RNP and mock samples
Tomato spotted wilt virus ribonucleoprotein interactome in N. benthamiana and S. cerevisiae
Helderman et al. 2021
Overview
Parameters	Parameters used for peptide identification by MaxQuant
ProteinGroups	Identified proteins with original LFQ intensity and iBAQ values
Transforming data	Transforming the data for statistical testing
Significantly present	List of protein either enriched in the RNP fraction or the Mock fraction
Identifiers Venn diagram	Identifiers of all proteins used in Venn diagram
Gene onthology	Gene ontology IDs

## Sheet: Parameters
Parameter	Value
Version	1.6.3.4
User name	LCMS
Machine name	BICMAXQUANT2
Date of writing	2019-01-11 13:13:34
Include contaminants	TRUE
PSM FDR	0.01
PSM FDR Crosslink	0.01
Protein FDR	0.01
Site FDR	0.01
Use Normalized Ratios For Occupancy	TRUE
Min. peptide Length	7
Min. score for unmodified peptides	0
Min. score for modified peptides	40
Min. delta score for unmodified peptides	0
Min. delta score for modified peptides	6
Min. unique peptides	0
Min. razor peptides	1
Min. peptides	1
Use only unmodified peptides and	TRUE
Modifications included in protein quantification	Oxidation (M);Acetyl (Protein N-term);Deamidation (NQ)
Peptides used for protein quantification	Razor
Discard unmodified counterpart peptides	TRUE
Label min. ratio count	2
Use delta score	FALSE
iBAQ	TRUE
iBAQ log fit	TRUE
Match between runs	TRUE
Matching time window [min]	0.7
Alignment time window [min]	20
Find dependent peptides	TRUE
Dependent peptide FDR	0.01
Mass bin size	0.0065
Fasta file	D:\Databases_MaxQuant\Nicotiana_benthamiana3_v0.4.4Sjef.fasta;D:\Databases_MaxQuant\Tieme TSWV_BR-01_plus_target_proteins Uniprot2017.fasta
Decoy mode	revert
Include contaminants	TRUE
Advanced ratios	TRUE
Fixed andromeda index folder	D:\Andromeda
Temporary folder	C:\Temp
Combined folder location
Second peptides	TRUE
Stabilize large LFQ ratios	TRUE
Separate LFQ in parameter groups	FALSE
Require MS/MS for LFQ comparisons	TRUE
Calculate peak properties	FALSE
Main search max. combinations	200
Advanced site intensities	TRUE
Write msScans table	TRUE
Write msmsScans table	TRUE
Write ms3Scans table	TRUE
Write allPeptides table	TRUE
Write mzRange table	TRUE
Write pasefMsmsScans table	TRUE
Write accumulatedPasefMsmsScans table	TRUE
Max. peptide mass [Da]	4600
Min. peptide length for unspecific search	8
Max. peptide length for unspecific search	25
Razor protein FDR	TRUE
Disable MD5	FALSE
Max mods in site table	3
Match unidentified features	FALSE
Epsilon score for mutations
Evaluate variant peptides separately	TRUE
Variation mode	None
MS/MS tol. (FTMS)	20 ppm
Top MS/MS peaks per Da interval. (FTMS)	12
Da interval. (FTMS)	100
MS/MS deisotoping (FTMS)	TRUE
MS/MS deisotoping tolerance (FTMS)	7
MS/MS deisotoping tolerance unit (FTMS)	ppm
MS/MS higher charges (FTMS)	TRUE
MS/MS water loss (FTMS)	TRUE
MS/MS ammonia loss (FTMS)	TRUE
MS/MS dependent losses (FTMS)	TRUE
MS/MS recalibration (FTMS)	TRUE
MS/MS tol. (ITMS)	0.5 Da
Top MS/MS peaks per Da interval. (ITMS)	8
Da interval. (ITMS)	100
MS/MS deisotoping (ITMS)	FALSE
MS/MS deisotoping tolerance (ITMS)	0.15
MS/MS deisotoping tolerance unit (ITMS)	Da
MS/MS higher charges (ITMS)	TRUE
MS/MS water loss (ITMS)	TRUE
MS/MS ammonia loss (ITMS)	TRUE
MS/MS dependent losses (ITMS)	TRUE
MS/MS recalibration (ITMS)	FALSE
MS/MS tol. (TOF)	40 ppm
Top MS/MS peaks per Da interval. (TOF)	10
Da interval. (TOF)	100
MS/MS deisotoping (TOF)	TRUE
MS/MS deisotoping tolerance (TOF)	0.01
MS/MS deisotoping tolerance unit (TOF)	Da
MS/MS higher charges (TOF)	TRUE
MS/MS water loss (TOF)	TRUE
MS/MS ammonia loss (TOF)	TRUE
MS/MS dependent losses (TOF)	TRUE
MS/MS recalibration (TOF)	FALSE
MS/MS tol. (Unknown)	0.5 Da
Top MS/MS peaks per Da interval. (Unknown)	8
Da interval. (Unknown)	100
MS/MS deisotoping (Unknown)	FALSE
MS/MS deisotoping tolerance (Unknown)	0.15
MS/MS deisotoping tolerance unit (Unknown)	Da
MS/MS higher charges (Unknown)	TRUE
MS/MS water loss (Unknown)	TRUE
MS/MS ammonia loss (Unknown)	TRUE
MS/MS dependent losses (Unknown)	TRUE
MS/MS recalibration (Unknown)	FALSE
Site tables	Deamidation (NQ)Sites.txt;Oxidation (M)Sites.txt

## Sheet: Protein Groups
Protein IDs	Majority protein IDs	Peptide counts (all)	Peptide counts (razor+unique)	Peptide counts (unique)	Fasta headers	Number of proteins	Peptides	Razor + unique peptides	Unique peptides	Peptides TH31_Healthy_plant_He1	Peptides TH32_Healthy_plant_He2	Peptides TH33_Healthy_plant_He3	Peptides TH34_Infected_plant_RNP1	Peptides TH35_Infected_plant_RNP2	Peptides TH36_infected_plant_RNP3	Razor + unique peptides TH31_Healthy_plant_He1	Razor + unique peptides TH32_Healthy_plant_He2	Razor + unique peptides TH33_Healthy_plant_He3	Razor + unique peptides TH34_Infected_plant_RNP1	Razor + unique peptides TH35_Infected_plant_RNP2	Razor + unique peptides TH36_infected_plant_RNP3	Unique peptides TH31_Healthy_plant_He1	Unique peptides TH32_Healthy_plant_He2	Unique peptides TH33_Healthy_plant_He3	Unique peptides TH34_Infected_plant_RNP1	Unique peptides TH35_Infected_plant_RNP2	Unique peptides TH36_infected_plant_RNP3	Sequence coverage [%]	Unique + razor sequence coverage [%]	Unique sequence coverage [%]	Mol. weight [kDa]	Sequence length	Sequence lengths	Q-value	Score	Identification type TH31_Healthy_plant_He1	Identification type TH32_Healthy_plant_He2	Identification type TH33_Healthy_plant_He3	Identification type TH34_Infected_plant_RNP1	Identification type TH35_Infected_plant_RNP2	Identification type TH36_infected_plant_RNP3	Sequence coverage TH31_Healthy_plant_He1 [%]	Sequence coverage TH32_Healthy_plant_He2 [%]	Sequence coverage TH33_Healthy_plant_He3 [%]	Sequence coverage TH34_Infected_plant_RNP1 [%]	Sequence coverage TH35_Infected_plant_RNP2 [%]	Sequence coverage TH36_infected_plant_RNP3 [%]	Intensity	Intensity TH31_Healthy_plant_He1
CON__sp|P00760|TRY1_BOVIN	CON__sp|P00760|TRY1_BOVIN	12	12	12		1	12	12	12	10	10	9	11	12	10	10	10	9	11	12	10	10	10	9	11	12	10	58.5	58.5	58.5	25.785	246	246	0	323.31	By MS/MS	By MS/MS	By MS/MS	By MS/MS	By MS/MS	By MS/MS	46.7	48	46.7	58.5	58.5	48	14166000000	2086600000
CON__sp|P02533|K1C14_HUMAN;CON__sp|P08779|K1C16_HUMAN	CON__sp|P02533|K1C14_HUMAN;CON__sp|P08779|K1C16_HUMAN	3;3	1;1	1;1	;	2	3	1	1	2	2	3	2	2	1	0	0	1	0	0	0	0	0	1	0	0	0	6.4	2.5	2.5	51.561	472	472;473	0.0060261	6.3978	By matching	By matching	By MS/MS	By matching	By matching	By matching	3.8	3.8	6.4	3.8	3.8	3.8	3335700	0
CON__sp|P02769|ALBU_BOVIN	CON__sp|P02769|ALBU_BOVIN	2	2	2		1	2	2	2	1	0	2	0	0	0	1	0	2	0	0	0	1	0	2	0	0	0	4.1	4.1	4.1	69.161	606	606	0	12.164	By matching		By MS/MS				1.7	0	4.1	0	0	0	28603000	11594000
CON__sp|P04264|K2C1_HUMAN	CON__sp|P04264|K2C1_HUMAN	32	32	29		1	32	32	29	18	17	24	18	28	21	18	17	24	18	28	21	18	15	21	17	25	18	47.2	47.2	45.7	66.038	644	644	0	323.31	By MS/MS	By MS/MS	By MS/MS	By MS/MS	By MS/MS	By MS/MS	30.7	23.8	41.1	34.3	45.3	29.8	2935800000	520020000
CON__sp|P13645|K1C10_HUMAN	CON__sp|P13645|K1C10_HUMAN	16	16	14		1	16	16	14	11	7	12	12	14	6	11	7	12	12	14	6	9	5	10	10	12	5	33.9	33.9	30.8	58.826	584	584	0	188.73	By MS/MS	By MS/MS	By MS/MS	By MS/MS	By MS/MS	By MS/MS	27.6	16.8	22.9	20.7	27.6	16.6	1247300000	285410000
CON__sp|P13647|K2C5_HUMAN	CON__sp|P13647|K2C5_HUMAN	6	3	2		1	6	3	2	5	3	5	2	4	4	3	1	2	0	1	1	2	0	1	0	1	1	12.2	8.1	5.4	62.378	590	590	0	18.508	By MS/MS	By MS/MS	By MS/MS	By matching	By MS/MS	By matching	10.5	7.1	10.7	4.4	8	7.6	48466000	27438000
CON__sp|P35527|K1C9_HUMAN	CON__sp|P35527|K1C9_HUMAN	17	17	17		1	17	17	17	12	9	10	12	15	13	12	9	10	12	15	13	12	9	10	12	15	13	38.2	38.2	38.2	62.064	623	623	0	294.5	By MS/MS	By MS/MS	By MS/MS	By MS/MS	By MS/MS	By MS/MS	28.6	24.2	23.4	27.6	32.6	31.8	1708200000	246850000
CON__sp|P35908|K22E_HUMAN	CON__sp|P35908|K22E_HUMAN	18	17	13		1	18	17	13	15	5	13	9	16	8	15	4	12	9	15	7	11	2	9	5	12	5	41.3	39.4	34	65.432	639	639	0	139.98	By MS/MS	By MS/MS	By MS/MS	By MS/MS	By MS/MS	By MS/MS	38.2	10.6	30.2	19.9	38.8	16.3	769440000	188190000
NbC23171932g0001.1	NbC23171932g0001.1	4	2	2	NbC23171932g0001.1 protein AED:0.21 eAED:0.21 QI:30|-1|0|1|-1|1|1|0|54; (*GB) gi|68566314|sp|Q43364.1|EFTUB_NICSY (e_value=9e-29) RecName: Full=Elongation factor TuB, chloroplastic; Short=EF-TuB; Flags: Precursor;; (*SWP) sp|Q43364|EFTUB_NICSY (e_value=3e-	1	4	2	2	3	3	3	1	2	4	2	2	1	1	1	2	2	2	1	1	1	2	29.6	29.6	29.6	5.8669	54	54	0	12.797	By matching	By MS/MS	By matching	By matching	By matching	By MS/MS	29.6	29.6	29.6	22.2	29.6	29.6	108220000	15655000
NbC23241500g0001.1	NbC23241500g0001.1	1	1	1	NbC23241500g0001.1 protein ; (*GB) gi|9230281|gb|AAF85800.1| (e_value=1e-32) 60S ribosomal protein L2 [Nicotiana tabacum];; (*SWP) sp|Q42064|RL83_ARATH (e_value=2e-33) 60S ribosomal protein L8-3 OS=Arabidopsis thaliana GN=RPL8C PE=1 SV=2;; (*TAIR) AT4G36	1	1	1	1	0	0	0	1	0	0	0	0	0	1	0	0	0	0	0	1	0	0	29.6	29.6	29.6	5.9588	54	54	0.00038595	7.6638				By MS/MS			0	0	0	29.6	0	0	8114900	0
NbC23505093g0001.1;NbS00055502g0005.1;NbS00034658g0108.1	NbC23505093g0001.1;NbS00055502g0005.1;NbS00034658g0108.1	1;1;1	1;1;1	1;1;1	NbC23505093g0001.1 protein ; (*GB) gi|359386146|gb|AEV43362.1| (e_value=8e-28) poly C-binding protein [Citrus sinensis];; (*TAIR) AT5G15270.1 (e_value=8e-16) | Symbols: | RNA-binding KH domain-containing protein | chr5:4958738-4960947 FORWARD LENGTH=548	3	1	1	1	1	1	1	0	1	0	1	1	1	0	1	0	1	1	1	0	1	0	18.9	18.9	18.9	8.2123	74	74;521;717	0.0014892	7.224	By matching	By MS/MS	By MS/MS		By matching		18.9	18.9	18.9	0	18.9	0	24598000	7332300
NbC23654049g0001.1	NbC23654049g0001.1	1	1	1	NbC23654049g0001.1 protein ; (*GB) gi|359476532|ref|XP_002268094.2| (e_value=4e-20) PREDICTED: uncharacterized protein LOC100241547 [Vitis vinifera];; (*TAIR) AT3G04260.1 (e_value=2e-22) | Symbols: PTAC3 | plastid transcriptionally active 3 | chr3:112323	1	1	1	1	1	1	1	0	0	1	1	1	1	0	0	1	1	1	1	0	0	1	18.5	18.5	18.5	5.8868	54	54	0.0027691	6.6001	By MS/MS	By MS/MS	By MS/MS			By MS/MS	18.5	18.5	18.5	0	0	18.5	20991000	5269400
NbC23699290g0001.1	NbC23699290g0001.1	8	4	2	NbC23699290g0001.1 protein ; (*GB) gi|359485026|ref|XP_003633201.1| (e_value=3e-48) PREDICTED: plasma membrane ATPase 4 isoform 2 [Vitis vinifera];; (*SWP) sp|Q03194|PMA4_NICPL (e_value=1e-49) Plasma membrane ATPase 4 OS=Nicotiana plumbaginifolia GN=PMA4	1	8	4	2	5	6	8	8	8	6	2	3	4	4	4	2	1	1	2	2	2	1	48.8	48.8	36.6	8.9705	82	82	0	44.298	By MS/MS	By MS/MS	By MS/MS	By MS/MS	By MS/MS	By MS/MS	48.8	48.8	48.8	48.8	48.8	48.8	1809100000	41511000
NbC23747605g0001.1	NbC23747605g0001.1	9	1	1	NbC23747605g0001.1 protein ; (*GB) gi|113461|sp|P27081.1|ADT2_SOLTU (e_value=1e-21) RecName: Full=ADP,ATP carrier protein, mitochondrial; AltName: Full=ADP/ATP translocase; AltName: Full=Adenine nucleotide translocator; Short=ANT; Flags: Precursor;; (*SW	1	9	1	1	8	8	8	9	7	5	0	0	0	1	0	0	0	0	0	1	0	0	69	19	19	6.066	58	58	0.00076658	7.5616	By matching	By matching	By matching	By MS/MS	By matching	By matching	69	69	69	69	69	69	5363700	0
NbC23764053g0001.1;NbS00025334g0002.1;NbS00020151g0004.1;NbS00031326g0011.1;NbS00010396g0001.1;NbS00007119g0010.1	NbC23764053g0001.1;NbS00025334g0002.1;NbS00020151g0004.1;NbS00031326g0011.1;NbS00010396g0001.1;NbS00007119g0010.1	5;5;5;5;5;4	5;5;5;5;5;4	3;3;3;3;3;3	NbC23764053g0001.1 protein AED:0.01 eAED:0.01 QI:0|-1|0|1|-1|1|1|0|69; (*GB) gi|1173027|sp|P46290.1|RL31_NICGU (e_value=5e-24) RecName: Full=60S ribosomal protein L31;; (*SWP) sp|P46290|RL31_NICGU (e_value=2e-25) 60S ribosomal protein L31 OS=Nicotiana glut	6	5	5	3	3	4	4	3	2	4	3	4	4	3	2	4	2	2	2	1	1	2	75.4	75.4	55.1	7.944	69	69;100;105;108;138;330	0	73.273	By MS/MS	By MS/MS	By MS/MS	By MS/MS	By matching	By MS/MS	52.2	68.1	68.1	66.7	50.7	73.9	400450000	31530000
NbC23982093g0001.1;NbS00003527g0004.1;NbS00004050g0001.1	NbC23982093g0001.1;NbS00003527g0004.1;NbS00004050g0001.1	2;2;2	2;2;2	2;2;2	NbC23982093g0001.1 protein ; (*GB) gi|356529091|ref|XP_003533130.1| (e_value=3e-26) PREDICTED: uncharacterized protein LOC100812282 [Glycine max];; (*TAIR) AT5G49580.1 (e_value=1e-23) | Symbols: | Chaperone DnaJ-domain superfamily protein | chr5:2012382	3	2	2	2	0	2	1	2	1	2	0	2	1	2	1	2	0	2	1	2	1	2	27.4	27.4	27.4	10.427	95	95;198;676	0.00041806	11.331		By matching	By MS/MS	By MS/MS	By matching	By MS/MS	0	27.4	11.6	27.4	11.6	27.4	34733000	0
NbC24080257g0001.1	NbC24080257g0001.1	3	1	1	NbC24080257g0001.1 protein ; (*GB) gi|255544896|ref|XP_002513509.1| (e_value=1e-45) nucleolar GTP-binding protein, putative [Ricinus communis];; (*SWP) sp|Q9C6I8|NOG1_ARATH (e_value=4e-37) Nucleolar GTP-binding protein 1 OS=Arabidopsis thaliana GN=At1g50	1	3	1	1	0	3	3	1	1	1	0	1	1	1	1	1	0	1	1	1	1	1	33	16	16	11.991	106	106	0.0007622	7.5139		By MS/MS	By MS/MS	By MS/MS	By matching	By matching	0	33	33	16	16	16	43826000	0
NbC24101312g0001.1;NbS00029078g0004.1;NbS00006126g0102.1;NbS00003217g0003.1	NbC24101312g0001.1;NbS00029078g0004.1;NbS00006126g0102.1;NbS00003217g0003.1	3;3;3;3	3;3;3;3	2;2;2;2	NbC24101312g0001.1 protein AED:0.01 eAED:0.02 QI:0|-1|0|1|-1|1|1|0|111; (*GB) gi|52001191|gb|AAU21476.1| (e_value=1e-69) chloroplast photosystem I reaction center V [Camellia sinensis];; (*SWP) sp|Q9S7N7|PSAG_ARATH (e_value=8e-66) Photosystem I reaction ce	4	3	3	2	3	2	3	1	1	1	3	2	3	1	1	1	2	2	2	1	1	1	22.5	22.5	16.2	12.221	111	111;147;147;147	0	19.128	By MS/MS	By MS/MS	By MS/MS	By matching	By matching	By matching	22.5	16.2	22.5	11.7	11.7	11.7	584340000	148190000
NbC24176595g0001.1;NbS00012878g0028.1;NbS00032371g0010.1	NbC24176595g0001.1;NbS00012878g0028.1;NbS00032371g0010.1	1;1;1	1;1;1	1;1;1	NbC24176595g0001.1 protein ; (*GB) gi|15236308|ref|NP_192252.1| (e_value=4e-66) pre-mRNA-processing factor 6 [Arabidopsis thaliana];; (*SWP) sp|A1A5S1|PRP6_RAT (e_value=2e-49) Pre-mRNA-processing factor 6 OS=Rattus norvegicus GN=Prpf6 PE=2 SV=1;; (*TAIR)	3	1	1	1	0	0	1	0	1	1	0	0	1	0	1	1	0	0	1	0	1	1	21.7	21.7	21.7	13.287	120	120;935;982	0.0027267	6.5171			By MS/MS		By matching	By matching	0	0	21.7	0	21.7	21.7	22843000	0
NbC24188352g0001.1;NbS00014486g0017.1	NbC24188352g0001.1;NbS00014486g0017.1	1;1	1;1	1;1	NbC24188352g0001.1 protein ; (*ITAG) Solyc01g099360.2.1 (e_value=4e-45) genomic_reference:SL2.40ch01 gene_region:81405479-81417163 transcript_region:SL2.40ch01:81405479..81417163+ functional_description:PWWP domain-containing protein (AHRD V1 *-*- D7L3U3	2	1	1	1	0	1	1	0	0	1	0	1	1	0	0	1	0	1	1	0	0	1	9.1	9.1	9.1	12.764	121	121;1057	0.0027797	6.6389		By MS/MS	By matching			By MS/MS	0	9.1	9.1	0	0	9.1	25737000	0
NbC24195834g0001.1;NbS00019921g0002.1;NbS00003068g0006.1;NbS00031144g0006.1;NbS00012802g0001.1	NbC24195834g0001.1	7;2;2;2;2	3;1;1;1;1	2;0;0;0;0	NbC24195834g0001.1 protein AED:0.04 eAED:0.04 QI:0|-1|0|1|-1|1|1|0|112; (*GB) gi|225735176|gb|ACO25565.1| (e_value=4e-77) protein kinase-coding resistance protein [Nicotiana repanda];; (*SWP) sp|Q9FN92|Y5597_ARATH (e_value=3e-70) Probable receptor-like pro	5	7	3	2	2	6	5	7	5	5	1	3	1	3	3	3	0	2	0	2	2	2	54.5	36.6	25.9	12.718	112	112;767;837;854;890	0	20.553	By MS/MS	By MS/MS	By MS/MS	By MS/MS	By MS/MS	By MS/MS	17.9	44.6	39.3	54.5	44.6	44.6	104590000	5922300
NbC24305910g0003.1	NbC24305910g0003.1	19	4	4	NbC24305910g0003.1 protein AED:0.03 eAED:0.03 QI:0|1|0.5|1|1|1|2|0|101; (*GB) gi|12643758|sp|Q40565.1|RCA2_TOBAC (e_value=6e-65) RecName: Full=Ribulose bisphosphate carboxylase/oxygenase activase 2, chloroplastic; Short=RA 2; Short=RuBisCO activase 2; Flag	1	19	4	4	18	16	16	10	6	10	4	3	2	1	0	0	4	3	2	1	0	0	85.1	33.7	33.7	11.291	101	101	0	136.19	By MS/MS	By MS/MS	By matching	By matching	By matching	By matching	85.1	85.1	85.1	75.2	70.3	72.3	318510000	222040000
NbC24395170g0001.1;NbS00033540g0004.1;NbS00012460g0033.1;NbS00029687g0012.1	NbC24395170g0001.1;NbS00033540g0004.1;NbS00012460g0033.1;NbS00029687g0012.1	1;1;1;1	1;1;1;1	1;1;1;1	NbC24395170g0001.1 protein ; (*GB) gi|225437963|ref|XP_002271401.1| (e_value=7e-16) PREDICTED: NADH dehydrogenase [ubiquinone] 1 alpha subcomplex subunit 9, mitochondrial [Vitis vinifera];; (*SWP) sp|Q9SK66|NDUA9_ARATH (e_value=3e-15) NADH dehydrogenase	4	1	1	1	0	1	1	1	1	0	0	1	1	1	1	0	0	1	1	1	1	0	28.3	28.3	28.3	6.0809	53	53;99;315;528	0.0065746	6.3042		By matching	By matching	By MS/MS	By MS/MS		0	28.3	28.3	28.3	28.3	0	17763000	0
NbC24520891g0001.1;NbS00020365g0010.1;NbS00018145g0009.1;NbS00043351g0001.1;NbS00014369g0008.1	NbC24520891g0001.1;NbS00020365g0010.1;NbS00018145g0009.1;NbS00043351g0001.1;NbS00014369g0008.1	1;1;1;1;1	1;1;1;1;1	1;1;1;1;1	NbC24520891g0001.1 protein ; (*GB) gi|147777193|emb|CAN65431.1| (e_value=1e-21) hypothetical protein VITISV_017099 [Vitis vinifera];; (*SWP) sp|Q9LN71|RING1_ARATH (e_value=4e-19) E3 ubiquitin-protein ligase At1g12760 OS=Arabidopsis thaliana GN=At1g12760	5	1	1	1	0	1	1	0	0	0	0	1	1	0	0	0	0	1	1	0	0	0	7.8	7.8	7.8	14.522	128	128;262;353;359;383	0.00039936	9.0192		By MS/MS	By MS/MS				0	7.8	7.8	0	0	0	12074000	0
NbC24541842g0001.1;NbS00032425g0004.1;NbS00020582g0004.1	NbC24541842g0001.1;NbS00032425g0004.1;NbS00020582g0004.1	1;1;1	1;1;1	1;1;1	NbC24541842g0001.1 protein ; (*GB) gi|147798057|emb|CAN60703.1| (e_value=8e-79) hypothetical protein VITISV_003522 [Vitis vinifera];; (*SWP) sp|P38861|NMD3_YEAST (e_value=1e-23) 60S ribosomal export protein NMD3 OS=Saccharomyces cerevisiae (strain ATCC 2	3	1	1	1	0	0	1	0	1	0	0	0	1	0	1	0	0	0	1	0	1	0	8.5	8.5	8.5	19.002	164	164;535;572	0.0014556	6.978			By MS/MS		By matching		0	0	8.5	0	8.5	0	9662300	0
NbC24604416g0003.1;NbS00047206g0007.1	NbC24604416g0003.1;NbS00047206g0007.1	1;1	1;1	1;1	NbC24604416g0003.1 protein AED:0.02 eAED:0.02 QI:0|1|0|1|1|1|2|0|98; (*GB) gi|255552944|ref|XP_002517515.1| (e_value=3e-40) vacuolar protein sorting-associated protein, putative [Ricinus communis];; (*TAIR) AT4G17140.1 (e_value=6e-40) | Symbols: | pleckst	2	1	1	1	0	1	1	0	1	1	0	1	1	0	1	1	0	1	1	0	1	1	15.3	15.3	15.3	11.073	98	98;342	0.00041118	11.02		By matching	By matching		By matching	By MS/MS	0	15.3	15.3	0	15.3	15.3	32491000	0
NbC24872723g0001.1	NbC24872723g0001.1	23	23	21	NbC24872723g0001.1 protein AED:0.03 eAED:0.04 QI:0|-1|0|1|-1|1|1|0|212; (*GB) gi|161702915|gb|ABX76298.1| (e_value=2e-118) sexual organ expressed protein [Nicotiana alata];; (*SWP) sp|P58515|SPI2_SOLTU (e_value=1e-32) Serine protease inhibitor 2 OS=Solanum	1	23	23	21	4	4	18	22	17	21	4	4	18	22	17	21	4	4	17	20	15	19	81.1	81.1	77.4	23.59	212	212	0	323.31	By MS/MS	By MS/MS	By MS/MS	By MS/MS	By MS/MS	By MS/MS	24.5	19.3	62.7	67.9	67.5	81.1	3427100000	31211000
NbC24968109g0001.1;NbS00051970g0009.1;NbS00022434g0009.1	NbC24968109g0001.1;NbS00051970g0009.1;NbS00022434g0009.1	1;1;1	1;1;1	1;1;1	NbC24968109g0001.1 protein ; (*GB) gi|225429460|ref|XP_002277333.1| (e_value=6e-24) PREDICTED: uncharacterized protein LOC100267911 [Vitis vinifera];; (*TAIR) AT4G29480.1 (e_value=1e-24) | Symbols: | Mitochondrial ATP synthase subunit G protein | chr4:1	3	1	1	1	0	0	1	1	0	1	0	0	1	1	0	1	0	0	1	1	0	1	13.3	13.3	13.3	6.9271	60	60;121;122	0.0081274	6.2596			By MS/MS	By matching		By MS/MS	0	0	13.3	13.3	0	13.3	15895000	0
NbC25032573g0001.1	NbC25032573g0001.1	6	6	6	NbC25032573g0001.1 protein ; (*GB) gi|4325041|gb|AAD17230.1| (e_value=5e-37) FtsH-like protein Pftf precursor [Nicotiana tabacum];; (*SWP) sp|O80860|FTSH2_ARATH (e_value=2e-32) ATP-dependent zinc metalloprotease FTSH 2, chloroplastic OS=Arabidopsis thali	1	6	6	6	5	5	3	0	0	0	5	5	3	0	0	0	5	5	3	0	0	0	78.5	78.5	78.5	8.7669	79	79	0	81.447	By MS/MS	By MS/MS	By MS/MS				77.2	78.5	63.3	0	0	0	148780000	79089000
NbC25086184g0001.1;NbS00006399g0016.1;NbS00029459g0002.1;NbS00026857g0001.1	NbC25086184g0001.1;NbS00006399g0016.1;NbS00029459g0002.1;NbS00026857g0001.1	1;1;1;1	1;1;1;1	1;1;1;1	NbC25086184g0001.1 protein AED:0.03 eAED:0.03 QI:0|-1|0|1|-1|1|1|0|228; (*GB) gi|167600643|gb|ABZ89185.1| (e_value=9e-83) putative protein [Coffea canephora];; (*TAIR) AT3G04550.1 (e_value=7e-58) | Symbols: | unknown protein; INVOLVED IN: biological_proce	4	1	1	1	0	0	0	0	1	1	0	0	0	0	1	1	0	0	0	0	1	1	4.8	4.8	4.8	25.211	228	228;378;385;385	0.0033933	6.496					By MS/MS	By matching	0	0	0	0	4.8	4.8	12236000	0
NbC25090256g0001.1	NbC25090256g0001.1	4	4	4	NbC25090256g0001.1 protein AED:0.36 eAED:0.36 QI:0|1|0|1|0|0|2|0|65; (*GB) gi|311893229|dbj|BAJ25786.1| (e_value=5e-25) putative PR-10 type pathogenesis-related protein [Nicotiana tabacum];; (*SWP) sp|P85524|KIRO_ACTDE (e_value=4e-15) Kirola OS=Actinidia d	1	4	4	4	2	4	4	3	3	3	2	4	4	3	3	3	2	4	4	3	3	3	41.5	41.5	41.5	7.6587	65	65	0	24.586	By MS/MS	By MS/MS	By MS/MS	By MS/MS	By MS/MS	By MS/MS	16.9	41.5	41.5	41.5	41.5	40	315980000	3964700
NbC25132074g0001.1;NbS00036561g0009.1	NbC25132074g0001.1;NbS00036561g0009.1	4;4	4;4	4;4	NbC25132074g0001.1 protein AED:0.04 eAED:0.04 QI:0|-1|0|1|-1|0|1|0|63; (*GB) gi|110083945|gb|ABG49145.1| (e_value=3e-26) proteinase inhibitor isoform [Solanum phureja];; (*ITAG) Solyc09g089540.2.1 (e_value=4e-30) genomic_reference:SL2.40ch09 gene_region:64	2	4	4	4	1	1	4	4	4	4	1	1	4	4	4	4	1	1	4	4	4	4	41.3	41.3	41.3	7.1244	63	63;107	0	31.539	By matching	By MS/MS	By MS/MS	By MS/MS	By MS/MS	By MS/MS	15.9	15.9	41.3	41.3	41.3	41.3	1762200000	195210
NbC25340200g0001.1	NbC25340200g0001.1	18	2	2	NbC25340200g0001.1 protein ; (*GB) gi|399213|sp|P31542.1|CLPAB_SOLLC (e_value=2e-64) RecName: Full=ATP-dependent Clp protease ATP-binding subunit clpA homolog CD4B, chloroplastic; Flags: Precursor;; (*SWP) sp|P31542|CLPAB_SOLLC (e_value=4e-66) ATP-depend	1	18	2	2	14	16	18	7	4	13	2	2	2	1	0	2	2	2	2	1	0	2	81.2	9.4	9.4	15.759	149	149	0	20.325	By matching	By MS/MS	By MS/MS	By MS/MS	By matching	By MS/MS	66.4	81.2	81.2	52.3	35.6	67.1	124380000	5723200
NbS00004697g0001.1;NbC25375173g0001.1	NbS00004697g0001.1;NbC25375173g0001.1	2;2	2;2	2;2	NbS00004697g0001.1 protein AED:0.37 eAED:0.51 QI:45|-1|0|1|-1|1|1|0|51; (*GB) gi|171854681|dbj|BAG16530.1| (e_value=7e-18) putative phosphate-induced protein [Capsicum chinense];; (*TAIR) AT5G64260.1 (e_value=4e-14) | Symbols: EXL2 | EXORDIUM like 2 | chr5	2	2	2	2	0	1	1	1	0	1	0	1	1	1	0	1	0	1	1	1	0	1	64.7	64.7	64.7	5.379	51	51;168	0	13.136		By MS/MS	By matching	By MS/MS		By MS/MS	0	27.5	27.5	37.3	0	37.3	15737000	0
NbC25513678g0001.1	NbC25513678g0001.1	1	1	1	NbC25513678g0001.1 protein ; (*GB) gi|225452280|ref|XP_002270990.1| (e_value=3e-41) PREDICTED: pentatricopeptide repeat-containing protein At4g35850, mitochondrial [Vitis vinifera];; (*SWP) sp|Q8VYR5|PP351_ARATH (e_value=4e-37) Pentatricopeptide repeat-c	1	1	1	1	1	1	1	1	1	0	1	1	1	1	1	0	1	1	1	1	1	0	24.1	24.1	24.1	10.192	87	87	0.00039231	8.1236	By MS/MS	By MS/MS	By MS/MS	By MS/MS	By matching		24.1	24.1	24.1	24.1	24.1	0	40917000	8316300
NbC25622266g0001.1	NbC25622266g0001.1	1	1	1	NbC25622266g0001.1 protein AED:0.10 eAED:0.10 QI:0|-1|0|1|-1|1|1|0|91; (*GB) gi|350535573|ref|NP_001234713.1| (e_value=3e-51) TK1-like deoxyribonucleoside kinase [Solanum lycopersicum];; (*SWP) sp|O81263|KITH_ORYSJ (e_value=2e-36) Thymidine kinase OS=Oryza	1	1	1	1	0	0	0	0	0	1	0	0	0	0	0	1	0	0	0	0	0	1	16.5	16.5	16.5	10.216	91	91	0.004065	6.4864						By MS/MS	0	0	0	0	0	16.5	2726100	0
NbC25691955g0002.1	NbC25691955g0002.1	1	1	1	NbC25691955g0002.1 protein ; (*GB) gi|225463960|ref|XP_002270792.1| (e_value=4e-36) PREDICTED: uncharacterized protein LOC100261576 [Vitis vinifera];; (*TAIR) AT3G04590.2 (e_value=2e-12) | Symbols: | AT hook motif DNA-binding family protein | chr3:12392	1	1	1	1	0	0	1	0	0	1	0	0	1	0	0	1	0	0	1	0	0	1	12.8	12.8	12.8	16.509	156	156	0.0014631	7.0205			By matching			By MS/MS	0	0	12.8	0	0	12.8	18713000	0
NbC25737543g0001.1;NbS00020661g0001.1;NbS00022230g0003.1;NbS00012575g0015.1	NbC25737543g0001.1	7;2;2;2	7;2;2;2	7;2;2;2	NbC25737543g0001.1 protein AED:0.07 eAED:0.09 QI:24|1|0.6|1|1|1|5|0|279; (*GB) gi|10798652|emb|CAC12826.1| (e_value=0.0) malate dehydrogenase [Nicotiana tabacum];; (*SWP) sp|O24047|MDHC_MESCR (e_value=0.0) Malate dehydrogenase, cytoplasmic OS=Mesembryanthe	4	7	7	7	2	6	2	2	5	7	2	6	2	2	5	7	2	6	2	2	5	7	29	29	29	29.734	279	279;257;322;391	0	44.364	By MS/MS	By MS/MS	By MS/MS	By matching	By MS/MS	By MS/MS	11.5	29	6.1	12.9	21.9	29	121270000	5498000
NbS00010129g0001.1;NbC25742659g0003.1;NbS00024662g0006.1	NbS00010129g0001.1;NbC25742659g0003.1	8;8;1	8;8;1	8;8;1	NbS00010129g0001.1 protein AED:0.16 eAED:0.16 QI:0|0|0.5|1|1|1|2|131|318; (*SWP) sp|P23547|E13G_TOBAC (e_value=0.0) Glucan endo-1,3-beta-glucosidase, acidic isoform GI9 OS=Nicotiana tabacum GN=PR2 PE=1 SV=1;; (*TAIR) AT4G16260.1 (e_value=2e-117) | Symbols:	3	8	8	8	0	0	0	5	8	4	0	0	0	5	8	4	0	0	0	5	8	4	22.6	22.6	22.6	35.249	318	318;342;351	0	78.329				By MS/MS	By MS/MS	By MS/MS	0	0	0	18.6	22.6	12.6	397040000	0
NbC25782575g0001.1	NbC25782575g0001.1	5	3	3	NbC25782575g0001.1 protein AED:0.08 eAED:0.08 QI:0|-1|0|1|-1|1|1|0|98; (*GB) gi|305377032|dbj|BAJ15879.1| (e_value=6e-65) chlorophyll a/b binding protein-like protein [Torenia fournieri];; (*SWP) sp|P27491|CB27_TOBAC (e_value=2e-64) Chlorophyll a-b binding	1	5	3	3	5	3	1	1	0	1	3	1	0	0	0	0	3	1	0	0	0	0	88.8	40.8	40.8	10.387	98	98	0	219.73	By MS/MS	By MS/MS	By matching	By matching		By matching	88.8	83.7	18.4	29.6	0	29.6	964720000	940410000
NbC25787138g0001.1;NbS00047303g0009.1;NbS00045010g0005.1	NbC25787138g0001.1;NbS00047303g0009.1;NbS00045010g0005.1	1;1;1	1;1;1	1;1;1	NbC25787138g0001.1 protein ; (*GB) gi|225456018|ref|XP_002279561.1| (e_value=6e-112) PREDICTED: uncharacterized protein LOC100256054 [Vitis vinifera];; (*TAIR) AT3G18240.2 (e_value=3e-105) | Symbols: | Ribosomal protein S24/S35, mitochondrial | chr3:625	3	1	1	1	1	1	1	1	1	1	1	1	1	1	1	1	1	1	1	1	1	1	5.7	5.7	5.7	28.504	245	245;430;561	0.0014599	7	By MS/MS	By MS/MS	By matching	By MS/MS	By MS/MS	By MS/MS	5.7	5.7	5.7	5.7	5.7	5.7	15012000	2595400
NbC25808748g0004.1	NbC25808748g0004.1	4	3	3	NbC25808748g0004.1 protein AED:0.07 eAED:0.07 QI:55|0.75|0.6|0.8|0.5|0.8|5|0|235; (*SWP) sp|Q40554|EIF3A_TOBAC (e_value=7e-139) Eukaryotic translation initiation factor 3 subunit A OS=Nicotiana tabacum GN=TIF3A1 PE=2 SV=1;; (*TAIR) AT4G11420.1 (e_value=3e-	1	4	3	3	3	3	4	3	1	2	2	3	3	3	1	2	2	3	3	3	1	2	18.7	11.1	11.1	27.271	235	235	0	19.433	By matching	By MS/MS	By MS/MS	By MS/MS	By matching	By MS/MS	17	11.1	18.7	11.1	6.8	9.4	66253000	10551000
NbC25881068g0003.1	NbC25881068g0003.1	1	1	1	NbC25881068g0003.1 protein AED:0.44 eAED:0.45 QI:0|1|0.6|1|1|1|5|0|149; (*GB) gi|76160923|gb|ABA40425.1| (e_value=5e-80) unknown [Solanum tuberosum];; (*SWP) sp|Q9D0I8|MRT4_MOUSE (e_value=2e-44) mRNA turnover protein 4 homolog OS=Mus musculus GN=Mrto4 PE=2	1	1	1	1	1	1	1	0	0	0	1	1	1	0	0	0	1	1	1	0	0	0	8.1	8.1	8.1	16.944	149	149	0.0024726	6.7278	By MS/MS	By MS/MS	By matching				8.1	8.1	8.1	0	0	0	5667900	2100900
NbS00046472g0002.1;NbC25892755g0001.1;NbS00008452g0106.1	NbS00046472g0002.1;NbC25892755g0001.1	21;21;1	5;5;0	5;5;0	NbS00046472g0002.1 protein AED:0.00 eAED:0.00 QI:0|-1|0|1|-1|1|1|0|143; (*GB) gi|225435052|ref|XP_002284344.1| (e_value=3e-64) PREDICTED: probable histone H2B.1-like [Vitis vinifera];; (*SWP) sp|O22582|H2B_GOSHI (e_value=5e-65) Histone H2B OS=Gossypium hir	3	21	5	5	18	19	17	19	18	20	4	4	3	4	4	4	4	4	3	4	4	4	70.6	28	28	15.741	143	143;143;59	0	97.066	By MS/MS	By MS/MS	By MS/MS	By matching	By MS/MS	By MS/MS	67.8	67.8	60.8	67.8	63.6	63.6	591410000	63700000
NbS00056894g0001.1;NbS00048006g0001.1;NbS00045876g0001.1;NbS00037466g0001.1;NbS00033043g0001.1;NbS00013276g0001.1;NbS00010526g0004.1;NbS00007760g0001.1;NbS00004898g0002.1;NbC25948449g0001.1;NbC25918569g0001.1;NbS00046909g0009.1;NbS00034995g0002.1;NbS00001548g0007.1	NbS00056894g0001.1;NbS00048006g0001.1;NbS00045876g0001.1;NbS00037466g0001.1;NbS00033043g0001.1;NbS00013276g0001.1;NbS00010526g0004.1;NbS00007760g0001.1;NbS00004898g0002.1;NbC25948449g0001.1;NbC25918569g0001.1;NbS00046909g0009.1;NbS00034995g0002.1;NbS00001548g0007.1	23;23;23;23;23;23;23;23;23;23;23;23;21;21	23;23;23;23;23;23;23;23;23;23;23;23;21;21	0;0;0;0;0;0;0;0;0;0;0;0;0;0	NbS00056894g0001.1 protein AED:0.20 eAED:0.20 QI:0|-1|0|1|-1|1|1|0|103; (*SWP) sp|P0CG89|H4_SOYBN (e_value=1e-52) Histone H4 OS=Glycine max PE=3 SV=1;; (*TAIR) AT5G59970.1 (e_value=9e-54) | Symbols: | Histone superfamily protein | chr5:24146352-24146663 R	14	23	23	0	22	20	21	20	21	23	22	20	21	20	21	23	0	0	0	0	0	0	71.8	71.8	0	11.409	103	103;103;103;103;103;103;103;103;103;103;103;237;106;202	0	323.31	By MS/MS	By MS/MS	By MS/MS	By MS/MS	By MS/MS	By MS/MS	71.8	71.8	71.8	71.8	71.8	71.8	125720000000	11081000000
NbS00016767g0001.1;NbC25946057g0001.1;NbS00023427g0002.1	NbS00016767g0001.1;NbC25946057g0001.1;NbS00023427g0002.1	2;2;1	2;2;1	2;2;1	NbS00016767g0001.1 protein AED:0.22 eAED:0.22 QI:0|-1|0|1|-1|1|1|0|105; (*GB) gi|224065545|ref|XP_002301850.1| (e_value=1e-27) predicted protein [Populus trichocarpa];; (*SWP) sp|Q9FNC9|TO222_ARATH (e_value=1e-26) Mitochondrial import receptor subunit TOM2	3	2	2	2	0	2	2	1	1	1	0	2	2	1	1	1	0	2	2	1	1	1	22.9	22.9	22.9	10.954	105	105;105;105	0	13.403		By MS/MS	By MS/MS	By matching	By MS/MS	By MS/MS	0	22.9	22.9	10.5	10.5	12.4	26705000	0
NbC26027469g0001.1	NbC26027469g0001.1	2	1	1	NbC26027469g0001.1 protein ; (*GB) gi|359493041|ref|XP_002267014.2| (e_value=3e-51) PREDICTED: uncharacterized protein LOC100242745 [Vitis vinifera];; (*SWP) sp|Q05D44|IF2P_MOUSE (e_value=5e-31) Eukaryotic translation initiation factor 5B OS=Mus musculus	1	2	1	1	1	1	2	1	1	1	1	1	1	1	1	1	1	1	1	1	1	1	31.7	16.8	16.8	11.631	101	101	0	13.219	By MS/MS	By MS/MS	By MS/MS	By MS/MS	By matching	By MS/MS	16.8	16.8	31.7	16.8	16.8	16.8	126260000	38386000
NbC26074276g0004.1	NbC26074276g0004.1	2	2	2	NbC26074276g0004.1 protein AED:0.63 eAED:0.67 QI:0|0|0|0.75|1|0.75|4|0|116; (*GB) gi|356542027|ref|XP_003539473.1| (e_value=4e-39) PREDICTED: GTPase Der-like [Glycine max];; (*SWP) sp|B3ETF1|DER_AMOA5 (e_value=3e-22) GTPase Der OS=Amoebophilus asiaticus (s	1	2	2	2	2	2	2	0	0	0	2	2	2	0	0	0	2	2	2	0	0	0	33.6	33.6	33.6	12.614	116	116	0	26.228	By MS/MS	By MS/MS	By MS/MS				33.6	33.6	33.6	0	0	0	103750000	54013000
NbC26077604g0003.1	NbC26077604g0003.1	9	1	1	NbC26077604g0003.1 protein AED:0.01 eAED:0.01 QI:0|1|0|1|1|1|2|0|364; (*GB) gi|193290726|gb|ACF17671.1| (e_value=4e-171) putative pyruvate dehydrogenase E2 subunit [Capsicum annuum];; (*SWP) sp|O66119|ODP2_ZYMMO (e_value=9e-28) Dihydrolipoyllysine-residue	1	9	1	1	5	8	9	4	3	7	0	0	1	0	0	1	0	0	1	0	0	1	24.2	3.8	3.8	37.281	364	364	1	-2	By matching	By matching	By MS/MS	By matching	By matching	By matching	14	20.3	24.2	10.2	5.8	20.9	11005000	0
NbS00003953g0001.1;NbC26100015g0001.1	NbS00003953g0001.1;NbC26100015g0001.1	4;4	2;2	2;2	NbS00003953g0001.1 protein AED:0.23 eAED:0.23 QI:0|-1|0|1|-1|1|1|0|172; (*GB) gi|350539643|ref|NP_001234488.1| (e_value=3e-104) peptidyl-prolyl cis-trans isomerase [Solanum lycopersicum];; (*SWP) sp|P21568|CYPH_SOLLC (e_value=8e-106) Peptidyl-prolyl cis-tr	2	4	2	2	2	2	1	1	2	3	1	1	0	0	0	1	1	1	0	0	0	1	34.9	15.1	15.1	18.051	172	172;172	0.00041391	11.16	By MS/MS	By MS/MS	By matching	By matching	By matching	By MS/MS	12.2	22.7	15.7	15.7	19.8	27.9	3043400	0
NbC26128793g0002.1	NbC26128793g0002.1	3	2	2	NbC26128793g0002.1 protein AED:0.37 eAED:0.37 QI:0|1|0|1|1|1|2|0|75; (*GB) gi|12006845|gb|AAG44947.1|AF290620_1 (e_value=3e-45) putative PIP2 [Nicotiana glauca];; (*SWP) sp|Q8H5N9|PIP21_ORYSJ (e_value=4e-38) Probable aquaporin PIP2-1 OS=Oryza sativa subsp.	1	3	2	2	0	1	3	1	0	0	0	0	2	0	0	0	0	0	2	0	0	0	40	24	24	8.1223	75	75	0	33.29		By matching	By MS/MS	By matching			0	16	40	16	0	0	79936000	0
NbC26133540g0004.1;NbS00024914g0110.1;NbS00043631g0006.1;NbS00056239g0006.1;NbS00024914g0002.1;NbS00019469g0101.1;NbS00000183g0012.1	NbC26133540g0004.1;NbS00024914g0110.1;NbS00043631g0006.1;NbS00056239g0006.1;NbS00024914g0002.1;NbS00019469g0101.1;NbS00000183g0012.1	2;1;1;1;1;1;1	2;1;1;1;1;1;1	2;1;1;1;1;1;1	NbC26133540g0004.1 protein AED:0.09 eAED:0.09 QI:0|0.85|0.87|1|1|1|8|86|725; (*GB) gi|359480500|ref|XP_002269388.2| (e_value=0.0) PREDICTED: ABC transporter G family member 11-like [Vitis vinifera];; (*SWP) sp|Q8RXN0|AB11G_ARATH (e_value=0.0) ABC transport	7	2	2	2	0	0	0	1	2	1	0	0	0	1	2	1	0	0	0	1	2	1	3.2	3.2	3.2	81.485	725	725;591;659;673;673;674;696	0	12.526				By matching	By MS/MS	By MS/MS	0	0	0	1.7	3.2	1.5	21177000	0
NbC26208175g0003.1	NbC26208175g0003.1	4	4	4	NbC26208175g0003.1 protein AED:0.09 eAED:0.09 QI:0|1|0.8|1|1|1|5|1215|529; (*SWP) sp|P25776|ORYA_ORYSJ (e_value=0.0) Oryzain alpha chain OS=Oryza sativa subsp. japonica GN=Os04g0650000 PE=1 SV=2;; (*TAIR) AT1G47128.1 (e_value=0.0) | Symbols: RD21, RD21A |	1	4	4	4	0	3	2	3	4	1	0	3	2	3	4	1	0	3	2	3	4	1	9.8	9.8	9.8	58.806	529	529	0	60.48		By MS/MS	By MS/MS	By MS/MS	By MS/MS	By MS/MS	0	7.2	3.8	6.4	9.8	3.8	323810000	0
NbC26232797g0001.1;NbS00034783g0009.1;NbS00007018g0006.1	NbC26232797g0001.1;NbS00034783g0009.1;NbS00007018g0006.1	1;1;1	1;1;1	1;1;1	NbC26232797g0001.1 protein AED:0.20 eAED:0.20 QI:0|-1|0|1|-1|1|1|0|157; (*GB) gi|350534974|ref|NP_001233913.1| (e_value=7e-82) class II small heat shock protein Le-HSP17.6 [Solanum lycopersicum];; (*SWP) sp|O82013|HSP21_SOLPE (e_value=5e-77) 17.3 kDa class	3	1	1	1	0	0	0	0	0	1	0	0	0	0	0	1	0	0	0	0	0	1	16.6	16.6	16.6	17.525	157	157;354;383	0	17.4						By MS/MS	0	0	0	0	0	16.6	10116000	0
NbS00011371g0003.1;NbC26242571g0003.1	NbS00011371g0003.1;NbC26242571g0003.1	1;1	1;1	1;1	NbS00011371g0003.1 protein AED:0.06 eAED:0.06 QI:27|0.75|0.8|1|0.75|0.6|5|743|136; (*GB) gi|1762945|gb|AAC49975.1| (e_value=2e-46) ORF; able to induce HR-like lesions [Nicotiana tabacum];; (*TAIR) AT4G14420.1 (e_value=4e-39) | Symbols: | HR-like lesion-in	2	1	1	1	0	1	1	1	1	1	0	1	1	1	1	1	0	1	1	1	1	1	8.1	8.1	8.1	15.072	136	136;157	0.0014859	7.1972		By MS/MS	By MS/MS	By MS/MS	By MS/MS	By MS/MS	0	8.1	8.1	8.1	8.1	8.1	37258000	0
NbS00061617g0002.1;NbS00035760g0010.1;NbC26252415g0001.1;NbS00017092g0006.1;NbS00018496g0001.1;NbS00060834g0003.1	NbS00061617g0002.1;NbS00035760g0010.1;NbC26252415g0001.1;NbS00017092g0006.1	9;9;9;8;4;3	9;9;9;8;4;3	9;9;9;8;4;3	NbS00061617g0002.1 protein AED:0.48 eAED:0.48 QI:0|0|0|0.5|1|1|2|0|69; (*SWP) sp|P46302|RS28_MAIZE (e_value=1e-32) 40S ribosomal protein S28 OS=Zea mays GN=RPS28 PE=3 SV=1;; (*TAIR) AT5G64140.1 (e_value=5e-33) | Symbols: RPS28 | ribosomal protein S28 | chr	6	9	9	9	7	9	7	2	1	5	7	9	7	2	1	5	7	9	7	2	1	5	81.2	81.2	81.2	7.812	69	69;82;91;93;64;64	0	83.38	By MS/MS	By MS/MS	By MS/MS	By MS/MS	By matching	By MS/MS	65.2	81.2	65.2	27.5	21.7	47.8	651230000	238980000
NbC26296682g0001.1	NbC26296682g0001.1	1	1	1	NbC26296682g0001.1 protein	1	1	1	1	0	0	0	0	0	1	0	0	0	0	0	1	0	0	0	0	0	1	10.3	10.3	10.3	17.352	146	146	1	-2						By MS/MS	0	0	0	0	0	10.3	59335000	0
NbC26310601g0006.1;NbC26310601g0005.1	NbC26310601g0006.1;NbC26310601g0005.1	9;9	6;6	5;5	NbC26310601g0006.1 protein AED:0.05 eAED:0.05 QI:114|1|1|1|1|1|2|218|197; (*GB) gi|81176340|gb|ABB59463.1| (e_value=4e-27) histone H1F [Nicotiana tabacum];; (*SWP) sp|P08283|H1_PEA (e_value=2e-18) Histone H1 OS=Pisum sativum PE=2 SV=1;; (*TAIR) AT1G06760.1	2	9	6	5	4	9	6	6	6	7	3	6	3	3	3	4	3	5	3	3	3	4	31.5	26.9	23.4	20.686	197	197;197	0	78.425	By MS/MS	By MS/MS	By MS/MS	By MS/MS	By MS/MS	By MS/MS	20.8	31.5	24.4	21.8	24.4	26.9	1313200000	57465000
NbS00000008g0001.1	NbS00000008g0001.1	1	1	1	NbS00000008g0001.1 protein	1	1	1	1	1	1	0	0	1	1	1	1	0	0	1	1	1	1	0	0	1	1	3.6	3.6	3.6	21.818	195	195	1	-2	By matching	By matching			By MS/MS	By MS/MS	3.6	3.6	0	0	3.6	3.6	60083000	24755000
NbS00000009g0012.1;NbS00024795g0007.1	NbS00000009g0012.1;NbS00024795g0007.1	4;2	1;1	1;1	NbS00000009g0012.1 protein AED:0.15 eAED:0.15 QI:0|0.9|0.85|1|0.8|0.90|21|321|1430; (*GB) gi|297743203|emb|CBI36070.3| (e_value=0.0) unnamed protein product [Vitis vinifera];; (*SWP) sp|Q9XIE2|AB36G_ARATH (e_value=0.0) ABC transporter G family member 36 OS	2	4	1	1	2	2	2	4	3	3	0	0	0	1	0	1	0	0	0	1	0	1	2.2	0.7	0.7	162.13	1430	1430;1536	1	-2	By matching	By matching	By matching	By MS/MS	By matching	By MS/MS	0.8	0.8	0.8	2.2	1.5	1.5	8004600	0
NbS00007647g0005.1;NbS00004182g0304.1;NbS00000011g0006.1;NbS00035209g0006.1;NbS00026705g0003.1	NbS00007647g0005.1;NbS00004182g0304.1;NbS00000011g0006.1;NbS00035209g0006.1;NbS00026705g0003.1	2;2;2;1;1	2;2;2;1;1	2;2;2;1;1	NbS00007647g0005.1 protein AED:0.09 eAED:0.09 QI:423|0.83|0.84|1|0.66|0.61|13|324|702; (*GB) gi|225444363|ref|XP_002266688.1| (e_value=0.0) PREDICTED: homeobox-leucine zipper protein PROTODERMAL FACTOR 2 [Vitis vinifera];; (*SWP) sp|Q93V99|PDF2_ARATH (e_va	5	2	2	2	1	2	1	0	0	1	1	2	1	0	0	1	1	2	1	0	0	1	3.3	3.3	3.3	76.876	702	702;702;790;682;746	0.00041894	11.392	By matching	By MS/MS	By matching			By matching	1.3	3.3	1.3	0	0	1.3	199950000	13454000
NbS00000014g0221.1;NbS00044170g0008.1	NbS00000014g0221.1;NbS00044170g0008.1	3;3	3;3	3;3	NbS00000014g0221.1 protein AED:0.15 eAED:0.15 QI:64|0.88|0.77|1|0.70|0.71|35|268|1774;NbS00044170g0008.1 protein AED:0.24 eAED:0.24 QI:0|0.93|0.85|1|0.90|0.91|34|286|1790; (*GB) gi|225435886|ref|XP_002265928.1| (e_value=0.0) PREDICTED: proteasome-associate	2	3	3	3	2	3	3	1	0	1	2	3	3	1	0	1	2	3	3	1	0	1	1.6	1.6	1.6	196.2	1774	1774;1790	0	20.113	By MS/MS	By MS/MS	By MS/MS	By matching		By MS/MS	0.9	1.6	1.6	0.8	0	0.9	32674000	9499700
NbS00048575g0005.1;NbS00000017g0014.1	NbS00048575g0005.1;NbS00000017g0014.1	2;2	2;2	2;2	NbS00048575g0005.1 protein AED:0.33 eAED:0.34 QI:0|0.25|0.4|1|1|1|5|414|231; (*GB) gi|1419090|emb|CAA64422.1| (e_value=2e-134) 37kDa chloroplast inner envelope membrane polypeptide precursor [Nicotiana tabacum];; (*SWP) sp|P23525|IN37_SPIOL (e_value=1e-111	2	2	2	2	2	2	2	2	2	2	2	2	2	2	2	2	2	2	2	2	2	2	10.8	10.8	10.8	26.421	231	231;237	0	120.9	By MS/MS	By MS/MS	By MS/MS	By MS/MS	By MS/MS	By MS/MS	10.8	10.8	10.8	10.8	10.8	10.8	201540000	31349000
NbS00000031g0013.1	NbS00000031g0013.1	8	8	3	NbS00000031g0013.1 protein AED:0.10 eAED:0.11 QI:0|0.71|0.5|1|0.71|0.62|8|0|1169; (*GB) gi|224127598|ref|XP_002329317.1| (e_value=0.0) predicted protein [Populus trichocarpa];; (*SWP) sp|Q9FLH0|NMCP_ARATH (e_value=4e-28) Putative nuclear matrix constituent	1	8	8	3	2	6	7	1	0	6	2	6	7	1	0	6	2	2	3	0	0	2	9.9	9.9	4.5	133.67	1169	1169	0	56.971	By matching	By MS/MS	By MS/MS	By matching		By MS/MS	3.3	7.7	8.4	1.1	0	7.8	127460000	10893000
NbS00000032g0002.1	NbS00000032g0002.1	1	1	1	NbS00000032g0002.1 protein ; (*GB) gi|9627960|ref|NP_042514.1| (e_value=7e-20) hypothetical protein [Peanut chlorotic streak virus];	1	1	1	1	1	0	1	1	0	1	1	0	1	1	0	1	1	0	1	1	0	1	15.3	15.3	15.3	13.248	118	118	0.0024938	6.7973	By MS/MS		By MS/MS	By MS/MS		By MS/MS	15.3	0	15.3	15.3	0	15.3	377510000	70861000
NbS00000049g0010.1;NbS00013825g0003.1	NbS00000049g0010.1;NbS00013825g0003.1	3;2	3;2	3;2	NbS00000049g0010.1 protein AED:0.11 eAED:0.13 QI:0|1|0|1|1|0.5|2|0|982; (*GB) gi|255558081|ref|XP_002520069.1| (e_value=1e-159) ATP binding protein, putative [Ricinus communis];; (*SWP) sp|Q9LFE4|Y5673_ARATH (e_value=7e-97) WEB family protein At5g16730, ch	2	3	3	3	1	0	3	0	0	0	1	0	3	0	0	0	1	0	3	0	0	0	4.3	4.3	4.3	111.5	982	982;960	0	16.914	By matching		By MS/MS				1.8	0	4.3	0	0	0	28259000	9444000
NbS00000053g0017.1;NbS00007419g0014.1	NbS00000053g0017.1;NbS00007419g0014.1	2;1	2;1	2;1	NbS00000053g0017.1 protein AED:0.29 eAED:0.29 QI:151|1|1|1|0.6|0.66|6|134|202; (*GB) gi|13631844|sp|P92792.1|TOM20_SOLTU (e_value=2e-114) RecName: Full=Mitochondrial import receptor subunit TOM20; AltName: Full=Translocase of outer membrane 20 kDa subunit;	2	2	2	2	2	2	1	0	0	0	2	2	1	0	0	0	2	2	1	0	0	0	17.3	17.3	17.3	22.519	202	202;202	0	15.468	By MS/MS	By MS/MS	By MS/MS				17.3	17.3	8.9	0	0	0	34843000	14860000
NbS00000055g0003.1	NbS00000055g0003.1	19	7	7	NbS00000055g0003.1 protein AED:0.19 eAED:0.21 QI:0|-1|0|1|-1|1|1|0|643; (*TAIR) AT1G42550.1 (e_value=0.0) | Symbols: PMI1 | plastid movement impaired1 | chr1:15977131-15979734 FORWARD LENGTH=843;; (*ITAG) Solyc10g006330.2.1 (e_value=0.0) genomic_reference:	1	19	7	7	13	15	16	3	0	9	5	4	5	1	0	3	5	4	5	1	0	3	42.5	21.6	21.6	71.802	643	643	0	98.765	By MS/MS	By MS/MS	By MS/MS	By matching		By MS/MS	33.9	30.9	35.6	8.2	0	24.7	281540000	115120000
NbS00000058g0018.1;NbS00009051g0007.1	NbS00000058g0018.1;NbS00009051g0007.1	16;12	16;12	4;0	NbS00000058g0018.1 protein AED:0.02 eAED:0.02 QI:0|1|0|1|1|1|2|0|221; (*GB) gi|30013659|gb|AAP03872.1| (e_value=2e-130) putative photosystem I subunit III precursor [Nicotiana tabacum];; (*SWP) sp|P46486|PSAF_FLATR (e_value=4e-105) Photosystem I reaction c	2	16	16	4	15	12	12	9	6	13	15	12	12	9	6	13	4	2	1	1	0	3	43	43	17.6	24.306	221	221;249	0	227.87	By MS/MS	By MS/MS	By MS/MS	By MS/MS	By MS/MS	By MS/MS	41.2	39.8	30.8	30.8	23.5	42.5	13001000000	4772300000
NbS00000066g0001.1	NbS00000066g0001.1	7	2	2	NbS00000066g0001.1 protein AED:0.23 eAED:0.23 QI:0|0|0.5|1|1|1|2|0|388; (*GB) gi|225426284|ref|XP_002266905.1| (e_value=8e-128) PREDICTED: uncharacterized protein LOC100247840 [Vitis vinifera];; (*SWP) sp|Q9LH89|Y3885_ARATH (e_value=1e-27) Uncharacterized	1	7	2	2	3	7	7	0	0	1	2	2	2	0	0	0	2	2	2	0	0	0	20.9	11.3	11.3	43.532	388	388	0	14.109	By MS/MS	By MS/MS	By MS/MS			By matching	11.3	20.9	20.9	0	0	3.1	85157000	40451000
NbS00000066g0014.1;NbS00019980g0008.1	NbS00000066g0014.1;NbS00019980g0008.1	1;1	1;1	1;1	NbS00000066g0014.1 protein AED:0.20 eAED:0.20 QI:0|1|0.8|1|1|1|5|526|333; (*GB) gi|363806694|ref|NP_001242010.1| (e_value=3e-115) uncharacterized protein LOC100796450 [Glycine max];; (*SWP) sp|P37707|B2_DAUCA (e_value=4e-105) B2 protein OS=Daucus carota PE	2	1	1	1	0	0	0	0	0	1	0	0	0	0	0	1	0	0	0	0	0	1	3	3	3	37.201	333	333;384	0.0024947	6.8035						By MS/MS	0	0	0	0	0	3	15712000	0
NbS00000071g0006.1	NbS00000071g0006.1	1	1	1	NbS00000071g0006.1 protein AED:0.18 eAED:0.18 QI:331|0.66|0.92|0.92|0.58|0.69|13|710|487; (*GB) gi|356516045|ref|XP_003526707.1| (e_value=0.0) PREDICTED: splicing factor 3A subunit 3-like [Glycine max];; (*SWP) sp|Q12874|SF3A3_HUMAN (e_value=5e-86) Splicin	1	1	1	1	0	1	1	0	1	0	0	1	1	0	1	0	0	1	1	0	1	0	1.8	1.8	1.8	57.148	487	487	0.002773	6.6179		By matching	By MS/MS		By MS/MS		0	1.8	1.8	0	1.8	0	9772200	0
NbS00000088g0014.1;NbS00008488g0043.1;NbC25639057g0004.1	NbS00000088g0014.1	56;15;11	3;0;0	3;0;0	NbS00000088g0014.1 protein AED:0.33 eAED:0.33 QI:288|0.94|0.9|1|1|1|20|0|617; (*GB) gi|350537129|ref|NP_001234281.1| (e_value=0.0) vacuolar H+-ATPase A1 subunit isoform [Solanum lycopersicum];; (*SWP) sp|P09469|VATA_DAUCA (e_value=0.0) V-type proton ATPase	3	56	3	3	32	44	42	47	55	39	1	3	3	3	3	3	1	3	3	3	3	3	70.2	3.9	3.9	67.883	617	617;458;94	0	103.15	By matching	By MS/MS	By MS/MS	By MS/MS	By MS/MS	By MS/MS	54.6	62.4	60.8	64.2	70.2	55.3	2486500000	24838000
NbS00000104g0003.1;NbS00029270g0007.1	NbS00000104g0003.1;NbS00029270g0007.1	6;4	6;4	2;0	NbS00000104g0003.1 protein AED:0.04 eAED:0.04 QI:78|1|1|1|1|1|4|160|123; (*SWP) sp|Q9M5L0|RL35_EUPES (e_value=8e-77) 60S ribosomal protein L35 OS=Euphorbia esula GN=RPL35 PE=2 SV=1;; (*TAIR) AT5G02610.1 (e_value=7e-75) | Symbols: | Ribosomal L29 family pr	2	6	6	2	5	6	6	6	5	4	5	6	6	6	5	4	1	2	2	2	1	1	35.8	35.8	6.5	14.315	123	123;123	0	39.199	By MS/MS	By MS/MS	By matching	By MS/MS	By MS/MS	By MS/MS	35	35.8	35.8	35.8	35	26	345520000	55725000
NbS00000109g0019.1	NbS00000109g0019.1	26	4	4	NbS00000109g0019.1 protein AED:0.29 eAED:0.29 QI:0|1|0.6|1|1|1|5|0|210; (*SWP) sp|P93788|REMO_SOLTU (e_value=1e-60) Remorin OS=Solanum tuberosum PE=1 SV=1;; (*TAIR) AT5G23750.2 (e_value=2e-42) | Symbols: | Remorin family protein | chr5:8010004-8011453 REV	1	26	4	4	16	22	22	17	22	24	2	4	3	2	2	2	2	4	3	2	2	2	82.9	14.3	14.3	23.174	210	210	0	28.674	By MS/MS	By MS/MS	By MS/MS	By MS/MS	By MS/MS	By MS/MS	56.2	66.7	69	68.6	82.9	82.9	389900000	18035000
NbS00000117g0002.1;NbS00001216g0008.1;NbS00010879g0019.1;NbS00009728g0007.1;NbS00017450g0006.1	NbS00000117g0002.1;NbS00001216g0008.1;NbS00010879g0019.1;NbS00009728g0007.1;NbS00017450g0006.1	3;2;2;2;2	3;2;2;2;2	2;1;2;2;1	NbS00000117g0002.1 protein AED:0.22 eAED:0.22 QI:50|1|1|1|0.88|0.9|10|510|333; (*GB) gi|45238339|emb|CAD27342.1| (e_value=0.0) protein kinase CK2 alpha chain [Nicotiana tabacum];; (*SWP) sp|Q08467|CSK21_ARATH (e_value=0.0) Casein kinase II subunit alpha-1	5	3	3	2	1	2	1	3	3	2	1	2	1	3	3	2	1	2	1	2	2	2	13.2	13.2	9.3	39.354	333	333;291;333;333;448	0	19.832	By MS/MS	By MS/MS	By MS/MS	By MS/MS	By MS/MS	By MS/MS	5.7	9.3	3.6	13.2	13.2	9.3	89753000	4480300
NbS00000120g0121.1;NbS00013046g0002.1	NbS00000120g0121.1	22;4	22;4	4;1	NbS00000120g0121.1 protein AED:0.08 eAED:0.08 QI:604|1|0.85|1|1|0.85|7|0|1017	2	22	22	4	2	7	8	10	7	21	2	7	8	10	7	21	0	1	1	2	1	4	25.3	25.3	5.1	110.89	1017	1017;521	0	253.71	By MS/MS	By MS/MS	By MS/MS	By MS/MS	By MS/MS	By MS/MS	4.4	10.4	11.4	17.9	13.6	23.2	716460000	11812000
NbS00000124g0101.1;NbS00041871g0005.1;NbS00047776g0008.1	NbS00000124g0101.1;NbS00041871g0005.1	7;6;1	5;5;0	5;5;0	NbS00000124g0101.1 protein AED:0.24 eAED:0.24 QI:419|0.8|0.66|1|0.6|0.5|6|0|286;NbS00041871g0005.1 protein AED:0.31 eAED:0.31 QI:395|1|0.83|1|0.6|0.5|6|0|281; (*GB) gi|356525876|ref|XP_003531547.1| (e_value=7e-162) PREDICTED: probable protein phosphatase 2	3	7	5	5	0	4	2	4	4	5	0	2	1	2	2	3	0	2	1	2	2	3	29.7	22.4	22.4	31.208	286	286;281;679	0	32.684		By MS/MS	By matching	By MS/MS	By MS/MS	By MS/MS	0	14	6.3	15.4	15.4	21.3	52199000	0
NbS00000125g0007.1;NbS00004401g0019.1	NbS00000125g0007.1;NbS00004401g0019.1	3;3	3;3	3;3	NbS00000125g0007.1 protein AED:0.21 eAED:0.21 QI:283|0.88|0.9|1|0.88|0.8|10|0|608; (*GB) gi|296082302|emb|CBI21307.3| (e_value=3e-171) unnamed protein product [Vitis vinifera];; (*SWP) sp|O22799|Y2349_ARATH (e_value=8e-106) Uncharacterized protein At2g3349	2	3	3	3	0	3	3	0	0	3	0	3	3	0	0	3	0	3	3	0	0	3	6.6	6.6	6.6	65.984	608	608;626	0	21.415		By matching	By matching			By MS/MS	0	6.6	6.6	0	0	6.6	46836000	0
NbS00000136g0103.1;NbS00008176g0001.1	NbS00000136g0103.1;NbS00008176g0001.1	2;1	2;1	2;1	NbS00000136g0103.1 protein AED:0.05 eAED:0.05 QI:0|0|0|1|1|1|2|0|234;NbS00008176g0001.1 protein AED:0.29 eAED:0.29 QI:0|-1|0|1|-1|1|1|0|178; (*GB) gi|225445963|ref|XP_002265583.1| (e_value=9e-78) PREDICTED: oligosaccharyltransferase complex subunit ostc [V	2	2	2	2	1	2	2	2	2	2	1	2	2	2	2	2	1	2	2	2	2	2	17.9	17.9	17.9	25.373	234	234;178	0	17.691	By MS/MS	By MS/MS	By MS/MS	By matching	By MS/MS	By MS/MS	4.7	17.9	17.9	17.9	17.9	17.9	78372000	3763700
NbS00006501g0003.1;NbS00000139g0007.1;NbS00017858g0007.1;NbS00018418g0005.1;NbS00047575g0004.1	NbS00006501g0003.1;NbS00000139g0007.1;NbS00017858g0007.1	8;8;5;3;1	8;8;5;3;1	8;8;5;3;1	NbS00006501g0003.1 protein AED:0.21 eAED:0.21 QI:362|0.87|0.66|0.88|1|1|9|0|324; (*GB) gi|543867|sp|P26360.2|ATPG3_IPOBA (e_value=0.0) RecName: Full=ATP synthase subunit gamma, mitochondrial; AltName: Full=F-ATPase gamma subunit; Flags: Precursor;; (*SWP)	5	8	8	8	4	7	7	6	7	8	4	7	7	6	7	8	4	7	7	6	7	8	31.5	31.5	31.5	35.438	324	324;324;157;321;98	0	133.54	By MS/MS	By MS/MS	By MS/MS	By MS/MS	By MS/MS	By MS/MS	17.6	28.4	26.9	25.6	28.1	31.5	657680000	119450000
NbS00000150g0008.1	NbS00000150g0008.1	12	12	1	NbS00000150g0008.1 protein AED:0.10 eAED:0.13 QI:0|0|0|1|1|1|2|0|979; (*GB) gi|255562713|ref|XP_002522362.1| (e_value=0.0) molybdopterin cofactor sulfurase, putative [Ricinus communis];; (*SWP) sp|Q8LGM7|MOCOS_SOLLC (e_value=1e-16) Molybdenum cofactor sulf	1	12	12	1	3	9	7	3	3	7	3	9	7	3	3	7	0	1	1	0	0	0	12.6	12.6	1.8	109.34	979	979	0	81.144	By MS/MS	By MS/MS	By MS/MS	By MS/MS	By MS/MS	By MS/MS	2.9	11.4	7.9	3.7	3.4	7.3	155630000	11440000
NbS00000164g0014.1;NbS00043135g0005.1	NbS00000164g0014.1;NbS00043135g0005.1	1;1	1;1	1;1	NbS00000164g0014.1 protein AED:0.12 eAED:0.12 QI:51|0.75|0.4|1|0.5|0.6|5|0|510; (*GB) gi|225463801|ref|XP_002270400.1| (e_value=0.0) PREDICTED: pyruvate kinase, cytosolic isozyme isoform 1 [Vitis vinifera];; (*SWP) sp|Q42806|KPYC_SOYBN (e_value=0.0) Pyruva	2	1	1	1	1	1	1	0	0	0	1	1	1	0	0	0	1	1	1	0	0	0	3.9	3.9	3.9	55.135	510	510;513	0	15.437	By MS/MS	By matching	By matching				3.9	3.9	3.9	0	0	0	19399000	10759000
NbS00000164g0018.1;NbS00025781g0004.1	NbS00000164g0018.1;NbS00025781g0004.1	17;13	17;13	17;13	NbS00000164g0018.1 protein AED:0.11 eAED:0.11 QI:133|1|1|1|0.8|0.66|6|0|321; (*GB) gi|356577710|ref|XP_003556967.1| (e_value=9e-136) PREDICTED: uncharacterized protein LOC100804019 [Glycine max];; (*TAIR) AT5G08540.1 (e_value=8e-125) | Symbols: | unknown	2	17	17	17	14	16	15	12	8	10	14	16	15	12	8	10	14	16	15	12	8	10	55.5	55.5	55.5	36.124	321	321;297	0	199.12	By MS/MS	By MS/MS	By MS/MS	By MS/MS	By MS/MS	By MS/MS	46.7	55.5	54.5	48	38	46.7	1385100000	263150000
NbS00000171g0004.1	NbS00000171g0004.1	20	1	1	NbS00000171g0004.1 protein AED:0.34 eAED:0.35 QI:561|0.92|0.8|1|0.5|0.46|15|0|374; (*GB) gi|224061043|ref|XP_002300330.1| (e_value=0.0) predicted protein [Populus trichocarpa];; (*SWP) sp|Q9FLQ4|ODO2A_ARATH (e_value=2e-174) Dihydrolipoyllysine-residue succ	1	20	1	1	8	15	15	17	15	15	0	1	0	0	0	0	0	1	0	0	0	0	49.5	3.2	3.2	41.21	374	374	1	-2	By matching	By MS/MS	By matching	By matching	By matching	By matching	19.3	41.4	42	46	36.1	39	0	0
NbS00000177g0009.1;NbS00002954g0015.1	NbS00000177g0009.1;NbS00002954g0015.1	8;5	3;3	1;1	NbS00000177g0009.1 protein AED:0.04 eAED:0.04 QI:194|1|1|1|1|1|6|272|362; (*GB) gi|225456463|ref|XP_002284474.1| (e_value=0.0) PREDICTED: phosphate carrier protein, mitochondrial [Vitis vinifera];; (*SWP) sp|Q8VEM8|MPCP_MOUSE (e_value=1e-115) Phosphate car	2	8	3	1	5	6	4	8	7	7	1	2	0	3	3	2	1	1	0	1	1	0	19.9	9.1	2.2	38.691	362	362;220	0	18.929	By matching	By MS/MS	By matching	By matching	By MS/MS	By MS/MS	13	16.3	10.8	19.9	19.9	17.7	83461000	2045500
NbS00000177g0011.1;NbS00010677g0005.1;NbS00005960g0001.1	NbS00000177g0011.1	28;2;1	3;0;0	3;0;0	NbS00000177g0011.1 protein AED:0.09 eAED:0.09 QI:137|1|1|1|1|1|7|356|261; (*GB) gi|122196609|sp|Q285L8.1|RS3A_TOBAC (e_value=7e-179) RecName: Full=40S ribosomal protein S3a; AltName: Full=Protein cyc07;; (*SWP) sp|Q285L8|RS3A_TOBAC (e_value=2e-180) 40S rib	3	28	3	3	20	25	23	21	21	25	3	3	3	3	3	3	3	3	3	3	3	3	71.3	14.6	14.6	29.77	261	261;72;185	0	81.293	By MS/MS	By MS/MS	By MS/MS	By MS/MS	By MS/MS	By MS/MS	60.2	65.5	64.8	67	65.1	70.9	1704200000	642240000
NbS00000192g0017.1	NbS00000192g0017.1	2	2	2	NbS00000192g0017.1 protein AED:0.04 eAED:0.04 QI:207|0.9|1|1|0.9|1|11|389|927; (*GB) gi|255556832|ref|XP_002519449.1| (e_value=0.0) WD-repeat protein, putative [Ricinus communis];; (*SWP) sp|Q9UNX4|WDR3_HUMAN (e_value=0.0) WD repeat-containing protein 3 OS	1	2	2	2	1	0	2	0	1	2	1	0	2	0	1	2	1	0	2	0	1	2	4.1	4.1	4.1	102.28	927	927	0	12.084	By MS/MS		By MS/MS		By matching	By matching	2.6	0	4.1	0	1.5	4.1	14404000	5597500
NbS00000204g0011.1;NbS00048804g0008.1	NbS00000204g0011.1;NbS00048804g0008.1	2;1	2;1	2;1	NbS00000204g0011.1 protein AED:0.24 eAED:0.24 QI:0|1|0.5|1|1|1|6|0|416; (*GB) gi|359474963|ref|XP_002279800.2| (e_value=0.0) PREDICTED: probable serine/threonine-protein kinase Cx32, chloroplastic-like isoform 1 [Vitis vinifera];; (*SWP) sp|P27450|CX32_ARA	2	2	2	2	0	1	1	1	1	2	0	1	1	1	1	2	0	1	1	1	1	2	8.4	8.4	8.4	46.134	416	416;396	0.00043048	11.862		By MS/MS	By matching	By matching	By matching	By MS/MS	0	4.1	4.1	4.1	4.1	8.4	40467000	0
NbS00000204g0015.1;NbS00021101g0013.1	NbS00000204g0015.1;NbS00021101g0013.1	1;1	1;1	1;1	NbS00000204g0015.1 protein AED:0.35 eAED:0.35 QI:0|0|0|1|1|0.66|3|0|71; (*GB) gi|18076146|emb|CAC80701.1| (e_value=1e-40) N-acetylglucosaminaltransferase I [Nicotiana tabacum];; (*SWP) sp|Q9XGM8|MGAT1_ARATH (e_value=6e-26) Alpha-1,3-mannosyl-glycoprotein 2	2	1	1	1	0	0	0	1	1	0	0	0	0	1	1	0	0	0	0	1	1	0	16.9	16.9	16.9	8.1424	71	71;462	0.0014942	7.254				By matching	By MS/MS		0	0	0	16.9	16.9	0	6375700	0
NbS00000206g0015.1	NbS00000206g0015.1	2	2	2	NbS00000206g0015.1 protein AED:0.26 eAED:0.26 QI:84|1|1|1|0.6|0.83|6|302|250; (*TAIR) AT1G05430.1 (e_value=1e-18) | Symbols: | unknown protein; Has 31 Blast hits to 31 proteins in 9 species: Archae - 0; Bacteria - 0; Metazoa - 0; Fungi - 0; Plants - 31; V	1	2	2	2	2	1	2	1	1	2	2	1	2	1	1	2	2	1	2	1	1	2	6	6	6	28.814	250	250	0	22.114	By MS/MS	By matching	By MS/MS	By MS/MS	By matching	By MS/MS	6	6	6	5.6	5.6	6	35263000	16330000
NbS00000211g0112.1;NbS00029128g0009.1	NbS00000211g0112.1;NbS00029128g0009.1	14;10	14;10	14;10	NbS00000211g0112.1 protein AED:0.16 eAED:0.16 QI:0|0.88|0.8|1|0.88|0.8|10|0|389;NbS00029128g0009.1 protein AED:0.23 eAED:0.23 QI:0|0.75|0.66|1|0.87|0.77|9|1155|348; (*GB) gi|6899972|emb|CAB71293.1| (e_value=0.0) chloroplast ferredoxin-NADP+ oxidoreductase	2	14	14	14	12	12	13	7	4	7	12	12	13	7	4	7	12	12	13	7	4	7	36.8	36.8	36.8	43.124	389	389;348	0	116.09	By MS/MS	By MS/MS	By MS/MS	By MS/MS	By matching	By MS/MS	30.8	32.4	36.5	19	9.5	22.6	757200000	121220000
NbS00000215g0009.1	NbS00000215g0009.1	1	1	1	NbS00000215g0009.1 protein AED:0.24 eAED:0.24 QI:0|1|0.5|1|1|1|4|0|335; (*GB) gi|225442511|ref|XP_002284034.1| (e_value=2e-158) PREDICTED: nucleoporin NUP53 [Vitis vinifera];; (*SWP) sp|Q6P6X9|NUP53_DANRE (e_value=2e-16) Nucleoporin NUP53 OS=Danio rerio GN	1	1	1	1	1	1	1	0	0	0	1	1	1	0	0	0	1	1	1	0	0	0	4.5	4.5	4.5	36.465	335	335	0.0003951	8.4019	By MS/MS	By MS/MS	By matching				4.5	4.5	4.5	0	0	0	10679000	3273700
NbS00007027g0009.1;NbS00000215g0010.1	NbS00007027g0009.1;NbS00000215g0010.1	8;8	2;2	2;2	NbS00007027g0009.1 protein AED:0.13 eAED:0.13 QI:197|1|1|1|0.92|0.86|15|612|605; (*GB) gi|225442531|ref|XP_002284134.1| (e_value=0.0) PREDICTED: ruBisCO large subunit-binding protein subunit beta, chloroplastic [Vitis vinifera];; (*SWP) sp|P08927|RUBB_PEA	2	8	2	2	7	6	7	4	5	6	2	1	2	0	0	1	2	1	2	0	0	1	16.5	8.3	8.3	64.435	605	605;605	0	33.549	By MS/MS	By matching	By MS/MS	By matching	By matching	By matching	16.5	12.7	16.5	9.9	9.9	12.7	25295000	11367000
NbS00000223g0022.1;NbS00042547g0010.1	NbS00000223g0022.1;NbS00042547g0010.1	1;1	1;1	1;1	NbS00000223g0022.1 protein AED:0.06 eAED:0.06 QI:278|1|1|1|1|1|4|339|680; (*SWP) sp|C0LGQ5|GSO1_ARATH (e_value=4e-74) LRR receptor-like serine/threonine-protein kinase GSO1 OS=Arabidopsis thaliana GN=GSO1 PE=2 SV=1;; (*TAIR) AT2G45340.1 (e_value=0.0) | Sym	2	1	1	1	0	1	1	0	0	0	0	1	1	0	0	0	0	1	1	0	0	0	1.8	1.8	1.8	74.699	680	680;704	0.0027407	6.547		By MS/MS	By MS/MS				0	1.8	1.8	0	0	0	6970600	0
NbS00019267g0002.1;NbS00000228g0004.1;NbS00055461g0003.1	NbS00019267g0002.1;NbS00000228g0004.1;NbS00055461g0003.1	10;10;10	10;10;10	10;10;10	NbS00019267g0002.1 protein AED:0.05 eAED:0.05 QI:0|0|0.5|1|0|0.5|2|62|274; (*GB) gi|6919958|sp|O80361.1|RK4_TOBAC (e_value=9e-158) RecName: Full=50S ribosomal protein L4, chloroplastic; AltName: Full=CL4; AltName: Full=R-protein L4; Flags: Precursor;; (*SW	3	10	10	10	5	6	6	5	5	7	5	6	6	5	5	7	5	6	6	5	5	7	42.3	42.3	42.3	30.464	274	274;279;285	0	86.195	By MS/MS	By MS/MS	By MS/MS	By MS/MS	By MS/MS	By MS/MS	28.1	23	28.8	23	19.7	25.9	691380000	202530000
NbS00000229g0025.1	NbS00000229g0025.1	25	9	9	NbS00000229g0025.1 protein AED:0.09 eAED:0.09 QI:0|1|0.5|1|1|1|2|0|669; (*GB) gi|359491530|ref|XP_002279127.2| (e_value=0.0) PREDICTED: probable inactive receptor kinase At1g48480-like [Vitis vinifera];; (*SWP) sp|Q9LP77|Y1848_ARATH (e_value=0.0) Probable	1	25	9	9	12	21	24	17	18	17	6	8	9	8	6	8	6	8	9	8	6	8	38.1	18.5	18.5	72.52	669	669	0	211.73	By MS/MS	By MS/MS	By MS/MS	By MS/MS	By MS/MS	By MS/MS	23.5	33.9	38.1	26.5	32	26.3	857660000	83070000
NbS00000247g0008.1;NbS00028637g0005.1;NbS00040409g0012.1;NbC25064786g0003.1;NbS00043890g0007.1	NbS00000247g0008.1	62;17;8;6;4	53;12;5;5;3	16;0;0;0;0	NbS00000247g0008.1 protein AED:0.26 eAED:0.27 QI:16|0.85|0.73|1|1|1|15|0|662; (*GB) gi|416664|sp|Q03194.1|PMA4_NICPL (e_value=0.0) RecName: Full=Plasma membrane ATPase 4; AltName: Full=Proton pump 4;; (*SWP) sp|Q03194|PMA4_NICPL (e_value=0.0) Plasma membra	5	62	53	16	50	53	56	54	59	55	42	45	48	48	50	47	11	15	16	16	16	16	58	56.6	14.2	74.48	662	662;693;679;257;319	0	323.31	By MS/MS	By MS/MS	By MS/MS	By MS/MS	By MS/MS	By MS/MS	53.2	53	55	50	53.6	50.2	72265000000	4595600000
NbS00000250g0010.1;NbS00026102g0006.1	NbS00000250g0010.1;NbS00026102g0006.1	7;7	7;7	7;7	NbS00000250g0010.1 protein AED:0.23 eAED:0.23 QI:0|0.83|0.78|0.89|0.77|0.78|19|437|448; (*GB) gi|238814974|gb|ACR56690.1| (e_value=0.0) enolase [Nicotiana tabacum];; (*SWP) sp|P26300|ENO_SOLLC (e_value=0.0) Enolase OS=Solanum lycopersicum GN=PGH1 PE=2 SV=1	2	7	7	7	1	2	2	4	6	4	1	2	2	4	6	4	1	2	2	4	6	4	19.6	19.6	19.6	48.252	448	448;461	0	62.657	By matching	By MS/MS	By matching	By MS/MS	By MS/MS	By MS/MS	4.5	6.5	5.8	12.3	17.6	12.3	90916000	1965600
NbS00006477g0009.1;NbS00000255g0013.1	NbS00006477g0009.1;NbS00000255g0013.1	4;4	4;4	4;4	NbS00006477g0009.1 protein AED:0.02 eAED:0.13 QI:0|0|0|1|0|0|3|0|430; (*GB) gi|147766517|emb|CAN65403.1| (e_value=0.0) hypothetical protein VITISV_036314 [Vitis vinifera];; (*SWP) sp|O49543|NFS1_ARATH (e_value=0.0) Cysteine desulfurase 1, mitochondrial OS=	2	4	4	4	0	2	3	2	3	4	0	2	3	2	3	4	0	2	3	2	3	4	12.3	12.3	12.3	47.129	430	430;431	0	29.685		By MS/MS	By MS/MS	By matching	By MS/MS	By MS/MS	0	6.3	10.5	6	9.1	12.3	99504000	0
NbS00000260g0018.1;NbS00016803g0002.1;NbS00010002g0014.1	NbS00000260g0018.1;NbS00016803g0002.1	16;12;4	2;0;0	0;0;0	NbS00000260g0018.1 protein AED:0.14 eAED:0.14 QI:0|1|0.5|1|1|1|2|0|260; (*GB) gi|350539037|ref|NP_001234115.1| (e_value=2e-173) 60S ribosomal protein L8 [Solanum lycopersicum];; (*SWP) sp|P29766|RL8_SOLLC (e_value=5e-175) 60S ribosomal protein L8 OS=Solanu	3	16	2	0	12	15	11	13	9	11	2	2	1	1	1	1	0	0	0	0	0	0	45	9.2	0	28.201	260	260;270;162	0	13.896	By MS/MS	By MS/MS	By MS/MS	By MS/MS	By MS/MS	By MS/MS	34.6	45	34.6	37.7	31.5	34.6	231620000	11091000
NbS00000261g0008.1;NbS00046026g0008.1	NbS00000261g0008.1	12;3	12;3	2;0	NbS00000261g0008.1 protein AED:0.28 eAED:0.28 QI:58|0.83|0.84|1|1|1|13|580|373; (*GB) gi|255638717|gb|ACU19663.1| (e_value=0.0) unknown [Glycine max];; (*SWP) sp|O04153|CALR3_ARATH (e_value=0.0) Calreticulin-3 OS=Arabidopsis thaliana GN=CRT3 PE=2 SV=2;; (*	2	12	12	2	1	1	4	10	10	9	1	1	4	10	10	9	0	0	0	0	0	2	32.4	32.4	3.5	43.558	373	373;103	0	163.6	By matching	By MS/MS	By MS/MS	By MS/MS	By MS/MS	By MS/MS	2.7	3.8	9.1	29	29	20.6	900210000	3089000
NbS00000285g0016.1;NbS00027867g0008.1	NbS00000285g0016.1;NbS00027867g0008.1	7;6	3;2	3;2	NbS00000285g0016.1 protein AED:0.14 eAED:0.14 QI:0|1|0.66|1|0.8|1|6|0|401; (*GB) gi|2499498|sp|Q42962.1|PGKY_TOBAC (e_value=0.0) RecName: Full=Phosphoglycerate kinase, cytosolic;; (*SWP) sp|Q42962|PGKY_TOBAC (e_value=0.0) Phosphoglycerate kinase, cytosolic	2	7	3	3	3	7	7	6	5	6	1	3	3	2	1	2	1	3	3	2	1	2	23.4	11	11	42.482	401	401;401	0	21.785	By MS/MS	By MS/MS	By matching	By MS/MS	By MS/MS	By MS/MS	10.5	23.4	23.4	20.7	15	20.7	34485000	5175600
NbS00019626g0003.1;NbS00000296g0110.1	NbS00019626g0003.1;NbS00000296g0110.1	2;2	2;2	2;2	NbS00019626g0003.1 protein AED:0.89 eAED:0.95 QI:0|0|0|0.28|1|1|7|0|229; (*SWP) sp|Q9SGE9|SYFB_ARATH (e_value=4e-94) Probable phenylalanine--tRNA ligase beta subunit OS=Arabidopsis thaliana GN=At1g72550 PE=2 SV=1;; (*TAIR) AT1G72550.1 (e_value=3e-95) | Sym	2	2	2	2	0	2	2	1	1	1	0	2	2	1	1	1	0	2	2	1	1	1	14.8	14.8	14.8	25.34	229	229;578	0	15.198		By MS/MS	By MS/MS	By MS/MS	By MS/MS	By matching	0	14.8	14.8	9.6	9.6	5.2	38910000	0
NbS00000298g0014.1;NbS00024565g0004.1;NbS00020080g0005.1	NbS00000298g0014.1	5;2;1	5;2;1	5;2;1	NbS00000298g0014.1 protein AED:0.13 eAED:0.14 QI:344|0.91|0.86|1|0.89|0.91|58|33|2466; (*GB) gi|359475536|ref|XP_002275591.2| (e_value=0.0) PREDICTED: serine/threonine-protein kinase TOR-like isoform 1 [Vitis vinifera];; (*SWP) sp|Q9FR53|TOR_ARATH (e_value	3	5	5	5	3	4	3	2	1	2	3	4	3	2	1	2	3	4	3	2	1	2	2.8	2.8	2.8	277.04	2466	2466;1343;474	0	31.302	By MS/MS	By MS/MS	By MS/MS	By MS/MS	By matching	By MS/MS	1.9	2	1.9	0.9	0.4	0.9	48921000	11585000
NbS00000300g0114.1	NbS00000300g0114.1	1	1	1	NbS00000300g0114.1 protein AED:0.38 eAED:0.38 QI:0|1|0.75|1|0.33|0.5|4|0|253	1	1	1	1	0	1	0	0	1	0	0	1	0	0	1	0	0	1	0	0	1	0	4.3	4.3	4.3	27.679	253	253	0.0014837	7.1833		By MS/MS			By MS/MS		0	4.3	0	0	4.3	0	11700000	0
NbS00005159g0002.1;NbS00013421g0001.1;NbS00024664g0001.1;NbS00000307g0001.1	NbS00005159g0002.1;NbS00013421g0001.1;NbS00024664g0001.1;NbS00000307g0001.1	1;1;1;1	1;1;1;1	1;1;1;1	NbS00005159g0002.1 protein AED:0.06 eAED:0.06 QI:0|-1|0|1|-1|1|1|0|160; (*GB) gi|1469932|gb|AAB05225.1| (e_value=5e-103) pathogenesis-related protein-1 [Nicotiana glutinosa];; (*SWP) sp|P07053|PR1B_TOBAC (e_value=3e-104) Pathogenesis-related protein 1B OS=	4	1	1	1	0	0	0	1	1	0	0	0	0	1	1	0	0	0	0	1	1	0	5.6	5.6	5.6	17.517	160	160;162;168;184	0.0057085	6.4212				By MS/MS	By MS/MS		0	0	0	5.6	5.6	0	18138000	0
NbS00000312g0012.1;NbS00014433g0028.1;NbS00014433g0029.1	NbS00000312g0012.1;NbS00014433g0028.1	3;2;1	3;2;1	3;2;1	NbS00000312g0012.1 protein AED:0.10 eAED:0.14 QI:0|0.64|0.6|0.93|0.71|0.73|15|281|1300; (*GB) gi|224128774|ref|XP_002328963.1| (e_value=0.0) predicted protein [Populus trichocarpa];; (*SWP) sp|Q8NI27|THOC2_HUMAN (e_value=1e-50) THO complex subunit 2 OS=Hom	3	3	3	3	2	3	2	1	3	1	2	3	2	1	3	1	2	3	2	1	3	1	3.6	3.6	3.6	147.6	1300	1300;1091;118	0	22.653	By MS/MS	By MS/MS	By MS/MS	By matching	By MS/MS	By MS/MS	2.8	3.6	2.8	1.2	3.6	1.2	75747000	4176900
NbS00012790g0002.1;NbS00000319g0005.1	NbS00012790g0002.1;NbS00000319g0005.1	2;2	2;2	2;2	NbS00012790g0002.1 protein AED:0.05 eAED:0.05 QI:0|0|0|1|1|1|2|0|480; (*GB) gi|255538658|ref|XP_002510394.1| (e_value=0.0) acyltransferase, putative [Ricinus communis];; (*SWP) sp|Q9LN49|KCS4_ARATH (e_value=0.0) 3-ketoacyl-CoA synthase 4 OS=Arabidopsis tha	2	2	2	2	0	0	2	1	1	2	0	0	2	1	1	2	0	0	2	1	1	2	6	6	6	53.632	480	480;538	0	14.018			By MS/MS	By matching	By matching	By MS/MS	0	0	6	2.9	3.1	6	29201000	0
NbS00000319g0007.1;NbS00012790g0006.1	NbS00000319g0007.1;NbS00012790g0006.1	2;2	2;2	1;1	NbS00000319g0007.1 protein AED:0.30 eAED:0.30 QI:0|0.88|0.88|1|0.82|0.88|18|201|458; (*GB) gi|255538660|ref|XP_002510395.1| (e_value=0.0) sugar transporter, putative [Ricinus communis];; (*SWP) sp|Q9FRL3|ERDL6_ARATH (e_value=0.0) Sugar transporter ERD6-lik	2	2	2	1	1	1	2	2	1	0	1	1	2	2	1	0	1	1	1	1	0	0	5.5	5.5	3.3	49.632	458	458;491	0	15.896	By matching	By MS/MS	By MS/MS	By MS/MS	By MS/MS		3.3	3.3	5.5	5.5	2.2	0	100890000	5698100
NbS00000332g0115.1	NbS00000332g0115.1	9	1	0	NbS00000332g0115.1 protein AED:0.10 eAED:0.10 QI:104|1|1|1|0.5|0.66|3|347|154	1	9	1	0	5	7	6	6	6	8	0	0	0	1	1	1	0	0	0	0	0	0	47.4	13	0	17.326	154	154	0.00040552	10.039	By matching	By matching	By matching	By MS/MS	By MS/MS	By MS/MS	27.9	34.4	28.6	44.8	46.8	47.4	36466000	0
NbS00000370g0110.1	NbS00000370g0110.1	4	4	1	NbS00000370g0110.1 protein	1	4	4	1	3	3	4	3	2	3	3	3	4	3	2	3	0	0	1	0	0	0	74	74	26	8.2653	73	73	0	52.95	By MS/MS	By MS/MS	By MS/MS	By MS/MS	By MS/MS	By MS/MS	47.9	47.9	74	47.9	47.9	47.9	275960000	68721000
NbS00000370g0119.1;NbS00054372g0004.1	NbS00000370g0119.1;NbS00054372g0004.1	2;2	2;2	2;2	NbS00000370g0119.1 protein AED:0.37 eAED:0.37 QI:0|1|0.5|1|1|1|4|0|147;NbS00054372g0004.1 protein AED:0.37 eAED:0.40 QI:0|1|0.5|1|1|1|4|0|149; (*GB) gi|225451445|ref|XP_002269795.1| (e_value=1e-69) PREDICTED: mitochondrial import receptor subunit TOM20 [Vi	2	2	2	2	0	2	2	2	1	2	0	2	2	2	1	2	0	2	2	2	1	2	25.2	25.2	25.2	16.052	147	147;149	0	19.517		By MS/MS	By MS/MS	By matching	By matching	By matching	0	25.2	25.2	25.2	11.6	25.2	88559000	0
NbS00016353g0013.1;NbS00007599g0014.1;NbS00000383g0011.1;NbS00022792g0005.1;NbS00042985g0007.1;NbS00014058g0016.1	NbS00016353g0013.1;NbS00007599g0014.1;NbS00000383g0011.1;NbS00022792g0005.1;NbS00042985g0007.1;NbS00014058g0016.1	2;2;2;1;1;1	2;2;2;1;1;1	2;2;2;1;1;1	NbS00016353g0013.1 protein AED:0.29 eAED:0.29 QI:0|1|1|1|1|1|3|399|112; (*GB) gi|225460129|ref|XP_002277692.1| (e_value=2e-64) PREDICTED: cytochrome c [Vitis vinifera];; (*SWP) sp|P00052|CYC_VIGRR (e_value=3e-65) Cytochrome c OS=Vigna radiata var. radiata	6	2	2	2	1	2	2	2	2	2	1	2	2	2	2	2	1	2	2	2	2	2	17	17	17	12.074	112	112;112;112;84;93;133	0	12.228	By MS/MS	By MS/MS	By matching	By MS/MS	By MS/MS	By MS/MS	7.1	17	17	17	17	17	94060000	6315900
NbS00000418g0117.1;NbS00010789g0002.1	NbS00000418g0117.1	35;10	35;10	24;10	NbS00000418g0117.1 protein AED:0.08 eAED:0.08 QI:53|0.94|0.94|0.94|1|1|18|0|1282	2	35	35	24	17	21	32	17	18	23	17	21	32	17	18	23	10	14	21	10	12	16	28.9	28.9	19.6	147.83	1282	1282;450	0	282.12	By MS/MS	By MS/MS	By MS/MS	By MS/MS	By MS/MS	By MS/MS	18.9	19	25.7	15.6	17.6	19.9	1510800000	151310000
NbS00000420g0008.1;NbS00018023g0003.1	NbS00000420g0008.1;NbS00018023g0003.1	4;2	4;2	4;2	NbS00000420g0008.1 protein AED:0.16 eAED:0.16 QI:0|0.66|0.75|1|1|1|4|509|413; (*GB) gi|15223426|ref|NP_174029.1| (e_value=3e-82) uncharacterized glycine-rich protein [Arabidopsis thaliana];; (*TAIR) AT1G27090.1 (e_value=6e-85) | Symbols: | glycine-rich pr	2	4	4	4	1	3	1	2	1	3	1	3	1	2	1	3	1	3	1	2	1	3	12.1	12.1	12.1	45.409	413	413;435	0	27.394	By MS/MS	By MS/MS	By MS/MS	By matching	By MS/MS	By MS/MS	3.4	9.2	2.7	5.6	3.1	9.4	79867000	1700900
NbS00000426g0010.1;NbS00055412g0007.1	NbS00000426g0010.1	17;3	17;3	2;0	NbS00000426g0010.1 protein AED:0.18 eAED:0.20 QI:163|0.8|0.81|1|0.7|0.63|11|57|523; (*GB) gi|30961939|gb|AAP40021.1| (e_value=0.0) hexokinase [Nicotiana benthamiana];; (*SWP) sp|Q9SEK2|HXK1_TOBAC (e_value=0.0) Hexokinase-1 OS=Nicotiana tabacum GN=HXK1 PE=2	2	17	17	2	13	12	8	8	8	11	13	12	8	8	8	11	2	1	1	1	1	1	49.3	49.3	8.8	56.662	523	523;407	0	199.44	By MS/MS	By MS/MS	By MS/MS	By MS/MS	By MS/MS	By MS/MS	45.1	31.4	17	17.2	22.6	27.2	789230000	129940000
NbS00000427g0007.1;NbS00011135g0010.1	NbS00000427g0007.1;NbS00011135g0010.1	4;2	4;2	4;2	NbS00000427g0007.1 protein AED:0.26 eAED:0.27 QI:337|1|0.92|1|1|1|13|0|814; (*GB) gi|359476532|ref|XP_002268094.2| (e_value=0.0) PREDICTED: uncharacterized protein LOC100241547 [Vitis vinifera];; (*SWP) sp|Q0WPZ6|PP158_ARATH (e_value=6e-12) Pentatricopepti	2	4	4	4	2	3	2	0	0	1	2	3	2	0	0	1	2	3	2	0	0	1	9.2	9.2	9.2	92.275	814	814;842	0	48.017	By MS/MS	By MS/MS	By matching			By MS/MS	5.8	6	4.5	0	0	2.6	85516000	21582000
NbS00000440g0015.1;NbS00037096g0011.1	NbS00000440g0015.1;NbS00037096g0011.1	3;2	3;2	2;2	NbS00000440g0015.1 protein AED:0.26 eAED:0.29 QI:0|0|0|0.8|0.5|0.6|5|0|602; (*GB) gi|296086315|emb|CBI31756.3| (e_value=1e-107) unnamed protein product [Vitis vinifera];; (*SWP) sp|Q5RCE6|RL1D1_PONAB (e_value=3e-31) Ribosomal L1 domain-containing protein 1	2	3	3	2	0	3	2	1	1	2	0	3	2	1	1	2	0	2	2	1	1	2	3.2	3.2	1.8	67.065	602	602;131	0	17.049		By MS/MS	By MS/MS	By MS/MS	By matching	By matching	0	3.2	1.8	1.8	1.8	1.8	64020000	0
NbS00000445g0005.1;NbS00009706g0001.1	NbS00000445g0005.1	7;1	4;0	4;0	NbS00000445g0005.1 protein AED:0.01 eAED:0.01 QI:160|1|1|1|1|1|2|513|163; (*GB) gi|224077328|ref|XP_002305213.1| (e_value=7e-18) high mobility group family [Populus trichocarpa];; (*ITAG) Solyc11g011160.1.1 (e_value=2e-45) evidence_code:10F1H0E1IEG genomic	2	7	4	4	4	6	5	4	3	3	2	3	2	2	1	2	2	3	2	2	1	2	51.5	36.8	36.8	18.227	163	163;161	0	27.364	By matching	By MS/MS	By matching	By matching	By MS/MS	By MS/MS	28.2	42.3	34.4	28.2	23.9	25.2	159160000	7658500
NbS00015490g0006.1;NbS00002171g0114.1;NbS00000455g0112.1;NbS00001533g0008.1	NbS00015490g0006.1;NbS00002171g0114.1;NbS00000455g0112.1;NbS00001533g0008.1	1;1;1;1	1;1;1;1	1;1;1;1	NbS00015490g0006.1 protein AED:0.32 eAED:0.32 QI:270|1|0.85|1|0.66|0.57|7|0|125; (*GB) gi|147779267|emb|CAN70088.1| (e_value=2e-82) hypothetical protein VITISV_038170 [Vitis vinifera];; (*SWP) sp|Q10KF0|PSA2_ORYSJ (e_value=3e-81) Proteasome subunit alpha t	4	1	1	1	0	0	0	0	0	1	0	0	0	0	0	1	0	0	0	0	0	1	10.4	10.4	10.4	13.517	125	125;225;225;237	0.0014831	7.1714						By MS/MS	0	0	0	0	0	10.4	20132000	0
NbS00000463g0114.1	NbS00000463g0114.1	2	2	2	NbS00000463g0114.1 protein AED:0.20 eAED:0.20 QI:229|0.86|0.87|0.93|0.8|0.81|16|0|534	1	2	2	2	0	1	2	0	0	0	0	1	2	0	0	0	0	1	2	0	0	0	4.1	4.1	4.1	59.001	534	534	0.00040967	10.97		By matching	By MS/MS				0	2.1	4.1	0	0	0	9150300	0
NbS00012540g0006.1;NbS00000469g0017.1	NbS00012540g0006.1;NbS00000469g0017.1	1;1	1;1	1;1	NbS00012540g0006.1 protein AED:0.15 eAED:0.17 QI:6|0|0|0.75|1|1|4|0|191; (*GB) gi|224074919|ref|XP_002304491.1| (e_value=9e-60) predicted protein [Populus trichocarpa];; (*TAIR) AT2G45850.2 (e_value=1e-45) | Symbols: | AT hook motif DNA-binding family pro	2	1	1	1	0	0	1	0	0	1	0	0	1	0	0	1	0	0	1	0	0	1	5.8	5.8	5.8	19.561	191	191;355	0.0062562	6.3161			By matching			By MS/MS	0	0	5.8	0	0	5.8	8839100	0
NbS00000471g0009.1;NbS00017730g0002.1	NbS00000471g0009.1	16;2	11;0	1;0	NbS00000471g0009.1 protein AED:0.15 eAED:0.15 QI:0|0|0.33|1|1|1|3|0|301; (*GB) gi|115802|sp|P27494.1|CB23_TOBAC (e_value=0.0) RecName: Full=Chlorophyll a-b binding protein 36, chloroplastic; AltName: Full=LHCII type I CAB-36; Short=LHCP; Flags: Precursor;;	2	16	11	1	16	15	11	9	8	4	11	11	6	7	4	1	1	1	1	0	0	0	59.8	46.5	8	32.575	301	301;138	0	323.31	By MS/MS	By MS/MS	By MS/MS	By MS/MS	By MS/MS	By MS/MS	59.8	59.1	50.5	33.2	36.5	11.3	9534600000	6236600000
NbS00000477g0007.1	NbS00000477g0007.1	1	1	1	NbS00000477g0007.1 protein AED:0.09 eAED:0.09 QI:93|1|1|1|1|1|2|270|511; (*GB) gi|85068634|gb|ABC69397.1| (e_value=0.0) CYP71D48v1 [Nicotiana tabacum];; (*SWP) sp|A6YIH8|C7D55_HYOMU (e_value=0.0) Premnaspirodiene oxygenase OS=Hyoscyamus muticus GN=CYP71D55	1	1	1	1	0	1	1	1	1	1	0	1	1	1	1	1	0	1	1	1	1	1	3.3	3.3	3.3	58.174	511	511	0.0084224	6.2367		By matching	By matching	By matching	By matching	By MS/MS	0	3.3	3.3	3.3	3.3	3.3	30240000	0
NbS00000479g0101.1	NbS00000479g0101.1	36	36	11	NbS00000479g0101.1 protein AED:0.12 eAED:0.12 QI:197|0.94|0.78|1|0.83|0.89|19|0|541	1	36	36	11	24	30	30	32	34	32	24	30	30	32	34	32	8	9	9	7	9	8	61	61	23.7	58.601	541	541	0	323.31	By MS/MS	By MS/MS	By MS/MS	By MS/MS	By MS/MS	By MS/MS	46.8	54.2	47.7	48.6	56.4	53.6	10924000000	705770000
NbS00018060g0009.1;NbS00015198g0011.1;NbS00020271g0006.1;NbS00015404g0010.1;NbS00000479g0120.1;NbS00023848g0010.1	NbS00018060g0009.1;NbS00015198g0011.1;NbS00020271g0006.1;NbS00015404g0010.1;NbS00000479g0120.1;NbS00023848g0010.1	2;2;2;2;2;2	2;2;2;2;2;2	2;2;2;2;2;2	NbS00018060g0009.1 protein AED:0.10 eAED:0.10 QI:300|1|1|1|0.14|0.25|8|1597|223; (*GB) gi|302144195|emb|CBI23322.3| (e_value=5e-118) unnamed protein product [Vitis vinifera];; (*TAIR) AT2G18750.3 (e_value=6e-105) | Symbols: | Calmodulin-binding protein |	6	2	2	2	0	1	2	0	0	0	0	1	2	0	0	0	0	1	2	0	0	0	6.7	6.7	6.7	24.651	223	223;525;570;628;638;735	0.00040833	10.78		By MS/MS	By MS/MS				0	3.6	6.7	0	0	0	7979100	0
NbS00003420g0016.1;NbS00000485g0008.1;NbS00035854g0012.1	NbS00003420g0016.1;NbS00000485g0008.1;NbS00035854g0012.1	20;20;14	20;20;14	20;20;14	NbS00003420g0016.1 protein AED:0.15 eAED:0.15 QI:81|1|1|1|0.8|1|6|333|237; (*GB) gi|358248410|ref|NP_001239621.1| (e_value=5e-156) uncharacterized protein LOC100808705 [Glycine max];; (*SWP) sp|Q9SIP7|RS31_ARATH (e_value=2e-146) 40S ribosomal protein S3-1	3	20	20	20	11	14	15	15	12	18	11	14	15	15	12	18	11	14	15	15	12	18	51.9	51.9	51.9	26.433	237	237;238;260	0	227.39	By MS/MS	By MS/MS	By MS/MS	By MS/MS	By MS/MS	By MS/MS	37.1	42.6	41.8	42.6	37.1	47.7	2016700000	142700000
NbS00060503g0003.1;NbS00000491g0008.1	NbS00060503g0003.1;NbS00000491g0008.1	4;4	2;2	2;2	NbS00060503g0003.1 protein AED:0.08 eAED:0.08 QI:0|1|0.5|1|1|1|2|437|643; (*SWP) sp|Q39117|TGT2_ARATH (e_value=1e-47) Trihelix transcription factor GT-2 OS=Arabidopsis thaliana GN=GT-2 PE=2 SV=1;; (*TAIR) AT1G76880.1 (e_value=4e-70) | Symbols: | Duplicate	2	4	2	2	1	4	4	0	1	2	1	2	2	0	0	1	1	2	2	0	0	1	4.4	2.5	2.5	71.12	643	643;654	0	12.702	By matching	By MS/MS	By MS/MS		By matching	By MS/MS	2.5	4.4	4.4	0	1.9	4.4	27375000	5773800
NbS00000522g0011.1;NbS00006692g0006.1	NbS00000522g0011.1;NbS00006692g0006.1	6;3	6;3	6;3	NbS00000522g0011.1 protein AED:0.34 eAED:0.34 QI:65|0.85|0.87|1|1|1|8|45|444; (*GB) gi|356548765|ref|XP_003542770.1| (e_value=1e-127) PREDICTED: mitochondrial inner membrane protein OXA1-like [Glycine max];; (*SWP) sp|Q42191|OXA1_ARATH (e_value=4e-104) Mit	2	6	6	6	0	4	5	3	2	5	0	4	5	3	2	5	0	4	5	3	2	5	17.6	17.6	17.6	49.371	444	444;356	0	40.402		By MS/MS	By MS/MS	By MS/MS	By MS/MS	By MS/MS	0	10.4	15.1	7.9	5.4	15.1	134840000	0
NbS00000522g0013.1;NbS00053377g0004.1;NbS00017750g0004.1	NbS00000522g0013.1;NbS00053377g0004.1	10;5;2	3;0;0	3;0;0	NbS00000522g0013.1 protein AED:0.21 eAED:0.21 QI:283|0.94|1|1|0.76|0.94|18|53|673; (*GB) gi|193290710|gb|ACF17663.1| (e_value=0.0) putative long-chain acyl-CoA synthetase [Capsicum annuum];; (*SWP) sp|Q9T0A0|LACS4_ARATH (e_value=0.0) Long chain acyl-CoA sy	3	10	3	3	3	8	9	7	6	8	1	2	3	1	2	2	1	2	3	1	2	2	15.8	5.9	5.9	75.12	673	673;462;650	0	20.317	By MS/MS	By MS/MS	By MS/MS	By MS/MS	By MS/MS	By MS/MS	5.6	14.3	15.8	12.6	11.9	14.6	91288000	3490800
NbS00000535g0014.1	NbS00000535g0014.1	1	1	1	NbS00000535g0014.1 protein AED:0.05 eAED:0.05 QI:405|1|1|1|1|1|2|253|251; (*GB) gi|4138262|emb|CAA69353.1| (e_value=4e-174) aquaporin 1 [Nicotiana tabacum];; (*SWP) sp|P25818|TIP11_ARATH (e_value=8e-135) Aquaporin TIP1-1 OS=Arabidopsis thaliana GN=TIP1-1 P	1	1	1	1	1	1	1	1	1	1	1	1	1	1	1	1	1	1	1	1	1	1	5.6	5.6	5.6	25.762	251	251	0.00042717	11.753	By matching	By MS/MS	By MS/MS	By MS/MS	By MS/MS	By MS/MS	5.6	5.6	5.6	5.6	5.6	5.6	395980000	4002200
NbS00009113g0011.1;NbS00047517g0002.1;NbS00014321g0001.1;NbS00004114g0003.1;NbS00000539g0011.1	NbS00009113g0011.1;NbS00047517g0002.1;NbS00014321g0001.1;NbS00004114g0003.1;NbS00000539g0011.1	2;2;2;2;2	2;2;2;2;2	2;2;2;2;2	NbS00009113g0011.1 protein AED:0.38 eAED:0.43 QI:225|1|0.5|1|1|0.5|2|0|65; (*GB) gi|282848240|gb|ADB02901.1| (e_value=3e-27) protein transport protein SEC61 subunit gamma [Jatropha curcas];; (*SWP) sp|Q9SW34|S61G1_ARATH (e_value=1e-27) Protein transport pr	5	2	2	2	2	2	2	2	0	2	2	2	2	2	0	2	2	2	2	2	0	2	30.8	30.8	30.8	7.4448	65	65;69;69;69;69	0	34.426	By MS/MS	By MS/MS	By matching	By MS/MS		By MS/MS	30.8	30.8	30.8	30.8	0	30.8	408830000	111420000
NbS00000554g0001.1;NbS00002661g0001.1	NbS00000554g0001.1	3;1	3;1	3;1	NbS00000554g0001.1 protein AED:0.17 eAED:0.17 QI:0|-1|0|1|-1|1|1|0|292; (*GB) gi|15235952|ref|NP_194296.1| (e_value=1e-59) PPPDE putative thiol peptidase family protein [Arabidopsis thaliana];; (*SWP) sp|Q5PQ09|PPDE1_XENLA (e_value=3e-15) Desumoylating iso	2	3	3	3	0	2	0	2	0	2	0	2	0	2	0	2	0	2	0	2	0	2	13.7	13.7	13.7	32.332	292	292;294	0	18.257		By MS/MS		By MS/MS		By MS/MS	0	7.9	0	9.9	0	9.6	11347000	0
NbS00000558g0022.1;NbS00055109g0001.1;NbS00008625g0004.1	NbS00000558g0022.1;NbS00055109g0001.1;NbS00008625g0004.1	2;1;1	2;1;1	2;1;1	NbS00000558g0022.1 protein AED:0.28 eAED:0.29 QI:0|0.73|0.7|0.85|0.63|0.7|20|0|879; (*GB) gi|359482024|ref|XP_002276024.2| (e_value=0.0) PREDICTED: uncharacterized protein LOC100257992 [Vitis vinifera];; (*TAIR) AT3G11560.4 (e_value=0.0) | Symbols: | LETM	3	2	2	2	1	0	0	1	1	1	1	0	0	1	1	1	1	0	0	1	1	1	3.2	3.2	3.2	98.669	879	879;207;456	0.00041754	11.309	By MS/MS			By MS/MS	By matching	By matching	1.6	0	0	1.6	1.6	1.6	16066000	2496200
NbS00000565g0021.1	NbS00000565g0021.1	3	3	3	NbS00000565g0021.1 protein AED:0.30 eAED:0.33 QI:204|0.83|0.94|1|0.77|0.84|19|0|515; (*SWP) sp|Q8R3N6|THOC1_MOUSE (e_value=1e-53) THO complex subunit 1 OS=Mus musculus GN=Thoc1 PE=1 SV=1;; (*TAIR) AT5G09860.1 (e_value=0.0) | Symbols: AtTHO1, THO1, AtHPR1,	1	3	3	3	2	1	2	1	0	0	2	1	2	1	0	0	2	1	2	1	0	0	8.7	8.7	8.7	59.143	515	515	0	18.105	By MS/MS	By matching	By MS/MS	By MS/MS			6.8	3.9	4.9	2.9	0	0	73125000	14035000
NbS00010165g0002.1;NbS00000571g0002.1	NbS00010165g0002.1;NbS00000571g0002.1	2;2	2;2	2;2	NbS00010165g0002.1 protein AED:0.25 eAED:0.25 QI:0|-1|0|1|-1|1|1|0|129; (*ITAG) Solyc02g086380.1.1 (e_value=3e-33) evidence_code:10F1H0E1IEG genomic_reference:SL2.40ch02 gene_region:43613223-43613651 transcript_region:SL2.40ch02:43613223..43613651- functio	2	2	2	2	1	2	1	1	1	1	1	2	1	1	1	1	1	2	1	1	1	1	10.1	10.1	10.1	13.875	129	129;129	0	17.761	By MS/MS	By MS/MS	By MS/MS	By MS/MS	By MS/MS	By MS/MS	9.3	10.1	9.3	9.3	9.3	9.3	98864000	16731000
NbS00033346g0007.1;NbS00000575g0013.1	NbS00033346g0007.1;NbS00000575g0013.1	2;2	2;2	2;2	NbS00033346g0007.1 protein AED:0.29 eAED:0.29 QI:0|1|0.5|1|0.66|0.75|4|0|370; (*GB) gi|356559470|ref|XP_003548022.1| (e_value=3e-179) PREDICTED: probable S-acyltransferase At3g26935-like [Glycine max];; (*SWP) sp|Q0WQK2|ZDHC9_ARATH (e_value=2e-166) Probabl	2	2	2	2	1	1	2	1	0	1	1	1	2	1	0	1	1	1	2	1	0	1	10.5	10.5	10.5	41.588	370	370;441	0	14.435	By MS/MS	By matching	By matching	By MS/MS		By MS/MS	7.3	3.2	10.5	3.2	0	7.3	31621000	8906600
NbS00012828g0004.1;NbS00000590g0001.1;NbS00036890g0010.1;NbS00009246g0006.1;NbS00059710g0004.1;NbS00024108g0002.1;NbS00013456g0025.1;NbS00014148g0004.1;NbS00024730g0016.1;NbS00000750g0004.1;NbS00008686g0012.1;NbS00059178g0006.1;NbS00017559g0109.1	NbS00012828g0004.1;NbS00000590g0001.1;NbS00036890g0010.1;NbS00009246g0006.1	5;5;4;4;2;1;1;1;1;1;1;1;1	1;1;1;0;1;0;0;0;0;0;0;0;0	1;1;1;0;1;0;0;0;0;0;0;0;0	NbS00012828g0004.1 protein AED:0.01 eAED:0.01 QI:0|-1|0|1|-1|1|1|0|265; (*GB) gi|44917151|dbj|BAD12176.1| (e_value=0.0) 14-3-3 e-1 protein [Nicotiana tabacum];; (*SWP) sp|O49997|1433E_TOBAC (e_value=1e-175) 14-3-3-like protein E OS=Nicotiana tabacum PE=2 S	13	5	1	1	2	3	4	3	5	4	0	0	1	0	1	1	0	0	1	0	1	1	23.8	4.2	4.2	29.715	265	265;276;237;296;202;92;167;205;237;244;251;306;366	0.0027454	6.5599	By matching	By matching	By matching	By matching	By MS/MS	By MS/MS	9.1	15.5	19.6	15.5	23.8	19.6	9426000	0
NbS00000593g0008.1;NbS00023324g0005.1	NbS00000593g0008.1;NbS00023324g0005.1	2;1	2;1	2;1	NbS00000593g0008.1 protein AED:0.15 eAED:0.15 QI:138|1|1|1|1|1|7|149|482; (*GB) gi|224055551|ref|XP_002298535.1| (e_value=0.0) predicted protein [Populus trichocarpa];; (*SWP) sp|Q9LK94|MDAR2_ARATH (e_value=0.0) Probable monodehydroascorbate reductase, cyt	2	2	2	2	2	2	1	1	1	1	2	2	1	1	1	1	2	2	1	1	1	1	4.6	4.6	4.6	52.913	482	482;525	0.00041929	11.399	By matching	By MS/MS	By MS/MS	By MS/MS	By MS/MS	By MS/MS	4.6	4.6	2.7	1.9	1.9	1.9	68518000	6766600
NbS00000614g0014.1;NbS00056807g0006.1	NbS00000614g0014.1;NbS00056807g0006.1	2;2	2;2	2;2	NbS00000614g0014.1 protein AED:0.33 eAED:0.33 QI:0|1|1|1|1|0.66|3|0|354; (*GB) gi|3283996|gb|AAC25423.1| (e_value=0.0) calcium-dependent protein kinase [Nicotiana tabacum];; (*SWP) sp|P28582|CDPK_DAUCA (e_value=8e-174) Calcium-dependent protein kinase OS=D	2	2	2	2	1	2	1	0	2	1	1	2	1	0	2	1	1	2	1	0	2	1	5.4	5.4	5.4	40.253	354	354;450	0.00041442	11.166	By matching	By matching	By matching		By MS/MS	By MS/MS	2.8	5.4	2.8	0	5.4	2.5	29733000	317180
NbS00056807g0005.1;NbS00000614g0017.1	NbS00056807g0005.1;NbS00000614g0017.1	1;1	1;1	1;1	NbS00056807g0005.1 protein AED:0.25 eAED:0.25 QI:0|0.5|0.4|0.6|1|1|5|0|188; (*GB) gi|3283996|gb|AAC25423.1| (e_value=3e-131) calcium-dependent protein kinase [Nicotiana tabacum];; (*SWP) sp|O49717|CDPKF_ARATH (e_value=4e-114) Calcium-dependent protein kina	2	1	1	1	0	0	1	1	1	0	0	0	1	1	1	0	0	0	1	1	1	0	8.5	8.5	8.5	21.318	188	188;188	0.0075188	6.2835			By MS/MS	By MS/MS	By MS/MS		0	0	8.5	8.5	8.5	0	19754000	0
NbS00032737g0004.1;NbS00000622g0022.1	NbS00032737g0004.1;NbS00000622g0022.1	2;2	2;2	2;2	NbS00032737g0004.1 protein AED:0.33 eAED:0.33 QI:237|0.88|0.9|1|0.88|0.9|10|574|276; (*GB) gi|225453038|ref|XP_002266453.1| (e_value=2e-116) PREDICTED: uncharacterized protein LOC100243269 [Vitis vinifera];; (*TAIR) AT1G08640.1 (e_value=4e-99) | Symbols: C	2	2	2	2	2	2	2	1	1	1	2	2	2	1	1	1	2	2	2	1	1	1	9.1	9.1	9.1	30.798	276	276;295	0	14.243	By MS/MS	By MS/MS	By MS/MS	By MS/MS	By matching	By MS/MS	9.1	9.1	9.1	4.7	4.7	4.7	67654000	4498600
NbS00000867g0143.1;NbS00000622g0023.1	NbS00000867g0143.1;NbS00000622g0023.1	2;2	2;2	2;2	NbS00000867g0143.1 protein AED:0.23 eAED:0.24 QI:0|0.33|0.25|1|0.66|0.5|4|0|640;NbS00000622g0023.1 protein AED:0.02 eAED:0.05 QI:0|0.33|0.25|1|0.33|0.5|4|0|1093; (*GB) gi|350535867|ref|NP_001234729.1| (e_value=0.0) CDC5-like protein [Solanum lycopersicum];	2	2	2	2	1	2	2	0	1	2	1	2	2	0	1	2	1	2	2	0	1	2	6.4	6.4	6.4	70.598	640	640;1093	0	13.195	By matching	By MS/MS	By MS/MS		By matching	By MS/MS	4.4	6.4	6.4	0	4.4	6.4	51408000	3635500
NbS00000623g0009.1;NbS00006225g0010.1;NbS00033961g0010.1	NbS00000623g0009.1	12;2;2	12;2;2	10;1;2	NbS00000623g0009.1 protein AED:0.09 eAED:0.09 QI:183|0.77|0.78|1|0.88|0.84|19|0|800; (*GB) gi|260505494|gb|ACX42226.1| (e_value=0.0) heat shock protein 90 [Ipomoea nil];; (*SWP) sp|P51819|HSP83_IPONI (e_value=5e-164) Heat shock protein 83 OS=Ipomoea nil GN	3	12	12	10	9	9	9	6	1	2	9	9	9	6	1	2	7	9	9	6	1	2	22.5	22.5	20.6	91.324	800	800;732;737	0	128.25	By MS/MS	By MS/MS	By MS/MS	By MS/MS	By MS/MS	By matching	18.2	17.4	19.9	11.8	1.8	3.8	293120000	119110000
NbS00010093g0001.1;NbS00009503g0001.1;NbS00007322g0001.1;NbS00002567g0001.1;NbS00000634g0101.1;NbS00026286g0015.1;NbS00014992g0013.1;NbS00023459g0003.1;NbS00010816g0005.1;NbS00039202g0007.1;NbS00020349g0004.1;NbC23308033g0001.1;NbS00020781g0004.1;NbS00006262g0002.1;NbS00019233g0001.1;NbS00003840g0015.1	NbS00010093g0001.1;NbS00009503g0001.1;NbS00007322g0001.1;NbS00002567g0001.1;NbS00000634g0101.1;NbS00026286g0015.1;NbS00014992g0013.1;NbS00023459g0003.1;NbS00010816g0005.1;NbS00039202g0007.1;NbS00020349g0004.1;NbC23308033g0001.1	19;19;19;19;19;19;19;16;16;15;15;12;8;8;8;1	19;19;19;19;19;19;19;16;16;15;15;12;8;8;8;1	4;4;4;4;4;4;4;2;2;2;4;2;2;2;2;0	NbS00010093g0001.1 protein AED:0.19 eAED:0.19 QI:0|-1|0|1|-1|1|1|0|136; (*SWP) sp|P68428|H32_WHEAT (e_value=3e-80) Histone H3.2 OS=Triticum aestivum PE=1 SV=2;; (*TAIR) AT5G65360.1 (e_value=2e-81) | Symbols: | Histone superfamily protein | chr5:26120099-2	16	19	19	4	16	15	13	17	16	18	16	15	13	17	16	18	4	1	1	3	2	3	77.9	77.9	39.7	15.268	136	136;136;136;136;136;178;505;91;97;94;125;72;72;79;553;621	0	323.31	By MS/MS	By MS/MS	By MS/MS	By MS/MS	By MS/MS	By MS/MS	72.1	45.6	41.2	65.4	48.5	77.9	54318000000	2667500000
NbS00000666g0001.1;NbC24219583g0001.1;NbS00023525g0004.1;NbS00018836g0001.1	NbS00000666g0001.1;NbC24219583g0001.1;NbS00023525g0004.1	24;22;16;9	2;0;0;0	2;0;0;0	NbS00000666g0001.1 protein AED:0.15 eAED:0.15 QI:0|-1|0|1|-1|1|1|0|145; (*GB) gi|82400146|gb|ABB72812.1| (e_value=5e-61) histone H2B-like protein [Solanum tuberosum];; (*SWP) sp|Q1S9I9|H2B1_MEDTR (e_value=3e-62) Probable histone H2B.1 OS=Medicago truncatul	4	24	2	2	22	23	20	23	21	24	2	2	2	2	2	2	2	2	2	2	2	2	75.9	11.7	11.7	15.728	145	145;107;137;139	0	15.585	By matching	By MS/MS	By MS/MS	By MS/MS	By MS/MS	By MS/MS	75.9	75.9	73.8	75.9	75.9	75.9	1573700000	15651000
NbS00000668g0001.1	NbS00000668g0001.1	1	1	1	NbS00000668g0001.1 protein AED:0.05 eAED:0.05 QI:256|0|0.5|1|0|1|2|297|89; (*GB) gi|311893231|dbj|BAJ25787.1| (e_value=5e-35) putative PR-10 type pathogenesis-related protein [Nicotiana tabacum];; (*SWP) sp|P85524|KIRO_ACTDE (e_value=7e-20) Kirola OS=Actin	1	1	1	1	0	1	1	0	0	0	0	1	1	0	0	0	0	1	1	0	0	0	10.1	10.1	10.1	10.261	89	89	0.0057258	6.4412		By MS/MS	By matching				0	10.1	10.1	0	0	0	6214000	0
NbS00020617g0013.1;NbS00023799g0005.1;NbS00000671g0034.1	NbS00020617g0013.1;NbS00023799g0005.1;NbS00000671g0034.1	1;1;1	1;1;1	1;1;1	NbS00020617g0013.1 protein AED:0.11 eAED:0.11 QI:0|0|0|0.5|1|1|2|0|102; (*GB) gi|224135111|ref|XP_002321986.1| (e_value=1e-35) predicted protein [Populus trichocarpa];; (*TAIR) AT5G24314.1 (e_value=3e-31) | Symbols: PDE225, PTAC7 | plastid transcriptionall	3	1	1	1	0	1	0	0	0	0	0	1	0	0	0	0	0	1	0	0	0	0	19.6	19.6	19.6	11.875	102	102;136;167	0.0028041	6.6838		By MS/MS					0	19.6	0	0	0	0	0	0
NbS00000671g0038.1;NbS00023799g0013.1;NbS00006685g0105.1;NbC23153463g0001.1;NbS00032541g0004.1	NbS00000671g0038.1;NbS00023799g0013.1	8;6;2;1;1	8;6;2;1;1	8;6;2;1;1	NbS00000671g0038.1 protein AED:0.10 eAED:0.11 QI:3|0.5|0|1|0.5|0.33|3|0|856; (*GB) gi|225455336|ref|XP_002276600.1| (e_value=0.0) PREDICTED: importin subunit beta-1-like [Vitis vinifera];; (*SWP) sp|P70168|IMB1_MOUSE (e_value=4e-180) Importin subunit beta-	5	8	8	8	5	7	5	5	2	4	5	7	5	5	2	4	5	7	5	5	2	4	14.1	14.1	14.1	94.31	856	856;942;895;62;585	0	91.367	By MS/MS	By MS/MS	By MS/MS	By MS/MS	By matching	By MS/MS	7.6	11.9	5.8	9.8	2.5	6.9	294510000	56720000
NbS00000671g0042.1	NbS00000671g0042.1	29	3	3	NbS00000671g0042.1 protein AED:0.13 eAED:0.13 QI:0|0.83|0.57|1|1|0.85|7|0|571; (*GB) gi|729623|sp|Q03685.1|BIP5_TOBAC (e_value=0.0) RecName: Full=Luminal-binding protein 5; Short=BiP 5; AltName: Full=78 kDa glucose-regulated protein homolog 5; Short=GRP-78	1	29	3	3	13	22	25	22	25	27	0	2	2	2	3	3	0	2	2	2	3	3	42	4.6	4.6	63.303	571	571	0	73.109	By matching	By MS/MS	By MS/MS	By MS/MS	By MS/MS	By MS/MS	26.3	38	36.4	34	35.4	41.5	340520000	0
NbS00000674g0015.1	NbS00000674g0015.1	15	15	4	NbS00000674g0015.1 protein AED:0.27 eAED:0.27 QI:246|0.85|0.8|1|0.64|0.6|15|417|332; (*GB) gi|255543140|ref|XP_002512633.1| (e_value=0.0) pyruvate dehydrogenase, putative [Ricinus communis];; (*SWP) sp|Q38799|ODPB_ARATH (e_value=0.0) Pyruvate dehydrogenase	1	15	15	4	8	12	10	12	13	15	8	12	10	12	13	15	2	4	3	3	4	4	52.7	52.7	17.2	35.591	332	332	0	190.4	By MS/MS	By MS/MS	By MS/MS	By MS/MS	By MS/MS	By MS/MS	35.8	40.7	37.7	41	42.2	52.7	1988800000	55002000
NbS00000675g0017.1;NbS00003118g0014.1	NbS00000675g0017.1;NbS00003118g0014.1	11;11	11;11	11;11	NbS00000675g0017.1 protein AED:0.22 eAED:0.22 QI:286|0.87|0.88|1|1|1|9|320|304; (*SWP) sp|Q9N2I9|UCP3_CANFA (e_value=2e-88) Mitochondrial uncoupling protein 3 OS=Canis familiaris GN=UCP3 PE=2 SV=1;; (*TAIR) AT3G54110.1 (e_value=0.0) | Symbols: ATPUMP1, UCP	2	11	11	11	4	7	9	11	4	10	4	7	9	11	4	10	4	7	9	11	4	10	36.5	36.5	36.5	32.601	304	304;323	0	102.84	By MS/MS	By MS/MS	By MS/MS	By MS/MS	By MS/MS	By MS/MS	22	33.9	33.9	36.5	21.4	33.9	505280000	40737000
NbS00000675g0019.1;NbS00003118g0011.1	NbS00000675g0019.1;NbS00003118g0011.1	2;1	2;1	2;1	NbS00000675g0019.1 protein AED:0.36 eAED:0.36 QI:131|1|1|1|0.85|0.75|8|0|232; (*SWP) sp|Q8LBZ4|OTU_ARATH (e_value=3e-18) OTU domain-containing protein At3g57810 OS=Arabidopsis thaliana GN=At3g57810 PE=2 SV=1;; (*TAIR) AT2G38025.1 (e_value=3e-93) | Symbols:	2	2	2	2	0	1	1	2	2	2	0	1	1	2	2	2	0	1	1	2	2	2	9.9	9.9	9.9	25.746	232	232;127	0.00043011	11.831		By matching	By matching	By matching	By MS/MS	By MS/MS	0	5.6	5.6	9.9	9.9	9.9	28334000	0
NbS00000675g0021.1;NbS00003118g0013.1	NbS00000675g0021.1;NbS00003118g0013.1	2;2	2;2	2;2	NbS00000675g0021.1 protein AED:0.17 eAED:0.18 QI:219|1|0.75|1|0.66|0.25|4|0|474; (*SWP) sp|Q5ZHZ4|HAKAI_CHICK (e_value=6e-13) E3 ubiquitin-protein ligase Hakai OS=Gallus gallus GN=CBLL1 PE=2 SV=1;; (*TAIR) AT5G01160.1 (e_value=6e-110) | Symbols: | RING/U-	2	2	2	2	1	2	1	0	0	0	1	2	1	0	0	0	1	2	1	0	0	0	7.8	7.8	7.8	51.106	474	474;497	0	14.079	By MS/MS	By MS/MS	By matching				5.1	7.8	5.1	0	0	0	19563000	4056700
NbS00000677g0002.1	NbS00000677g0002.1	3	3	3	NbS00000677g0002.1 protein AED:0.10 eAED:0.10 QI:0|0|0.25|1|1|1|4|688|223; (*GB) gi|358248944|ref|NP_001239711.1| (e_value=6e-71) uncharacterized protein LOC100811024 [Glycine max];; (*SWP) sp|Q9SUT9|RTNLB_ARATH (e_value=1e-64) Reticulon-like protein B2 OS	1	3	3	3	0	1	2	1	1	3	0	1	2	1	1	3	0	1	2	1	1	3	13.9	13.9	13.9	25.402	223	223	0	17.695		By matching	By MS/MS	By MS/MS	By MS/MS	By MS/MS	0	3.6	8.5	3.6	3.6	13.9	52164000	0
NbS00001889g0118.1;NbS00005114g0008.1;NbS00008101g0018.1;NbS00000677g0007.1	NbS00001889g0118.1;NbS00005114g0008.1;NbS00008101g0018.1;NbS00000677g0007.1	1;1;1;1	1;1;1;1	1;1;1;1	NbS00001889g0118.1 protein AED:0.05 eAED:0.05 QI:270|0.93|0.87|1|0.6|0.68|16|0|826;NbS00005114g0008.1 protein AED:0.06 eAED:0.06 QI:278|0.75|0.76|0.94|0.75|0.76|17|0|838; (*GB) gi|255545124|ref|XP_002513623.1| (e_value=0.0) ATP binding protein, putative [R	4	1	1	1	1	1	0	0	0	0	1	1	0	0	0	0	1	1	0	0	0	0	2.3	2.3	2.3	92.045	826	826;838;846;846	0.001476	7.1166	By MS/MS	By MS/MS					2.3	2.3	0	0	0	0	15590000	9284900
NbS00000678g0001.1	NbS00000678g0001.1	25	2	2	NbS00000678g0001.1 protein AED:0.22 eAED:0.22 QI:0|-1|0|1|-1|1|1|0|147; (*GB) gi|82400146|gb|ABB72812.1| (e_value=5e-61) histone H2B-like protein [Solanum tuberosum];; (*SWP) sp|Q1S9I9|H2B1_MEDTR (e_value=3e-62) Probable histone H2B.1 OS=Medicago truncatul	1	25	2	2	22	24	21	23	21	24	2	2	2	1	2	2	2	2	2	1	2	2	82.3	10.9	10.9	15.858	147	147	0	24.358	By MS/MS	By MS/MS	By MS/MS	By MS/MS	By MS/MS	By MS/MS	74.1	82.3	80.3	82.3	74.1	74.1	527780000	15502000
NbS00006411g0002.1;NbS00000678g0002.1;NbS00000678g0009.1	NbS00006411g0002.1;NbS00000678g0002.1;NbS00000678g0009.1	26;26;22	26;26;22	3;3;3	NbS00006411g0002.1 protein AED:0.22 eAED:0.22 QI:0|-1|0|1|-1|1|1|0|147; (*GB) gi|82400146|gb|ABB72812.1| (e_value=5e-61) histone H2B-like protein [Solanum tuberosum];; (*SWP) sp|Q1S9I9|H2B1_MEDTR (e_value=3e-62) Probable histone H2B.1 OS=Medicago truncatul	3	26	26	3	23	25	22	25	21	25	23	25	22	25	21	25	3	3	3	3	2	3	84.4	84.4	12.9	15.873	147	147;147;156	0	323.31	By MS/MS	By MS/MS	By MS/MS	By MS/MS	By MS/MS	By MS/MS	76.2	84.4	82.3	84.4	76.2	76.2	213930000000	11576000000
NbS00000681g0006.1;NbS00014238g0013.1	NbS00000681g0006.1;NbS00014238g0013.1	4;3	3;2	3;2	NbS00000681g0006.1 protein AED:0.29 eAED:0.30 QI:89|0.75|0.88|1|0.75|0.77|9|282|301; (*GB) gi|358248282|ref|NP_001239854.1| (e_value=7e-62) uncharacterized protein LOC100818986 [Glycine max];; (*TAIR) AT1G20220.1 (e_value=4e-50) | Symbols: | Alba DNA/RNA-	2	4	3	3	0	1	3	3	1	4	0	0	2	2	1	3	0	0	2	2	1	3	16.6	12.3	12.3	33.427	301	301;254	0	19.686		By matching	By MS/MS	By MS/MS	By matching	By MS/MS	0	4.3	9.6	16.6	7	16.6	42875000	0
NbS00000687g0016.1;NbS00018092g0004.1;NbS00007375g0013.1	NbS00000687g0016.1;NbS00018092g0004.1	3;2;1	3;2;1	3;2;1	NbS00000687g0016.1 protein AED:0.20 eAED:0.20 QI:335|1|1|1|0.86|0.83|24|502|879; (*GB) gi|365222934|gb|AEW69819.1| (e_value=0.0) Hop-interacting protein THI129 [Solanum lycopersicum];; (*SWP) sp|Q8L7U5|BSL1_ARATH (e_value=0.0) Serine/threonine-protein phos	3	3	3	3	0	2	1	0	0	3	0	2	1	0	0	3	0	2	1	0	0	3	5	5	5	95.945	879	879;292;531	0	30.497		By matching	By matching			By MS/MS	0	2.8	1.5	0	0	5	26490000	0
NbS00000696g0021.1;NbS00026540g0004.1	NbS00000696g0021.1;NbS00026540g0004.1	2;2	2;2	2;2	NbS00000696g0021.1 protein AED:0.30 eAED:0.31 QI:0|0.5|0.33|1|0|0.33|3|0|400; (*TAIR) AT1G18850.1 (e_value=2e-112) | Symbols: | unknown protein; FUNCTIONS IN: molecular_function unknown; INVOLVED IN: biological_process unknown; LOCATED IN: nucleolus; EXPR	2	2	2	2	1	2	1	1	1	0	1	2	1	1	1	0	1	2	1	1	1	0	5.5	5.5	5.5	45.155	400	400;424	0	12.295	By matching	By MS/MS	By MS/MS	By matching	By matching		2	5.5	3.5	2	2	0	86163000	4379400
NbS00000696g0109.1;NbS00037317g0008.1;NbS00058517g0004.1	NbS00000696g0109.1;NbS00037317g0008.1	27;17;4	4;1;0	1;0;0	NbS00000696g0109.1 protein AED:0.22 eAED:0.22 QI:35|1|1|1|0.75|0.8|5|501|291;NbS00037317g0008.1 protein AED:0.18 eAED:0.19 QI:293|0.5|0.8|1|0.25|0.4|5|524|276; (*GB) gi|46452120|gb|AAS98165.1| (e_value=1e-156) hypersensitive-induced reaction protein [Capsi	3	27	4	1	13	16	15	22	26	19	0	0	0	2	4	1	0	0	0	1	1	0	67	16.5	4.1	32.11	291	291;276;222	0	26.541	By matching	By matching	By matching	By MS/MS	By MS/MS	By MS/MS	42.6	45	42.6	55.7	67	44	359600000	0
NbS00000710g0004.1;NbS00002060g0018.1;NbS00012886g0004.1;NbS00014019g0029.1;NbS00056058g0004.1;NbC25605535g0003.1;NbS00025709g0010.1	NbS00000710g0004.1;NbS00002060g0018.1;NbS00012886g0004.1;NbS00014019g0029.1	4;3;2;2;1;1;1	4;3;2;2;1;1;1	4;3;2;2;1;1;1	NbS00000710g0004.1 protein AED:0.10 eAED:0.12 QI:195|0.77|0.7|1|0.77|0.5|10|0|501; (*SWP) sp|O94260|G3BP_SCHPO (e_value=3e-21) Putative G3BP-like protein OS=Schizosaccharomyces pombe (strain 972 / ATCC 24843) GN=nxt3 PE=1 SV=1;; (*TAIR) AT3G25150.1 (e_valu	7	4	4	4	2	3	4	1	2	2	2	3	4	1	2	2	2	3	4	1	2	2	8.2	8.2	8.2	53.978	501	501;480;401;445;143;242;406	0	26.131	By MS/MS	By MS/MS	By MS/MS	By MS/MS	By MS/MS	By MS/MS	4.4	6.8	8.2	2.4	3.8	4.8	92164000	6869300
NbS00000711g0011.1;NbC24395446g0001.1;NbC23684155g0001.1;NbC24103440g0001.1	NbS00000711g0011.1	58;7;2;1	32;3;0;0	6;0;0;0	NbS00000711g0011.1 protein AED:0.20 eAED:0.21 QI:5|0.87|0.77|1|1|1|9|0|1076; (*GB) gi|255575120|ref|XP_002528465.1| (e_value=0.0) 2-oxoglutarate dehydrogenase, putative [Ricinus communis];; (*SWP) sp|Q54JE4|ODO1_DICDI (e_value=0.0) 2-oxoglutarate dehydroge	4	58	32	6	18	32	47	52	52	49	8	13	24	28	28	26	0	2	4	5	6	6	50.3	30.3	8.9	122.07	1076	1076;123;71;67	0	323.31	By MS/MS	By MS/MS	By MS/MS	By MS/MS	By MS/MS	By MS/MS	22.1	35.6	45	48.8	49.2	46.9	3351700000	58427000
NbS00039500g0003.1;NbS00000726g0006.1;NbS00016709g0002.1;NbS00042625g0009.1;NbS00004645g0004.1;NbS00002454g0001.1;NbC24638936g0001.1	NbS00039500g0003.1;NbS00000726g0006.1;NbS00016709g0002.1;NbS00042625g0009.1;NbS00004645g0004.1;NbS00002454g0001.1	3;3;3;2;2;2;1	3;3;3;2;2;2;1	1;1;1;0;0;0;0	NbS00039500g0003.1 protein AED:0.02 eAED:0.05 QI:87|0|0.5|1|0|1|2|298|480; (*GB) gi|48093459|gb|AAT40106.1| (e_value=0.0) putative UDP-glucose dehydrogenase 2 [Nicotiana tabacum];; (*SWP) sp|Q96558|UGDH_SOYBN (e_value=0.0) UDP-glucose 6-dehydrogenase OS=Gl	7	3	3	1	0	0	1	1	1	3	0	0	1	1	1	3	0	0	0	0	0	1	9.8	9.8	3.1	52.987	480	480;480;504;465;480;480;154	0	19.469			By matching	By MS/MS	By MS/MS	By MS/MS	0	0	2.5	2.5	2.5	9.8	32480000	0
NbS00000729g0001.1;NbS00031166g0001.1	NbS00000729g0001.1;NbS00031166g0001.1	7;5	7;5	7;5	NbS00000729g0001.1 protein AED:0.00 eAED:0.00 QI:0|-1|0|1|-1|1|1|0|335; (*GB) gi|7417008|gb|AAF62404.1|AF212184_1 (e_value=0.0) cell death associated protein [Nicotiana tabacum];; (*SWP) sp|Q9LFR7|CXE17_ARATH (e_value=6e-57) Probable carboxylesterase 17 OS	2	7	7	7	0	0	0	1	1	7	0	0	0	1	1	7	0	0	0	1	1	7	26.6	26.6	26.6	37.579	335	335;478	0	74.946				By MS/MS	By MS/MS	By MS/MS	0	0	0	3.9	3.9	26.6	267170000	0
NbS00045685g0008.1;NbS00000729g0012.1	NbS00045685g0008.1;NbS00000729g0012.1	1;1	1;1	1;1	NbS00045685g0008.1 protein AED:0.07 eAED:0.07 QI:0|1|0.85|1|1|1|7|300|516; (*GB) gi|225444021|ref|XP_002281628.1| (e_value=0.0) PREDICTED: U3 small nucleolar RNA-interacting protein 2 isoform 1 [Vitis vinifera];; (*SWP) sp|Q91WM3|U3IP2_MOUSE (e_value=2e-90	2	1	1	1	0	1	1	0	1	1	0	1	1	0	1	1	0	1	1	0	1	1	2.9	2.9	2.9	57.835	516	516;517	0.006	6.369		By matching	By MS/MS		By MS/MS	By matching	0	2.9	2.9	0	2.9	2.9	20799000	0
NbS00054324g0003.1;NbS00000732g0004.1	NbS00054324g0003.1;NbS00000732g0004.1	3;3	2;2	2;2	NbS00054324g0003.1 protein AED:0.09 eAED:0.09 QI:397|0.83|0.71|1|1|1|7|353|613; (*GB) gi|350535529|ref|NP_001233943.1| (e_value=0.0) endo-1,4-beta-glucanase [Solanum lycopersicum];; (*SWP) sp|Q38890|GUN25_ARATH (e_value=0.0) Endoglucanase 25 OS=Arabidopsis	2	3	2	2	1	3	3	1	2	1	1	2	2	1	2	1	1	2	2	1	2	1	7.2	4.4	4.4	67.992	613	613;613	0	16.349	By matching	By MS/MS	By MS/MS	By MS/MS	By matching	By MS/MS	2	7.2	7.2	2	4.4	2	93533000	1697400
NbS00000743g0004.1	NbS00000743g0004.1	12	1	1	NbS00000743g0004.1 protein AED:0.12 eAED:0.16 QI:0|0|0|1|1|1|3|0|439; (*GB) gi|359475902|ref|XP_002283433.2| (e_value=5e-168) PREDICTED: protein TIC 55, chloroplastic-like [Vitis vinifera];; (*SWP) sp|O49931|TIC55_PEA (e_value=6e-162) Protein TIC 55, chlor	1	12	1	1	3	8	9	10	10	5	0	0	0	1	1	0	0	0	0	1	1	0	25.3	6.4	6.4	49.803	439	439	0.00076394	7.5265	By matching	By matching	By matching	By matching	By MS/MS	By matching	8.7	18.2	18.9	18	21.2	8.4	23455000	0
NbS00000745g0001.1;NbS00024707g0009.1;NbC23388304g0001.1	NbS00000745g0001.1;NbS00024707g0009.1	14;13;1	14;13;1	14;13;1	NbS00000745g0001.1 protein AED:0.13 eAED:0.16 QI:0|0.6|0.5|1|1|1|6|0|999; (*GB) gi|224092282|ref|XP_002309542.1| (e_value=0.0) predicted protein [Populus trichocarpa];; (*TAIR) AT2G25800.1 (e_value=0.0) | Symbols: | Protein of unknown function (DUF810) |	3	14	14	14	10	12	11	7	1	8	10	12	11	7	1	8	10	12	11	7	1	8	16.3	16.3	16.3	110.82	999	999;1018;73	0	110.23	By MS/MS	By MS/MS	By MS/MS	By MS/MS	By matching	By MS/MS	12.6	15.1	14.1	9.6	1.6	10.9	261630000	54439000
NbS00000746g0011.1;NbS00010710g0006.1	NbS00000746g0011.1	6;2	6;2	6;2	NbS00000746g0011.1 protein AED:0.11 eAED:0.11 QI:118|0.62|0.77|0.88|0.62|0.77|9|390|374; (*TAIR) AT1G65270.1 (e_value=4e-79) | Symbols: | unknown protein; FUNCTIONS IN: molecular_function unknown; INVOLVED IN: biological_process unknown; LOCATED IN: endop	2	6	6	6	3	6	5	3	4	5	3	6	5	3	4	5	3	6	5	3	4	5	25.4	25.4	25.4	41.534	374	374;190	0	39.867	By MS/MS	By MS/MS	By MS/MS	By MS/MS	By MS/MS	By MS/MS	16.6	25.4	19.3	14.4	16.6	19.3	514380000	91866000
NbS00000753g0004.1	NbS00000753g0004.1	4	4	4	NbS00000753g0004.1 protein AED:0.15 eAED:0.15 QI:391|1|1|1|1|1|10|479|708; (*SWP) sp|Q3E7D0|NAT12_ARATH (e_value=0.0) Nucleobase-ascorbate transporter 12 OS=Arabidopsis thaliana GN=NAT12 PE=1 SV=3;; (*TAIR) AT2G27810.1 (e_value=0.0) | Symbols: ATNAT12, NAT	1	4	4	4	1	4	4	2	2	3	1	4	4	2	2	3	1	4	4	2	2	3	7.8	7.8	7.8	76.174	708	708	0	25.584	By matching	By MS/MS	By MS/MS	By matching	By matching	By MS/MS	3.4	7.8	7.8	3.5	5.1	6.9	89394000	1964700
NbS00018729g0011.1;NbS00004889g0007.1;NbS00000758g0021.1;NbS00004888g0006.1	NbS00018729g0011.1;NbS00004889g0007.1;NbS00000758g0021.1;NbS00004888g0006.1	2;2;2;2	2;2;2;2	2;2;2;2	NbS00018729g0011.1 protein AED:0.23 eAED:0.23 QI:312|1|1|1|0.92|0.86|15|449|525; (*GB) gi|62183958|gb|AAX73299.1| (e_value=0.0) putative permease I [Solanum lycopersicum];; (*SWP) sp|Q27GI3|NAT6_ARATH (e_value=0.0) Nucleobase-ascorbate transporter 6 OS=Ara	4	2	2	2	2	2	1	1	2	1	2	2	1	1	2	1	2	2	1	1	2	1	3.4	3.4	3.4	57.041	525	525;527;532;548	0	44.745	By MS/MS	By MS/MS	By MS/MS	By MS/MS	By MS/MS	By matching	3.4	3.4	2.5	2.5	3.4	3.4	89448000	29398000
NbS00011027g0011.1;NbS00000796g0012.1;NbS00058430g0005.1;NbS00026857g0013.1;NbS00014240g0010.1;NbS00031857g0006.1;NbS00003393g0011.1;NbS00016689g0007.1;NbS00011586g0003.1;NbS00021114g0015.1	NbS00011027g0011.1;NbS00000796g0012.1	14;14;1;1;1;1;1;1;1;1	14;14;1;1;1;1;1;1;1;1	4;4;0;0;0;0;0;0;0;0	NbS00011027g0011.1 protein AED:0.07 eAED:0.07 QI:123|1|0.85|1|0.66|1|7|321|209; (*GB) gi|224104269|ref|XP_002313378.1| (e_value=1e-117) predicted protein [Populus trichocarpa];; (*SWP) sp|Q8LDP4|CP19D_ARATH (e_value=2e-110) Peptidyl-prolyl cis-trans isomer	10	14	14	4	8	10	11	8	11	12	8	10	11	8	11	12	2	3	3	4	4	4	50.7	50.7	24.9	22.632	209	209;236;194;204;305;338;354;379;431;455	0	97.204	By MS/MS	By MS/MS	By MS/MS	By MS/MS	By MS/MS	By MS/MS	36.4	40.2	42.6	39.2	50.7	50.7	758090000	39410000
NbS00000796g0016.1;NbS00011027g0010.1	NbS00000796g0016.1;NbS00011027g0010.1	1;1	1;1	1;1	NbS00000796g0016.1 protein AED:0.06 eAED:0.06 QI:223|1|0.9|1|1|0.9|10|0|748; (*SWP) sp|Q9FGI1|LTN1_ARATH (e_value=0.0) E3 ubiquitin-protein ligase listerin OS=Arabidopsis thaliana GN=At5g58410 PE=3 SV=1;; (*TAIR) AT5G58410.1 (e_value=0.0) | Symbols: | HEA	2	1	1	1	1	0	0	0	0	0	1	0	0	0	0	0	1	0	0	0	0	0	1.6	1.6	1.6	83.966	748	748;1832	0.0078176	6.2721	By MS/MS						1.6	0	0	0	0	0	2882700	2882700
NbS00000806g0010.1	NbS00000806g0010.1	26	26	4	NbS00000806g0010.1 protein AED:0.23 eAED:0.23 QI:227|0.74|0.67|1|0.92|0.92|28|0|1037; (*GB) gi|75252690|sp|Q5YLB5.1|GYRA_NICBE (e_value=0.0) RecName: Full=DNA gyrase subunit A, chloroplastic/mitochondrial; Flags: Precursor;; (*SWP) sp|Q5YLB5|GYRA_NICBE (e_	1	26	26	4	14	22	20	14	14	22	14	22	20	14	14	22	1	3	3	1	2	4	29.2	29.2	5.6	114.73	1037	1037	0	247.97	By MS/MS	By MS/MS	By MS/MS	By MS/MS	By MS/MS	By MS/MS	17.8	23.2	23.9	18.4	19.2	29.2	1199000000	175860000
NbS00000812g0012.1	NbS00000812g0012.1	14	14	3	NbS00000812g0012.1 protein AED:0.18 eAED:0.18 QI:0|1|0.94|1|1|1|17|252|876; (*SWP) sp|Q6Z382|COPG2_ORYSJ (e_value=0.0) Coatomer subunit gamma-2 OS=Oryza sativa subsp. japonica GN=Os07g0201100 PE=2 SV=1;; (*TAIR) AT4G34450.1 (e_value=0.0) | Symbols: | coat	1	14	14	3	8	13	11	6	6	8	8	13	11	6	6	8	3	3	2	0	0	1	20	20	5.9	96.949	876	876	0	118.89	By MS/MS	By MS/MS	By MS/MS	By MS/MS	By MS/MS	By MS/MS	12.8	17.7	18.7	7.4	7.4	11	537860000	137650000
NbS00000822g0009.1;NbC23452727g0001.1;NbC23766265g0001.1	NbS00000822g0009.1	6;2;1	2;2;0	2;2;0	NbS00000822g0009.1 protein AED:0.21 eAED:0.21 QI:306|1|0.83|1|1|1|6|0|786; (*SWP) sp|P92942|CLCB_ARATH (e_value=0.0) Chloride channel protein CLC-b OS=Arabidopsis thaliana GN=CLC-B PE=1 SV=1;; (*TAIR) AT3G27170.1 (e_value=0.0) | Symbols: CLC-B, ATCLC-B | c	3	6	2	2	4	4	5	3	2	4	2	1	1	2	0	1	2	1	1	2	0	1	9.4	3.2	3.2	86.76	786	786;61;60	0	13.679	By matching	By matching	By MS/MS	By MS/MS	By matching	By matching	6	8.8	9	4.8	2.8	8.3	45782000	9979200
NbS00000828g0016.1;NbS00058490g0002.1	NbS00000828g0016.1;NbS00058490g0002.1	2;1	2;1	2;1	NbS00000828g0016.1 protein AED:0.27 eAED:0.30 QI:136|0.88|0.8|1|0.88|0.9|10|0|349; (*GB) gi|225453378|ref|XP_002271102.1| (e_value=2e-86) PREDICTED: GRAM domain-containing protein 1A [Vitis vinifera];; (*SWP) sp|Q96CP6|GRM1A_HUMAN (e_value=1e-22) GRAM doma	2	2	2	2	0	2	2	0	0	2	0	2	2	0	0	2	0	2	2	0	0	2	7.2	7.2	7.2	38.661	349	349;153	0	13.893		By MS/MS	By MS/MS			By MS/MS	0	7.2	7.2	0	0	7.2	25012000	0
NbS00000829g0021.1;NbS00016048g0113.1	NbS00000829g0021.1;NbS00016048g0113.1	2;2	2;2	2;2	NbS00000829g0021.1 protein AED:0.39 eAED:0.42 QI:0|0.77|0.8|1|0.77|0.8|10|24|319; (*SWP) sp|Q9T0H9|GDT12_ARATH (e_value=7e-144) GDT1-like protein 2, chloroplastic OS=Arabidopsis thaliana GN=At4g13590 PE=1 SV=2;; (*TAIR) AT4G13590.1 (e_value=5e-145) | Symbo	2	2	2	2	1	2	2	1	1	1	1	2	2	1	1	1	1	2	2	1	1	1	5.6	5.6	5.6	34.003	319	319;358	0	25.135	By MS/MS	By MS/MS	By MS/MS	By MS/MS	By MS/MS	By MS/MS	5.6	5.6	5.6	5.6	5.6	5.6	198140000	55875000
NbS00000830g0011.1;NbS00007781g0024.1	NbS00000830g0011.1;NbS00007781g0024.1	2;2	2;2	2;2	NbS00000830g0011.1 protein AED:0.15 eAED:0.15 QI:0|1|0.8|1|0.5|0.6|5|0|204; (*GB) gi|224083348|ref|XP_002306991.1| (e_value=5e-94) predicted protein [Populus trichocarpa];; (*SWP) sp|Q9LM71|FKB18_ARATH (e_value=5e-80) Peptidyl-prolyl cis-trans isomerase FK	2	2	2	2	1	2	2	0	0	1	1	2	2	0	0	1	1	2	2	0	0	1	15.2	15.2	15.2	22.419	204	204;245	0	14.436	By MS/MS	By MS/MS	By MS/MS			By MS/MS	8.8	15.2	15.2	0	0	6.4	61477000	12983000
NbS00000833g0023.1;NbS00012055g0119.1	NbS00000833g0023.1;NbS00012055g0119.1	1;1	1;1	1;1	NbS00000833g0023.1 protein AED:0.08 eAED:0.36 QI:0|0|0|1|0|0|2|0|82; (*GB) gi|290488884|gb|ADD30826.1| (e_value=8e-18) photosystem I P700 apoprotein A1 [Rhododendron simsii];; (*SWP) sp|Q332X8|PSAA_LACSA (e_value=7e-19) Photosystem I P700 chlorophyll a apo	2	1	1	1	1	1	1	0	0	0	1	1	1	0	0	0	1	1	1	0	0	0	14.6	14.6	14.6	9.2947	82	82;148	0.0011223	7.2787	By MS/MS	By MS/MS	By MS/MS				14.6	14.6	14.6	0	0	0	321240000	290720000
NbS00039178g0024.1;NbS00000837g0015.1;NbS00022697g0013.1;NbS00026081g0008.1	NbS00039178g0024.1;NbS00000837g0015.1;NbS00022697g0013.1;NbS00026081g0008.1	7;7;5;4	7;7;5;4	7;7;5;4	NbS00039178g0024.1 protein AED:0.21 eAED:0.21 QI:0|1|0.5|1|1|1|2|0|164; (*SWP) sp|Q9FJP3|RK29_ARATH (e_value=7e-58) 50S ribosomal protein L29, chloroplastic OS=Arabidopsis thaliana GN=RPL29 PE=1 SV=1;; (*TAIR) AT5G65220.1 (e_value=5e-59) | Symbols: | Ribo	4	7	7	7	5	6	7	3	2	7	5	6	7	3	2	7	5	6	7	3	2	7	28.7	28.7	28.7	18.851	164	164;164;167;167	0	66.371	By MS/MS	By MS/MS	By MS/MS	By MS/MS	By MS/MS	By MS/MS	22.6	22.6	28.7	22.6	6.7	28.7	411770000	11139000
NbS00000838g0002.1	NbS00000838g0002.1	11	11	11	NbS00000838g0002.1 protein AED:0.06 eAED:0.06 QI:63|1|1|1|0.75|0.77|9|236|861; (*GB) gi|32454706|gb|AAP83134.1| (e_value=0.0) lipoxygenase [Nicotiana attenuata];; (*SWP) sp|Q41238|LOX16_SOLTU (e_value=0.0) Linoleate 9S-lipoxygenase 6 (Fragment) OS=Solanum	1	11	11	11	3	11	5	6	8	9	3	11	5	6	8	9	3	11	5	6	8	9	19.2	19.2	19.2	97.247	861	861	0	97.353	By MS/MS	By MS/MS	By MS/MS	By MS/MS	By MS/MS	By MS/MS	7.4	19.2	9.4	9.5	15.8	17.2	576530000	20314000
NbS00000839g0009.1;NbS00024304g0006.1	NbS00000839g0009.1;NbS00024304g0006.1	3;2	3;2	3;2	NbS00000839g0009.1 protein AED:0.24 eAED:0.24 QI:133|0.66|0.75|1|1|1|4|375|95; (*GB) gi|351725531|ref|NP_001235816.1| (e_value=7e-45) uncharacterized protein LOC100305468 [Glycine max];; (*SWP) sp|Q2HIM5|MMGT_ARATH (e_value=1e-42) Membrane magnesium transp	2	3	3	3	2	3	3	2	2	3	2	3	3	2	2	3	2	3	3	2	2	3	30.5	30.5	30.5	10.308	95	95;100	0	22.14	By MS/MS	By MS/MS	By MS/MS	By MS/MS	By MS/MS	By MS/MS	30.5	30.5	30.5	30.5	13.7	30.5	82869000	20895000
NbS00000879g0010.1;NbS00010022g0003.1	NbS00000879g0010.1;NbS00010022g0003.1	2;1	2;1	2;1	NbS00000879g0010.1 protein AED:0.18 eAED:0.18 QI:102|0.79|0.8|1|0.91|0.92|25|236|1129; (*GB) gi|224119536|ref|XP_002331185.1| (e_value=0.0) predicted protein [Populus trichocarpa];; (*SWP) sp|P52590|NU107_RAT (e_value=8e-22) Nuclear pore complex protein Nu	2	2	2	2	1	2	1	0	0	0	1	2	1	0	0	0	1	2	1	0	0	0	2.2	2.2	2.2	128.51	1129	1129;280	0	12.83	By MS/MS	By MS/MS	By MS/MS				1.1	2.2	1.1	0	0	0	20874000	4736700
NbS00008250g0012.1;NbS00000887g0012.1	NbS00008250g0012.1;NbS00000887g0012.1	2;2	2;2	2;2	NbS00008250g0012.1 protein AED:0.04 eAED:0.04 QI:149|1|0.8|1|0.5|0.2|5|0|754; (*GB) gi|225462751|ref|XP_002270689.1| (e_value=0.0) PREDICTED: uncharacterized protein LOC100246758 [Vitis vinifera];; (*SWP) sp|Q9M3B6|PKP4_ARATH (e_value=0.0) Plastidial pyruv	2	2	2	2	0	0	0	0	2	0	0	0	0	0	2	0	0	0	0	0	2	0	3.1	3.1	3.1	82.651	754	754;761	0.00042463	11.646					By MS/MS		0	0	0	0	3.1	0	2305300	0
NbS00000922g0012.1;NbS00057682g0004.1	NbS00000922g0012.1;NbS00057682g0004.1	1;1	1;1	1;1	NbS00000922g0012.1 protein AED:0.00 eAED:0.00 QI:223|1|0.75|1|0.66|0.25|4|0|205; (*GB) gi|296086057|emb|CBI31498.3| (e_value=9e-34) unnamed protein product [Vitis vinifera];; (*SWP) sp|Q9SF32|IQD1_ARATH (e_value=6e-19) Protein IQ-DOMAIN 1 OS=Arabidopsis th	2	1	1	1	0	1	1	0	0	0	0	1	1	0	0	0	0	1	1	0	0	0	4.9	4.9	4.9	22.479	205	205;380	0.0040623	6.4788		By matching	By MS/MS				0	4.9	4.9	0	0	0	6437400	0
NbS00000931g0002.1	NbS00000931g0002.1	1	1	1	NbS00000931g0002.1 protein ; (*GB) gi|224088208|ref|XP_002308371.1| (e_value=4e-22) predicted protein [Populus trichocarpa];; (*TAIR) AT5G06800.1 (e_value=7e-14) | Symbols: | myb-like HTH transcriptional regulator family protein | chr5:2103374-2105680 F	1	1	1	1	0	0	1	0	0	0	0	0	1	0	0	0	0	0	1	0	0	0	5.7	5.7	5.7	24.043	212	212	1	-2			By MS/MS				0	0	5.7	0	0	0	0	0
NbS00012589g0006.1;NbS00000946g0027.1	NbS00012589g0006.1;NbS00000946g0027.1	1;1	1;1	1;1	NbS00012589g0006.1 protein AED:0.13 eAED:0.13 QI:0|1|0.33|1|0|0.66|3|0|688; (*GB) gi|359482028|ref|XP_002275906.2| (e_value=0.0) PREDICTED: uncharacterized protein At5g41620-like [Vitis vinifera];; (*SWP) sp|Q66GQ2|Y5162_ARATH (e_value=5e-35) Uncharacteriz	2	1	1	1	0	1	1	0	0	0	0	1	1	0	0	0	0	1	1	0	0	0	1.6	1.6	1.6	77.096	688	688;699	0.0027787	6.6355		By MS/MS	By MS/MS				0	1.6	1.6	0	0	0	7642700	0
NbS00000948g0004.1;NbS00011571g0004.1;NbS00031754g0003.1	NbS00000948g0004.1;NbS00011571g0004.1;NbS00031754g0003.1	3;2;2	3;2;2	3;2;2	NbS00000948g0004.1 protein AED:0.06 eAED:0.08 QI:0|0.66|0.25|1|0.33|0.25|4|0|345; (*GB) gi|224119092|ref|XP_002317983.1| (e_value=2e-103) predicted protein [Populus trichocarpa];; (*SWP) sp|Q96330|FLS1_ARATH (e_value=3e-32) Flavonol synthase/flavanone 3-hy	3	3	3	3	3	3	3	1	2	1	3	3	3	1	2	1	3	3	3	1	2	1	9.9	9.9	9.9	39.569	345	345;317;338	0	40.034	By MS/MS	By MS/MS	By MS/MS	By MS/MS	By MS/MS	By MS/MS	9.9	9.9	9.9	2.9	9.9	2.9	308920000	94197000
NbS00000952g0006.1;NbS00009310g0012.1	NbS00000952g0006.1;NbS00009310g0012.1	14;14	1;1	1;1	NbS00000952g0006.1 protein AED:0.33 eAED:0.33 QI:0|1|1|1|1|0|2|0|187; (*GB) gi|53793731|gb|AAU93594.1| (e_value=6e-118) 40S ribosomal protein S9 , putative [Solanum demissum];; (*SWP) sp|Q9FLF0|RS92_ARATH (e_value=1e-113) 40S ribosomal protein S9-2 OS=Arab	2	14	1	1	5	10	14	9	11	12	1	1	1	1	1	1	1	1	1	1	1	1	50.3	9.1	9.1	21.775	187	187;192	0.00040258	9.5004	By MS/MS	By MS/MS	By matching	By matching	By matching	By MS/MS	25.7	50.3	50.3	37.4	43.9	48.1	32137000	15527000
NbS00000963g0023.1	NbS00000963g0023.1	10	10	5	NbS00000963g0023.1 protein AED:0.14 eAED:0.14 QI:0|0.66|0.57|0.85|0.5|0.71|7|0|704; (*GB) gi|14423763|sp|Q9M7J4.1|MFP1_TOBAC (e_value=0.0) RecName: Full=MAR-binding filament-like protein 1-1;; (*SWP) sp|Q9M7J4|MFP1_TOBAC (e_value=0.0) MAR-binding filament-	1	10	10	5	1	4	10	2	0	3	1	4	10	2	0	3	1	3	5	0	0	2	17.5	17.5	8.2	80	704	704	0	142.82	By matching	By MS/MS	By MS/MS	By matching		By MS/MS	1.4	6.7	17.5	3.4	0	5.8	189570000	731600
NbS00000968g0019.1	NbS00000968g0019.1	10	10	2	NbS00000968g0019.1 protein AED:0.29 eAED:0.29 QI:126|0.91|0.92|1|1|1|13|653|464; (*GB) gi|225427268|ref|XP_002281297.1| (e_value=0.0) PREDICTED: AP-2 complex subunit mu [Vitis vinifera];; (*SWP) sp|P54672|AP2M_DICDI (e_value=2e-157) AP-2 complex subunit mu	1	10	10	2	2	8	6	8	6	5	2	8	6	8	6	5	0	1	1	1	2	1	21.8	21.8	7.1	52.195	464	464	0	66.104	By MS/MS	By MS/MS	By MS/MS	By MS/MS	By MS/MS	By MS/MS	4.3	15.3	14.4	16.2	17	11.4	158670000	12332000
NbS00000970g0120.1;NbS00015335g0001.1	NbS00000970g0120.1	7;1	2;0	2;0	NbS00000970g0120.1 protein AED:0.13 eAED:0.13 QI:509|0.9|0.90|1|0.7|0.54|11|0|1069	2	7	2	2	3	5	6	4	3	6	2	2	2	1	1	2	2	2	2	1	1	2	7.3	1.4	1.4	116.07	1069	1069;520	0	14.845	By MS/MS	By MS/MS	By MS/MS	By matching	By matching	By MS/MS	3	5.9	6.9	5.2	3.6	5.7	50564000	16868000
NbS00000972g0016.1	NbS00000972g0016.1	6	2	2	NbS00000972g0016.1 protein AED:0.27 eAED:0.27 QI:0|1|0.94|1|0.77|0.78|19|386|1094; (*GB) gi|359474892|ref|XP_002276432.2| (e_value=0.0) PREDICTED: pentatricopeptide repeat-containing protein At4g34830, chloroplastic-like [Vitis vinifera];; (*SWP) sp|Q0WLC6	1	6	2	2	4	4	4	0	0	0	1	1	2	0	0	0	1	1	2	0	0	0	9.1	3	3	121.05	1094	1094	0	13.73	By MS/MS	By MS/MS	By MS/MS				6.9	4.8	5.5	0	0	0	13922000	4028700
NbS00002496g0032.1;NbS00000980g0006.1	NbS00002496g0032.1;NbS00000980g0006.1	1;1	1;1	1;1	NbS00002496g0032.1 protein AED:0.09 eAED:0.09 QI:0|1|0.5|1|1|0.5|2|0|209; (*SWP) sp|P82278|RR9_SPIOL (e_value=2e-83) 30S ribosomal protein S9, chloroplastic (Fragment) OS=Spinacia oleracea GN=PRPS9 PE=1 SV=1;; (*TAIR) AT1G74970.1 (e_value=6e-83) | Symbols:	2	1	1	1	1	1	1	1	1	1	1	1	1	1	1	1	1	1	1	1	1	1	8.1	8.1	8.1	22.69	209	209;210	0.0017966	6.8522	By MS/MS	By MS/MS	By MS/MS	By MS/MS	By MS/MS	By matching	8.1	8.1	8.1	8.1	8.1	8.1	77378000	9570600
NbS00000986g0012.1	NbS00000986g0012.1	13	3	3	NbS00000986g0012.1 protein AED:0.20 eAED:0.20 QI:239|1|1|1|1|1|5|501|175; (*GB) gi|350536269|ref|NP_001234238.1| (e_value=6e-55) remorin 2 [Solanum lycopersicum];; (*SWP) sp|P93788|REMO_SOLTU (e_value=3e-42) Remorin OS=Solanum tuberosum PE=1 SV=1;; (*TAIR)	1	13	3	3	7	11	11	12	10	12	2	3	3	3	2	3	2	3	3	3	2	3	62.9	25.1	25.1	19.177	175	175	0	39.648	By MS/MS	By MS/MS	By MS/MS	By MS/MS	By MS/MS	By MS/MS	53.7	62.9	58.3	58.3	47.4	62.9	592990000	16750000
NbS00000987g0002.1;NbS00004793g0016.1	NbS00000987g0002.1	6;2	4;0	4;0	NbS00000987g0002.1 protein AED:0.20 eAED:0.20 QI:0|0|0|1|1|1|3|0|221; (*GB) gi|115805|sp|P27495.1|CB24_TOBAC (e_value=2e-118) RecName: Full=Chlorophyll a-b binding protein 40, chloroplastic; AltName: Full=LHCII type I CAB-40; Short=LHCP; Flags: Precursor;;	2	6	4	4	6	5	4	1	4	1	4	4	2	1	2	0	4	4	2	1	2	0	29	25.3	25.3	23.771	221	221;286	0	45.574	By MS/MS	By MS/MS	By matching	By matching	By matching	By matching	29	29	29	16.7	28.1	3.6	1450400000	806960000
NbS00000987g0004.1;NbS00046604g0001.1;NbS00004793g0001.1;NbS00004793g0017.1;NbS00004793g0002.1	NbS00000987g0004.1;NbS00046604g0001.1	19;15;9;6;3	19;15;9;6;3	1;0;0;0;0	NbS00000987g0004.1 protein AED:0.21 eAED:0.21 QI:0|-1|0|1|-1|1|1|0|266; (*GB) gi|3036948|dbj|BAA25392.1| (e_value=0.0) light harvesting chlorophyll a/b-binding protein [Nicotiana sylvestris];; (*SWP) sp|P27492|CB21_TOBAC (e_value=0.0) Chlorophyll a-b bindi	5	19	19	1	17	17	12	6	8	5	17	17	12	6	8	5	0	1	0	0	0	0	77.8	77.8	5.3	28.21	266	266;267;117;219;257	0	323.31	By MS/MS	By MS/MS	By MS/MS	By MS/MS	By MS/MS	By MS/MS	72.6	76.7	54.1	43.2	41	24.8	20659000000	11666000000
NbS00001348g0009.1;NbS00000994g0005.1	NbS00001348g0009.1;NbS00000994g0005.1	2;2	2;2	2;2	NbS00001348g0009.1 protein AED:0.14 eAED:0.14 QI:0|0.5|0|1|0.5|0.33|3|0|520; (*GB) gi|225431601|ref|XP_002276933.1| (e_value=4e-131) PREDICTED: trihelix transcription factor GT-2 [Vitis vinifera];; (*SWP) sp|Q39117|TGT2_ARATH (e_value=7e-60) Trihelix trans	2	2	2	2	1	1	1	1	1	2	1	1	1	1	1	2	1	1	1	1	1	2	5.8	5.8	5.8	59.703	520	520;530	0	13.513	By matching	By MS/MS	By MS/MS	By matching	By matching	By MS/MS	3.1	3.1	3.1	3.1	3.1	5.8	36569000	12362000
NbS00001000g0012.1;NbS00019747g0002.1;NbS00017749g0009.1;NbS00037258g0009.1	NbS00001000g0012.1	7;1;1;1	6;1;1;0	3;1;1;0	NbS00001000g0012.1 protein AED:0.32 eAED:0.32 QI:88|1|0.66|1|1|0.66|3|0|343; (*GB) gi|358349085|ref|XP_003638570.1| (e_value=0.0) Chaperone protein dnaJ [Medicago truncatula];; (*SWP) sp|Q80Y75|DJB13_MOUSE (e_value=2e-81) DnaJ homolog subfamily B member 13	4	7	6	3	0	2	2	4	4	7	0	2	2	4	3	6	0	2	2	2	2	3	27.4	24.5	11.7	37.584	343	343;89;282;387	0	40.534		By MS/MS	By MS/MS	By MS/MS	By MS/MS	By MS/MS	0	7.3	7.3	17.2	13.4	27.4	174080000	0
NbS00001006g0003.1	NbS00001006g0003.1	1	1	1	NbS00001006g0003.1 protein AED:0.43 eAED:0.48 QI:0|0|0|1|1|1|4|0|144; (*GB) gi|57013907|ref|YP_173380.1| (e_value=1e-55) ribosomal protein S12 [Nicotiana tabacum];; (*SWP) sp|P68536|RT12_PETPA (e_value=2e-55) Ribosomal protein S12, mitochondrial OS=Petunia	1	1	1	1	0	0	0	0	1	0	0	0	0	0	1	0	0	0	0	0	1	0	5.6	5.6	5.6	15.568	144	144	0	15.401					By MS/MS		0	0	0	0	5.6	0	17986000	0
NbS00001012g0004.1;NbS00006901g0001.1	NbS00001012g0004.1;NbS00006901g0001.1	18;16	5;3	5;3	NbS00001012g0004.1 protein AED:0.01 eAED:0.01 QI:0|1|0.5|1|0|0.5|2|63|279; (*GB) gi|71370257|gb|AAZ30376.1| (e_value=3e-175) PHB1 [Nicotiana benthamiana];; (*SWP) sp|Q54GI9|PHB1_DICDI (e_value=2e-91) Prohibitin-1, mitochondrial OS=Dictyostelium discoideum	2	18	5	5	12	15	14	17	15	17	4	5	4	5	3	5	4	5	4	5	3	5	63.4	26.5	26.5	30.53	279	279;279	0	65.945	By MS/MS	By MS/MS	By MS/MS	By MS/MS	By MS/MS	By MS/MS	50.9	62.7	54.8	60.2	54.8	62.7	687190000	53195000
NbS00001025g0006.1;NbS00028669g0009.1;NbS00034110g0003.1	NbS00001025g0006.1;NbS00028669g0009.1;NbS00034110g0003.1	3;2;2	3;2;2	3;2;2	NbS00001025g0006.1 protein AED:0.11 eAED:0.11 QI:237|1|1|1|0.85|0.75|8|482|290; (*GB) gi|240256489|ref|NP_201407.4| (e_value=5e-153) iron ion binding / oxidoreductase/ oxidoreductase protein [Arabidopsis thaliana];; (*SWP) sp|P54001|P4HA1_RAT (e_value=2e-3	3	3	3	3	0	1	1	0	2	2	0	1	1	0	2	2	0	1	1	0	2	2	8.3	8.3	8.3	31.977	290	290;290;291	0	18.674		By MS/MS	By MS/MS		By MS/MS	By MS/MS	0	3.4	3.4	0	6.6	5.2	58071000	0
NbS00001031g0006.1	NbS00001031g0006.1	17	17	9	NbS00001031g0006.1 protein AED:0.33 eAED:0.33 QI:249|0.5|0.55|1|0.75|0.88|9|0|479; (*GB) gi|225424297|ref|XP_002284658.1| (e_value=1e-149) PREDICTED: uncharacterized protein LOC100264607 isoform 1 [Vitis vinifera];; (*TAIR) AT1G70770.2 (e_value=1e-139) | S	1	17	17	9	9	16	16	8	9	16	9	16	16	8	9	16	3	8	8	4	3	8	37	37	25.3	52.833	479	479	0	137.25	By MS/MS	By MS/MS	By MS/MS	By MS/MS	By MS/MS	By MS/MS	22.8	34.2	34.2	21.1	16.7	35.1	1221700000	121140000
NbS00001032g0010.1;NbS00023213g0005.1	NbS00001032g0010.1;NbS00023213g0005.1	8;6	8;6	8;6	NbS00001032g0010.1 protein AED:0.20 eAED:0.20 QI:0|1|0.8|1|0.75|0.6|5|143|491; (*GB) gi|225439719|ref|XP_002273138.1| (e_value=0.0) PREDICTED: serine/threonine-protein kinase STN8, chloroplastic [Vitis vinifera];; (*SWP) sp|Q9LZV4|STN8_ARATH (e_value=0.0)	2	8	8	8	5	6	6	3	1	2	5	6	6	3	1	2	5	6	6	3	1	2	22.4	22.4	22.4	54.741	491	491;490	0	53.498	By MS/MS	By MS/MS	By MS/MS	By MS/MS	By MS/MS	By MS/MS	17.7	17.5	19.6	7.1	2.2	7.3	265850000	61362000
NbS00001033g0001.1;NbS00002414g0004.1;NbS00017016g0008.1;NbS00003622g0213.1	NbS00001033g0001.1;NbS00002414g0004.1	6;6;1;1	6;6;1;1	5;5;0;0	NbS00001033g0001.1 protein AED:0.20 eAED:0.20 QI:107|1|1|1|0.53|0.42|14|183|536; (*GB) gi|16904222|gb|AAL30818.1|AF435450_1 (e_value=0.0) calcium/calmodulin-dependent protein kinase CaMK1 [Nicotiana tabacum];; (*SWP) sp|P53681|CRK_DAUCA (e_value=0.0) CDPK-	4	6	6	5	2	5	6	5	6	6	2	5	6	5	6	6	1	4	5	4	5	5	14.6	14.6	11.2	60.658	536	536;608;415;582	0	45.407	By MS/MS	By MS/MS	By MS/MS	By MS/MS	By MS/MS	By MS/MS	6.2	12.7	14.6	14.6	14.6	14.6	428010000	37208000
NbS00001037g0113.1;NbS00023258g0001.1	NbS00001037g0113.1;NbS00023258g0001.1	6;4	6;4	6;4	NbS00001037g0113.1 protein AED:0.08 eAED:0.09 QI:33|0.84|0.67|1|0.87|0.82|34|0|3568;NbS00023258g0001.1 protein AED:0.07 eAED:0.07 QI:0|0.66|0.64|0.96|1|1|25|0|2884; (*GB) gi|359476827|ref|XP_003631895.1| (e_value=0.0) PREDICTED: transformation/transcriptio	2	6	6	6	5	5	6	0	0	0	5	5	6	0	0	0	5	5	6	0	0	0	2.3	2.3	2.3	401.93	3568	3568;2884	0	40.386	By MS/MS	By MS/MS	By MS/MS				1.9	1.8	2.3	0	0	0	57630000	15792000
NbS00034748g0004.1;NbS00001041g0011.1	NbS00034748g0004.1;NbS00001041g0011.1	1;1	1;1	1;1	NbS00034748g0004.1 protein AED:0.18 eAED:0.18 QI:200|1|0.33|1|1|1|3|0|365; (*GB) gi|82621148|gb|ABB86262.1| (e_value=0.0) unknown [Solanum tuberosum];; (*SWP) sp|B2RYD2|ESRP1_RAT (e_value=7e-33) Epithelial splicing regulatory protein 1 OS=Rattus norvegicus	2	1	1	1	0	1	1	0	1	0	0	1	1	0	1	0	0	1	1	0	1	0	2.7	2.7	2.7	41.167	365	365;405	0.0074967	6.273		By MS/MS	By MS/MS		By MS/MS		0	2.7	2.7	0	2.7	0	18621000	0
NbS00016307g0228.1;NbS00001042g0008.1	NbS00016307g0228.1;NbS00001042g0008.1	1;1	1;1	1;1	NbS00016307g0228.1 protein AED:0.24 eAED:0.24 QI:187|1|1|1|0.85|0.75|8|405|210;NbS00001042g0008.1 protein AED:0.17 eAED:0.17 QI:189|1|1|1|0.66|0.5|10|397|210; (*GB) gi|225445190|ref|XP_002284205.1| (e_value=1e-133) PREDICTED: rac-like GTP-binding protein A	2	1	1	1	1	1	1	0	0	0	1	1	1	0	0	0	1	1	1	0	0	0	8.1	8.1	8.1	23.163	210	210;210	0.00038565	7.6561	By MS/MS	By matching	By matching				8.1	8.1	8.1	0	0	0	16328000	5776300
NbS00035604g0003.1;NbS00001049g0005.1	NbS00035604g0003.1;NbS00001049g0005.1	1;1	1;1	1;1	NbS00035604g0003.1 protein AED:0.06 eAED:0.06 QI:283|1|1|1|1|1|9|291|592; (*SWP) sp|Q9SU40|SKU5_ARATH (e_value=0.0) Monocopper oxidase-like protein SKU5 OS=Arabidopsis thaliana GN=SKU5 PE=1 SV=1;; (*TAIR) AT4G12420.2 (e_value=0.0) | Symbols: SKU5 | Cupredo	2	1	1	1	0	1	1	0	0	0	0	1	1	0	0	0	0	1	1	0	0	0	2	2	2	66.486	592	592;592	0.000387	7.7097		By MS/MS	By MS/MS				0	2	2	0	0	0	16149000	0
NbS00001050g0001.1	NbS00001050g0001.1	21	2	2	NbS00001050g0001.1 protein AED:0.13 eAED:0.14 QI:0|-1|0|1|-1|1|1|0|147; (*GB) gi|388522051|gb|AFK49087.1| (e_value=3e-60) unknown [Lotus japonicus];; (*SWP) sp|P40283|H2B11_ARATH (e_value=2e-61) Histone H2B.11 OS=Arabidopsis thaliana GN=At5g59910 PE=1 SV=5	1	21	2	2	19	20	19	20	19	21	2	2	2	2	2	2	2	2	2	2	2	2	63.3	17	17	16.037	147	147	0	89.543	By MS/MS	By MS/MS	By matching	By matching	By matching	By matching	63.3	63.3	63.3	63.3	63.3	63.3	1580300000	605090000
NbS00001051g0011.1;NbS00012465g0003.1	NbS00001051g0011.1	4;1	3;1	3;1	NbS00001051g0011.1 protein AED:0.19 eAED:0.19 QI:0|1|0.8|1|1|0.8|5|332|386; (*GB) gi|350534672|ref|NP_001234409.1| (e_value=0.0) protein kinase 1b [Solanum lycopersicum];; (*SWP) sp|Q06548|APK1A_ARATH (e_value=0.0) Protein kinase APK1A, chloroplastic OS=Ar	2	4	3	3	0	1	2	4	4	2	0	0	1	3	3	2	0	0	1	3	3	2	10.9	8.8	8.8	43.015	386	386;366	0	21.656		By matching	By matching	By MS/MS	By MS/MS	By MS/MS	0	2.1	5.7	10.9	10.9	6.7	57265000	0
NbS00004110g0018.1;NbS00001056g0045.1	NbS00004110g0018.1;NbS00001056g0045.1	3;3	1;1	1;1	NbS00004110g0018.1 protein AED:0.32 eAED:0.32 QI:212|1|0.83|1|0.8|0.66|6|0|221; (*GB) gi|78191454|gb|ABB29948.1| (e_value=6e-142) vesicle transport v-SNARE 11-like [Solanum tuberosum];; (*SWP) sp|Q9LVP9|VTI13_ARATH (e_value=2e-115) Vesicle transport v-SNAR	2	3	1	1	1	1	1	0	1	3	1	0	0	0	1	1	1	0	0	0	1	1	23.1	9.5	9.5	25.082	221	221;221	0	13.442	By matching	By matching	By matching		By matching	By MS/MS	9.5	5	5	0	9.5	23.1	10680000	2039700
NbS00001073g0010.1	NbS00001073g0010.1	1	1	1	NbS00001073g0010.1 protein AED:0.34 eAED:0.34 QI:0|1|0.84|1|0.91|0.84|13|0|383; (*GB) gi|255545672|ref|XP_002513896.1| (e_value=0.0) Endoplasmic reticulum-Golgi intermediate compartment protein, putative [Ricinus communis];; (*SWP) sp|Q803I2|ERGI3_DANRE (e	1	1	1	1	0	0	0	0	1	1	0	0	0	0	1	1	0	0	0	0	1	1	3.1	3.1	3.1	43.073	383	383	0.0057239	6.4403					By MS/MS	By MS/MS	0	0	0	0	3.1	3.1	12776000	0
NbS00001075g0014.1	NbS00001075g0014.1	9	9	2	NbS00001075g0014.1 protein AED:0.15 eAED:0.15 QI:165|1|1|1|0.5|0.66|3|299|227; (*GB) gi|15220443|ref|NP_172011.1| (e_value=8e-119) 50S ribosomal protein L6 [Arabidopsis thaliana];; (*SWP) sp|O23049|RK6_ARATH (e_value=2e-120) 50S ribosomal protein L6, chlor	1	9	9	2	4	7	9	4	2	6	4	7	9	4	2	6	2	2	2	0	0	1	44.5	44.5	15.4	25.148	227	227	0	104.22	By MS/MS	By MS/MS	By MS/MS	By MS/MS	By matching	By MS/MS	26.9	39.6	44.5	19.4	8.8	29.1	554060000	58046000
NbS00009450g0001.1;NbS00001096g0005.1	NbS00009450g0001.1;NbS00001096g0005.1	1;1	1;1	1;1	NbS00009450g0001.1 protein AED:0.09 eAED:0.09 QI:0|-1|0|1|-1|1|1|0|447; (*GB) gi|129593742|gb|ABO31111.1| (e_value=0.0) sphingolipid delta-8 desaturase [Nicotiana tabacum];; (*SWP) sp|A4IFP3|FADS3_BOVIN (e_value=3e-46) Fatty acid desaturase 3 OS=Bos taurus	2	1	1	1	1	1	1	0	0	0	1	1	1	0	0	0	1	1	1	0	0	0	2.5	2.5	2.5	51.355	447	447;669	0.0007516	7.3349	By matching	By MS/MS	By MS/MS				2.5	2.5	2.5	0	0	0	33774000	5809700
NbS00001099g0009.1;NbS00049465g0011.1;NbS00005902g0016.1;NbS00000242g0006.1	NbS00001099g0009.1;NbS00049465g0011.1;NbS00005902g0016.1;NbS00000242g0006.1	2;2;2;1	2;2;2;1	2;2;2;1	NbS00001099g0009.1 protein AED:0.20 eAED:0.20 QI:62|0.6|0.54|1|0.7|0.63|11|841|358; (*GB) gi|225430261|ref|XP_002285072.1| (e_value=0.0) PREDICTED: DEAD-box ATP-dependent RNA helicase 56-like [Vitis vinifera];; (*SWP) sp|Q9LFN6|RH56_ARATH (e_value=0.0) DEA	4	2	2	2	1	2	1	1	0	0	1	2	1	1	0	0	1	2	1	1	0	0	5.6	5.6	5.6	40.949	358	358;434;507;447	0.00042391	11.635	By matching	By MS/MS	By matching	By matching			2.8	5.6	2.8	2.8	0	0	18922000	2942000
NbS00001113g0014.1	NbS00001113g0014.1	11	3	3	NbS00001113g0014.1 protein AED:0.27 eAED:0.28 QI:286|0.83|0.84|1|0.94|0.94|19|398|782; (*GB) gi|359494701|ref|XP_002269774.2| (e_value=0.0) PREDICTED: dynamin-related protein 3A-like [Vitis vinifera];; (*SWP) sp|Q8S944|DRP3A_ARATH (e_value=0.0) Dynamin-rel	1	11	3	3	5	7	9	7	6	5	1	2	3	2	1	1	1	2	3	2	1	1	15.3	4.3	4.3	87.374	782	782	0	17.987	By MS/MS	By MS/MS	By MS/MS	By MS/MS	By MS/MS	By MS/MS	8.6	10.6	12	9.2	7.5	6.3	43494000	9847700
NbS00011489g0001.1;NbS00001134g0008.1;NbC23469452g0001.1;NbS00008865g0005.1;NbS00060954g0007.1	NbS00011489g0001.1;NbS00001134g0008.1	3;3;1;1;1	3;3;1;1;1	3;3;1;1;1	NbS00011489g0001.1 protein AED:0.11 eAED:0.11 QI:0|-1|0|1|-1|1|1|0|596; (*GB) gi|255552969|ref|XP_002517527.1| (e_value=0.0) ATP-dependent transporter, putative [Ricinus communis];; (*SWP) sp|Q9M1H3|AB4F_ARATH (e_value=0.0) ABC transporter F family member	5	3	3	3	2	3	3	0	0	0	2	3	3	0	0	0	2	3	3	0	0	0	10.4	10.4	10.4	66.94	596	596;796;77;579;718	0	22.307	By MS/MS	By MS/MS	By MS/MS				7.9	10.4	10.4	0	0	0	51695000	26236000
NbS00001137g0004.1	NbS00001137g0004.1	10	10	3	NbS00001137g0004.1 protein AED:0.26 eAED:0.32 QI:0|0.71|0.5|1|0.57|0.62|8|0|439; (*GB) gi|224097868|ref|XP_002311086.1| (e_value=0.0) predicted protein [Populus trichocarpa];; (*SWP) sp|Q91YQ5|RPN1_MOUSE (e_value=2e-60) Dolichyl-diphosphooligosaccharide--p	1	10	10	3	3	4	6	7	7	9	3	4	6	7	7	9	1	2	2	2	3	2	18.2	18.2	7.3	49.73	439	439	0	63.452	By matching	By MS/MS	By MS/MS	By MS/MS	By MS/MS	By MS/MS	7.3	10.7	15.5	16.4	16.4	18.2	550810000	5697400
NbS00001139g0012.1;NbS00058199g0001.1;NbS00022228g0001.1	NbS00001139g0012.1;NbS00058199g0001.1	4;3;1	4;3;1	4;3;1	NbS00001139g0012.1 protein AED:0.12 eAED:0.15 QI:241|0.77|0.8|1|0.77|0.7|10|176|599; (*GB) gi|356495992|ref|XP_003516854.1| (e_value=0.0) PREDICTED: serine/threonine-protein kinase STN7, chloroplastic-like [Glycine max];; (*SWP) sp|Q9S713|STT7_ARATH (e_val	3	4	4	4	1	4	3	2	0	1	1	4	3	2	0	1	1	4	3	2	0	1	6	6	6	67.239	599	599;177;233	0	24.084	By MS/MS	By MS/MS	By MS/MS	By matching		By matching	1.8	6	5.5	2.3	0	1.3	79283000	4070800
NbS00001146g0006.1	NbS00001146g0006.1	9	1	1	NbS00001146g0006.1 protein AED:0.24 eAED:0.24 QI:0|0|0|1|1|1|2|0|427; (*GB) gi|224143157|ref|XP_002324864.1| (e_value=0.0) predicted protein [Populus trichocarpa];; (*SWP) sp|Q8LF20|CAP2_ARATH (e_value=8e-173) Putative clathrin assembly protein At2g25430 O	1	9	1	1	5	8	8	7	7	5	1	1	1	1	1	1	1	1	1	1	1	1	35.1	5.2	5.2	46.117	427	427	0	12.743	By MS/MS	By MS/MS	By matching	By matching	By MS/MS	By MS/MS	19.9	34.9	35.1	26.7	26.7	19.9	102810000	12972000
NbS00001147g0001.1;NbS00001146g0001.1	NbS00001147g0001.1	12;3	12;3	3;2	NbS00001147g0001.1 protein AED:0.00 eAED:0.01 QI:223|1|0.5|1|0|0|2|0|693; (*SWP) sp|Q8LF20|CAP2_ARATH (e_value=0.0) Putative clathrin assembly protein At2g25430 OS=Arabidopsis thaliana GN=At2g25430 PE=1 SV=2;; (*TAIR) AT2G25430.1 (e_value=0.0) | Symbols:	2	12	12	3	7	11	11	10	10	8	7	11	11	10	10	8	2	3	3	3	3	3	23.5	23.5	5.5	76.6	693	693;106	0	133.17	By MS/MS	By MS/MS	By MS/MS	By MS/MS	By MS/MS	By MS/MS	16.6	23.4	23.5	20.9	20.9	16.7	1036400000	59283000
NbS00001148g0004.1;NbS00010902g0004.1;NbS00010902g0017.1	NbS00001148g0004.1	13;3;3	4;0;0	4;0;0	NbS00001148g0004.1 protein AED:0.25 eAED:0.26 QI:0|0.66|0.5|1|0|0|4|455|319; (*GB) gi|226506550|ref|NP_001141544.1| (e_value=2e-158) uncharacterized protein LOC100273658 [Zea mays];; (*SWP) sp|P18025|TBB1_MAIZE (e_value=6e-158) Tubulin beta-1 chain OS=Zea	3	13	4	4	11	13	11	9	6	9	4	4	2	2	1	2	4	4	2	2	1	2	40.1	19.4	19.4	36.515	319	319;71;160	0	150.47	By MS/MS	By MS/MS	By MS/MS	By MS/MS	By MS/MS	By MS/MS	37.3	40.1	40.1	37.3	18.5	36.7	217370000	53576000
NbS00001150g0019.1;NbS00018510g0003.1	NbS00001150g0019.1;NbS00018510g0003.1	2;1	2;1	2;1	NbS00001150g0019.1 protein AED:0.21 eAED:0.21 QI:168|1|1|1|1|1|2|108|452; (*GB) gi|7415599|dbj|BAA93453.1| (e_value=0.0) acyltransferase homolog [Petunia x hybrida];; (*SWP) sp|Q9FF86|DCR_ARATH (e_value=0.0) BAHD acyltransferase DCR OS=Arabidopsis thaliana	2	2	2	2	0	2	1	1	1	1	0	2	1	1	1	1	0	2	1	1	1	1	6.6	6.6	6.6	50.155	452	452;273	0	13.128		By MS/MS	By matching	By matching	By matching	By matching	0	6.6	2.9	2.9	2.9	2.9	25384000	0
NbS00023738g0004.1;NbS00001161g0009.1;NbC24565114g0001.1;NbS00041473g0007.1	NbS00023738g0004.1;NbS00001161g0009.1	3;3;1;1	3;3;1;1	3;3;1;1	NbS00023738g0004.1 protein AED:0.21 eAED:0.21 QI:82|0.85|0.75|1|1|1|8|0|483; (*GB) gi|255547962|ref|XP_002515038.1| (e_value=0.0) chaperonin containing t-complex protein 1, epsilon subunit, tcpe, putative [Ricinus communis];; (*SWP) sp|O04450|TCPE_ARATH (e	4	3	3	3	2	3	0	0	0	0	2	3	0	0	0	0	2	3	0	0	0	0	11.6	11.6	11.6	53.202	483	483;553;100;162	0	18.737	By MS/MS	By MS/MS					8.9	11.6	0	0	0	0	24520000	15811000
NbS00020255g0001.1;NbS00001161g0103.1	NbS00020255g0001.1;NbS00001161g0103.1	1;1	1;1	1;1	NbS00020255g0001.1 protein AED:0.05 eAED:0.05 QI:193|1|0.5|1|0|0|2|0|520; (*GB) gi|359473131|ref|XP_002282072.2| (e_value=2e-136) PREDICTED: uncharacterized protein LOC100268141 isoform 1 [Vitis vinifera];; (*TAIR) AT1G13190.1 (e_value=5e-64) | Symbols: |	2	1	1	1	0	0	0	0	1	1	0	0	0	0	1	1	0	0	0	0	1	1	2.3	2.3	2.3	54.188	520	520;542	0.0027913	6.6551					By MS/MS	By MS/MS	0	0	0	0	2.3	2.3	16968000	0
NbS00001162g0014.1	NbS00001162g0014.1	1	1	1	NbS00001162g0014.1 protein AED:0.37 eAED:0.37 QI:324|1|1|1|0.8|0.83|6|403|218; (*GB) gi|329025150|gb|AEB71558.1| (e_value=2e-149) synaptobrevin/VAMP-like protein [Solanum chacoense];; (*SWP) sp|Q94AU2|SEC22_ARATH (e_value=2e-150) 25.3 kDa vesicle transport	1	1	1	1	1	1	1	1	0	1	1	1	1	1	0	1	1	1	1	1	0	1	9.6	9.6	9.6	25.259	218	218	0.00040209	9.4222	By MS/MS	By matching	By MS/MS	By MS/MS		By MS/MS	9.6	9.6	9.6	9.6	0	9.6	26833000	11210000
NbS00024029g0004.1;NbS00001165g0003.1;NbS00043430g0007.1	NbS00024029g0004.1;NbS00001165g0003.1	5;5;1	5;5;1	2;2;0	NbS00024029g0004.1 protein AED:0.31 eAED:0.31 QI:0|1|1|1|1|1|2|337|164; (*GB) gi|76161012|gb|ABA40469.1| (e_value=1e-112) 60S ribosomal protein L21-like protein [Solanum tuberosum];; (*SWP) sp|Q43291|RL211_ARATH (e_value=1e-101) 60S ribosomal protein L21-1	3	5	5	2	5	4	5	4	5	4	5	4	5	4	5	4	2	1	2	2	2	1	44.5	44.5	26.2	18.676	164	164;164;139	0	44.857	By MS/MS	By MS/MS	By MS/MS	By MS/MS	By MS/MS	By MS/MS	44.5	25	44.5	39	44.5	25	1138200000	81743000
NbS00001169g0153.1	NbS00001169g0153.1	17	17	1	NbS00001169g0153.1 protein AED:0.25 eAED:0.25 QI:0|0.5|0.4|1|1|1|5|0|341	1	17	17	1	16	17	17	12	11	17	16	17	17	12	11	17	1	1	1	1	1	1	54.8	54.8	5.6	36.299	341	341	0	209.36	By MS/MS	By MS/MS	By MS/MS	By MS/MS	By MS/MS	By MS/MS	54.8	54.8	54.8	46	35.5	54.8	2538600000	588550000
NbS00001174g0003.1;NbS00024677g0021.1;NbS00011496g0008.1	NbS00001174g0003.1;NbS00024677g0021.1;NbS00011496g0008.1	6;5;3	6;5;3	6;5;3	NbS00001174g0003.1 protein AED:0.12 eAED:0.12 QI:152|1|1|1|1|1|15|450|530; (*GB) gi|37953301|gb|AAR05449.1| (e_value=0.0) alanine aminotransferase [Capsicum annuum];; (*SWP) sp|Q9LDV4|ALAT2_ARATH (e_value=0.0) Alanine aminotransferase 2, mitochondrial OS=A	3	6	6	6	0	0	0	3	4	6	0	0	0	3	4	6	0	0	0	3	4	6	13	13	13	58.345	530	530;540;615	0	40.482				By MS/MS	By MS/MS	By MS/MS	0	0	0	5.1	7.2	13	123340000	0
NbS00001192g0014.1;NbS00009456g0023.1	NbS00001192g0014.1;NbS00009456g0023.1	3;3	3;3	3;3	NbS00001192g0014.1 protein AED:0.36 eAED:0.39 QI:54|0.72|0.58|1|0.81|0.75|12|0|353; (*SWP) sp|Q9THX6|TL29_SOLLC (e_value=0.0) Thylakoid lumenal 29 kDa protein, chloroplastic OS=Solanum lycopersicum GN=CLEB3J9 PE=3 SV=1;; (*TAIR) AT4G09010.1 (e_value=3e-137	2	3	3	3	2	3	1	1	2	3	2	3	1	1	2	3	2	3	1	1	2	3	9.6	9.6	9.6	38.43	353	353;365	0	19.466	By matching	By MS/MS	By MS/MS	By matching	By MS/MS	By matching	5.7	9.6	4	4	7.1	9.6	76278000	2309600
NbS00001203g0118.1	NbS00001203g0118.1	12	3	3	NbS00001203g0118.1 protein AED:0.15 eAED:0.15 QI:0|0.87|0.77|0.88|0.75|0.66|9|268|303	1	12	3	3	4	8	7	10	10	7	0	2	1	2	2	1	0	2	1	2	2	1	44.2	13.2	13.2	34.607	303	303	0	20.198	By matching	By MS/MS	By matching	By MS/MS	By MS/MS	By matching	15.8	35	28.4	36.3	36.3	30.7	105390000	0
NbS00001219g0008.1;NbS00040646g0001.1	NbS00001219g0008.1;NbS00040646g0001.1	16;9	16;9	13;9	NbS00001219g0008.1 protein AED:0.25 eAED:0.25 QI:122|1|1|1|0.91|0.92|13|428|511; (*GB) gi|225446893|ref|XP_002284064.1| (e_value=0.0) PREDICTED: citrate synthase, glyoxysomal [Vitis vinifera];; (*SWP) sp|Q9LXS6|CISY2_ARATH (e_value=0.0) Citrate synthase 2,	2	16	16	13	3	11	11	13	15	13	3	11	11	13	15	13	3	9	9	10	12	11	34.1	34.1	29.7	56.072	511	511;327	0	293.17	By matching	By MS/MS	By MS/MS	By MS/MS	By MS/MS	By MS/MS	10.8	29.5	26.4	34.1	34.1	32.3	2492700000	17157000
NbS00037141g0013.1;NbS00001223g0020.1	NbS00037141g0013.1;NbS00001223g0020.1	1;1	1;1	1;1	NbS00037141g0013.1 protein AED:0.30 eAED:0.30 QI:281|0.8|0.90|1|0.7|0.72|11|330|391; (*GB) gi|225470599|ref|XP_002274463.1| (e_value=0.0) PREDICTED: AP-1 complex subunit mu-1 [Vitis vinifera];; (*SWP) sp|P35602|AP1M_CAEEL (e_value=3e-169) AP-1 complex subu	2	1	1	1	0	1	0	1	1	1	0	1	0	1	1	1	0	1	0	1	1	1	5.6	5.6	5.6	44.626	391	391;426	0.0040541	6.4636		By matching		By MS/MS	By matching	By MS/MS	0	5.6	0	5.6	5.6	5.6	14078000	0
NbS00028158g0014.1;NbS00001231g0011.1;NbS00004633g0009.1;NbS00044911g0010.1	NbS00028158g0014.1;NbS00001231g0011.1;NbS00004633g0009.1;NbS00044911g0010.1	1;1;1;1	1;1;1;1	1;1;1;1	NbS00028158g0014.1 protein AED:0.03 eAED:0.03 QI:0|0|0|1|0|0.5|2|0|136; (*GB) gi|388503528|gb|AFK39830.1| (e_value=4e-58) unknown [Lotus japonicus];; (*SWP) sp|P56331|IF1A_ONOVI (e_value=5e-58) Eukaryotic translation initiation factor 1A OS=Onobrychis vici	4	1	1	1	1	1	1	1	1	1	1	1	1	1	1	1	1	1	1	1	1	1	11.8	11.8	11.8	15.514	136	136;136;145;169	0.00043271	11.933	By matching	By matching	By MS/MS	By MS/MS	By MS/MS	By MS/MS	11.8	11.8	11.8	11.8	11.8	11.8	46149000	11734000
NbS00001236g0036.1;NbS00023456g0014.1	NbS00001236g0036.1;NbS00023456g0014.1	1;1	1;1	1;1	NbS00001236g0036.1 protein AED:0.07 eAED:0.07 QI:0|1|0.8|1|1|1|10|0|477; (*GB) gi|283837093|emb|CBH19891.1| (e_value=0.0) cell cycle switch 52A [Solanum lycopersicum var. cerasiforme];; (*SWP) sp|Q8L3Z8|FZR2_ARATH (e_value=0.0) Protein FIZZY-RELATED 2 OS=A	2	1	1	1	0	0	0	0	0	1	0	0	0	0	0	1	0	0	0	0	0	1	2.7	2.7	2.7	52.437	477	477;478	0.0027539	6.575						By MS/MS	0	0	0	0	0	2.7	2476700	0
NbS00001259g0009.1;NbS00012174g0007.1	NbS00001259g0009.1	3;1	3;1	3;1	NbS00001259g0009.1 protein AED:0.04 eAED:0.04 QI:128|0.75|0.77|1|0.75|0.88|9|0|318; (*GB) gi|357505379|ref|XP_003622978.1| (e_value=2e-55) Ribonuclease P protein subunit p25 [Medicago truncatula];; (*TAIR) AT3G07030.1 (e_value=4e-54) | Symbols: | Alba DNA	2	3	3	3	1	2	3	3	3	3	1	2	3	3	3	3	1	2	3	3	3	3	13.5	13.5	13.5	35.423	318	318;245	0	24.219	By MS/MS	By MS/MS	By MS/MS	By MS/MS	By MS/MS	By MS/MS	4.4	8.5	13.5	13.5	13.5	13.5	96030000	7407400
NbS00032476g0009.1;NbS00001260g0009.1;NbS00003947g0012.1	NbS00032476g0009.1;NbS00001260g0009.1;NbS00003947g0012.1	3;3;2	3;3;2	2;2;1	NbS00032476g0009.1 protein AED:0.13 eAED:0.13 QI:625|0.93|0.93|1|0.73|0.75|16|1411|674; (*GB) gi|255568924|ref|XP_002525432.1| (e_value=0.0) casein kinase, putative [Ricinus communis];; (*SWP) sp|P42158|KC1D_ARATH (e_value=4e-37) Casein kinase I isoform de	3	3	3	2	1	2	3	1	1	2	1	2	3	1	1	2	1	2	2	1	1	1	5	5	3.6	74.979	674	674;714;485	0	19.663	By matching	By MS/MS	By MS/MS	By matching	By matching	By MS/MS	2.2	3.6	5	2.2	1.3	2.8	32852000	3771200
NbS00001273g0021.1;NbS00005292g0009.1;NbS00015596g0004.1;NbS00015140g0022.1;NbS00020745g0010.1	NbS00001273g0021.1;NbS00005292g0009.1;NbS00015596g0004.1;NbS00015140g0022.1;NbS00020745g0010.1	2;2;2;1;1	2;2;2;1;1	2;2;2;1;1	NbS00001273g0021.1 protein AED:0.25 eAED:0.26 QI:0|0.91|0.92|1|0.75|0.69|13|1019|407; (*GB) gi|255578061|ref|XP_002529901.1| (e_value=0.0) UDP-glucose 4-epimerase, putative [Ricinus communis];; (*SWP) sp|Q9SA77|ARAE1_ARATH (e_value=0.0) UDP-arabinose 4-epi	5	2	2	2	0	1	1	0	1	2	0	1	1	0	1	2	0	1	1	0	1	2	4.9	4.9	4.9	44.883	407	407;417;428;227;375	0	12.332		By MS/MS	By matching		By MS/MS	By MS/MS	0	2.5	2.5	0	2.5	4.9	44897000	0
NbS00001281g0003.1	NbS00001281g0003.1	2	2	2	NbS00001281g0003.1 protein AED:0.79 eAED:0.83 QI:0|0.1|0|0.27|1|1|11|0|452; (*GB) gi|193290694|gb|ACF17655.1| (e_value=0.0) putative ferredoxin-dependent glutamate synthase 1 [Capsicum annuum];; (*SWP) sp|Q43155|GLTB_SPIOL (e_value=0.0) Ferredoxin-dependen	1	2	2	2	0	0	2	2	1	1	0	0	2	2	1	1	0	0	2	2	1	1	5.5	5.5	5.5	48.659	452	452	0.00042735	11.756			By MS/MS	By matching	By MS/MS	By matching	0	0	5.5	5.5	3.1	3.1	16326000	0
NbS00001289g0018.1;NbS00006020g0022.1	NbS00001289g0018.1;NbS00006020g0022.1	3;3	3;3	3;3	NbS00001289g0018.1 protein AED:0.52 eAED:0.52 QI:0|1|0|1|0|0.5|2|0|82; (*GB) gi|388495966|gb|AFK36049.1| (e_value=3e-22) unknown [Lotus japonicus];; (*TAIR) AT4G23885.1 (e_value=8e-18) | Symbols: | unknown protein; BEST Arabidopsis thaliana protein match	2	3	3	3	0	0	2	1	3	3	0	0	2	1	3	3	0	0	2	1	3	3	29.3	29.3	29.3	8.981	82	82;89	0	18.252			By MS/MS	By matching	By MS/MS	By MS/MS	0	0	17.1	17.1	29.3	29.3	68739000	0
NbS00001290g0009.1	NbS00001290g0009.1	9	1	1	NbS00001290g0009.1 protein AED:0.30 eAED:0.30 QI:0|1|0.8|1|0.75|0.8|5|0|561; (*GB) gi|225441549|ref|XP_002281113.1| (e_value=0.0) PREDICTED: DEAD-box ATP-dependent RNA helicase 37-like [Vitis vinifera];; (*SWP) sp|Q84W89|RH37_ARATH (e_value=0.0) DEAD-box A	1	9	1	1	3	7	7	7	9	6	0	1	1	1	1	0	0	1	1	1	1	0	17.3	3	3	60.484	561	561	0.0014663	7.0339	By matching	By MS/MS	By MS/MS	By MS/MS	By matching	By matching	5.7	13.9	13.2	15.3	17.3	11.6	14591000	0
NbS00001295g0011.1;NbS00054772g0008.1;NbS00000910g0009.1	NbS00001295g0011.1;NbS00054772g0008.1	5;3;1	5;3;1	5;3;1	NbS00001295g0011.1 protein AED:0.06 eAED:0.06 QI:210|0.92|0.73|1|0.92|1|15|736|1543; (*GB) gi|225449865|ref|XP_002265477.1| (e_value=0.0) PREDICTED: intron-binding protein aquarius-like [Vitis vinifera];; (*SWP) sp|O60306|AQR_HUMAN (e_value=0.0) Intron-bin	3	5	5	5	0	3	5	2	2	4	0	3	5	2	2	4	0	3	5	2	2	4	4.7	4.7	4.7	177.18	1543	1543;1427;144	0	30.819		By MS/MS	By MS/MS	By matching	By matching	By MS/MS	0	3	4.7	2.4	1.4	3.8	92479000	0
NbS00001302g0003.1	NbS00001302g0003.1	1	1	1	NbS00001302g0003.1 protein AED:0.32 eAED:0.34 QI:0|0|0|1|1|1|2|0|513; (*GB) gi|225452865|ref|XP_002278558.1| (e_value=6e-140) PREDICTED: pentatricopeptide repeat-containing protein At5g15280-like [Vitis vinifera];; (*SWP) sp|Q9LXF4|PP384_ARATH (e_value=2e-	1	1	1	1	1	1	1	1	0	1	1	1	1	1	0	1	1	1	1	1	0	1	1.9	1.9	1.9	58.006	513	513	0.0084034	6.2275	By MS/MS	By MS/MS	By MS/MS	By MS/MS		By MS/MS	1.9	1.9	1.9	1.9	0	1.9	33735000	0
NbS00001302g0006.1;NbS00004960g0005.1;NbS00001911g0014.1	NbS00001302g0006.1;NbS00004960g0005.1	10;9;3	10;9;3	9;8;2	NbS00001302g0006.1 protein AED:0.26 eAED:0.26 QI:0|0.5|0.6|0.8|1|1|5|0|525; (*GB) gi|225452863|ref|XP_002283766.1| (e_value=0.0) PREDICTED: KH domain-containing protein At4g18375 [Vitis vinifera];; (*SWP) sp|P58223|Y4837_ARATH (e_value=1e-41) KH domain-con	3	10	10	9	0	1	8	3	2	9	0	1	8	3	2	9	0	0	7	3	2	8	21.1	21.1	21.1	56.999	525	525;566;513	0	116.39		By MS/MS	By MS/MS	By matching	By MS/MS	By MS/MS	0	1.5	19.4	6.9	7	21.1	259640000	0
NbS00010066g0030.1;NbS00001312g0017.1	NbS00010066g0030.1;NbS00001312g0017.1	1;1	1;1	1;1	NbS00010066g0030.1 protein AED:0.28 eAED:0.28 QI:0|0.83|0.76|1|0.83|0.84|13|251|627; (*GB) gi|255549605|ref|XP_002515854.1| (e_value=0.0) molybdopterin biosynthesis protein, putative [Ricinus communis];; (*SWP) sp|Q39054|CNX1_ARATH (e_value=0.0) Molybdopte	2	1	1	1	0	1	1	0	1	1	0	1	1	0	1	1	0	1	1	0	1	1	1.8	1.8	1.8	66.205	627	627;660	0.0014886	7.2196		By MS/MS	By MS/MS		By matching	By MS/MS	0	1.8	1.8	0	1.8	1.8	12483000	0
NbS00015767g0013.1;NbS00001319g0219.1	NbS00015767g0013.1;NbS00001319g0219.1	4;4	4;4	4;4	NbS00015767g0013.1 protein AED:0.36 eAED:0.40 QI:0|0.7|0.45|0.90|0.6|0.54|11|0|326; (*GB) gi|82400144|gb|ABB72811.1| (e_value=2e-60) putative arginine/serine-rich protein [Solanum tuberosum];; (*SWP) sp|Q6PG31|RNPS1_DANRE (e_value=2e-15) RNA-binding protei	2	4	4	4	0	1	1	3	4	4	0	1	1	3	4	4	0	1	1	3	4	4	16.3	16.3	16.3	36.459	326	326;373	0	25.024		By matching	By MS/MS	By MS/MS	By MS/MS	By MS/MS	0	2.8	2.8	10.7	16.3	16.3	318020000	0
NbS00001373g0014.1	NbS00001373g0014.1	18	18	18	NbS00001373g0014.1 protein AED:0.25 eAED:0.25 QI:0|0.87|0.64|1|0.75|0.82|17|0|866; (*GB) gi|225431788|ref|XP_002271622.1| (e_value=0.0) PREDICTED: acyl-CoA dehydrogenase family member 10 isoform 1 [Vitis vinifera];; (*SWP) sp|Q8K370|ACD10_MOUSE (e_value=0.	1	18	18	18	7	12	14	16	14	14	7	12	14	16	14	14	7	12	14	16	14	14	21.5	21.5	21.5	96.86	866	866	0	150.05	By MS/MS	By MS/MS	By MS/MS	By MS/MS	By MS/MS	By MS/MS	10.4	17.1	19.2	19.3	18.7	20.3	637370000	42376000
NbS00029224g0003.1;NbS00001395g0006.1	NbS00029224g0003.1;NbS00001395g0006.1	1;1	1;1	1;1	NbS00029224g0003.1 protein AED:0.12 eAED:0.12 QI:0|-1|0|1|-1|1|1|0|661; (*GB) gi|255557152|ref|XP_002519607.1| (e_value=0.0) serine-threonine protein kinase, plant-type, putative [Ricinus communis];; (*SWP) sp|Q9FHG4|LRKS7_ARATH (e_value=9e-73) Probable L-	2	1	1	1	0	1	1	1	1	1	0	1	1	1	1	1	0	1	1	1	1	1	1.8	1.8	1.8	73.985	661	661;662	0.0014881	7.2035		By MS/MS	By MS/MS	By matching	By MS/MS	By matching	0	1.8	1.8	1.8	1.8	1.8	23850000	0
NbS00001395g0020.1;NbS00035721g0017.1;NbS00047936g0002.1	NbS00001395g0020.1	36;4;1	36;4;1	7;0;0	NbS00001395g0020.1 protein AED:0.26 eAED:0.26 QI:381|1|1|1|1|1|9|546|421; (*GB) gi|225442194|ref|XP_002276800.1| (e_value=0.0) PREDICTED: stomatin-like protein 2 [Vitis vinifera];; (*SWP) sp|Q9UJZ1|STML2_HUMAN (e_value=5e-103) Stomatin-like protein 2 OS=Ho	3	36	36	7	21	30	27	31	34	30	21	30	27	31	34	30	3	6	6	7	6	6	68.2	68.2	22.1	45.861	421	421;257;100	0	323.31	By MS/MS	By MS/MS	By MS/MS	By MS/MS	By MS/MS	By MS/MS	55.3	67.2	60.3	60.6	62	62	7259800000	350470000
NbS00001405g0008.1;NbS00010076g0001.1	NbS00001405g0008.1	8;2	1;0	1;0	NbS00001405g0008.1 protein AED:0.20 eAED:0.20 QI:113|0.77|0.7|1|0.77|0.8|10|0|567; (*GB) gi|225429870|ref|XP_002283440.1| (e_value=0.0) PREDICTED: aspartyl-tRNA synthetase, cytoplasmic [Vitis vinifera];; (*SWP) sp|Q922B2|SYDC_MOUSE (e_value=2e-159) Asparta	2	8	1	1	3	6	7	3	3	6	1	1	1	0	0	0	1	1	1	0	0	0	21	7.2	7.2	63.995	567	567;143	0	26.389	By MS/MS	By MS/MS	By matching	By matching	By matching	By matching	12	17.8	19.4	6.3	6.3	11.3	35415000	22564000
NbS00006718g0001.1;NbS00002586g0003.1;NbS00001413g0055.1;NbS00015519g0010.1;NbS00056645g0007.1;NbS00018849g0053.1;NbS00001338g0043.1;NbS00005886g0177.1;NbS00002452g0007.1;NbS00012592g0001.1;NbS00019525g0017.1	NbS00006718g0001.1;NbS00002586g0003.1;NbS00001413g0055.1;NbS00015519g0010.1;NbS00056645g0007.1;NbS00018849g0053.1;NbS00001338g0043.1	5;5;5;4;4;4;3;2;1;1;1	5;5;5;4;4;4;3;2;1;1;1	5;5;5;4;4;4;3;2;1;1;1	NbS00006718g0001.1 protein ; (*GB) gi|316996030|dbj|BAD83551.2| (e_value=3e-116) ribosomal protein L2 [Nicotiana tabacum];; (*SWP) sp|P93311|RM02_ARATH (e_value=4e-79) 60S ribosomal protein L2, mitochondrial OS=Arabidopsis thaliana GN=RPL2 PE=3 SV=1;; (*	11	5	5	5	3	4	3	4	5	1	3	4	3	4	5	1	3	4	3	4	5	1	29.3	29.3	29.3	18.352	167	167;247;419;142;274;365;299;340;80;85;238	0	35.28	By MS/MS	By MS/MS	By MS/MS	By MS/MS	By MS/MS	By matching	25.7	28.1	25.7	26.9	29.3	9.6	106980000	9493600
NbS00020555g0002.1;NbS00015599g0013.1;NbS00007581g0003.1;NbS00001413g0059.1	NbS00020555g0002.1;NbS00015599g0013.1;NbS00007581g0003.1;NbS00001413g0059.1	2;2;2;2	2;2;2;2	2;2;2;2	NbS00020555g0002.1 protein AED:0.44 eAED:0.44 QI:0|-1|0|1|-1|1|1|0|190; (*SWP) sp|P06405|PSAA_TOBAC (e_value=4e-124) Photosystem I P700 chlorophyll a apoprotein A1 OS=Nicotiana tabacum GN=psaA PE=3 SV=2;; (*ITAG) ATCG00350.1 (e_value=2e-122) | Symbols: PSA	4	2	2	2	2	2	2	1	0	0	2	2	2	1	0	0	2	2	2	1	0	0	5.3	5.3	5.3	21.198	190	190;335;502;613	0	13.372	By MS/MS	By MS/MS	By MS/MS	By matching			5.3	5.3	5.3	5.3	0	0	181830000	90391000
NbS00001420g0007.1	NbS00001420g0007.1	1	1	1	NbS00001420g0007.1 protein AED:0.20 eAED:0.22 QI:0|0|0|0.75|0.66|0.5|4|0|539; (*GB) gi|147225285|dbj|BAF62469.1| (e_value=0.0) hypothetical protein [Nicotiana tabacum];; (*SWP) sp|Q9FN67|Y5133_ARATH (e_value=0.0) BTB/POZ domain-containing protein At5g41330	1	1	1	1	0	0	0	0	0	1	0	0	0	0	0	1	0	0	0	0	0	1	2.8	2.8	2.8	58.98	539	539	0.0024665	6.7189						By MS/MS	0	0	0	0	0	2.8	10283000	0
NbS00001430g0001.1	NbS00001430g0001.1	1	1	1	NbS00001430g0001.1 protein AED:0.18 eAED:0.18 QI:0|-1|0|1|-1|1|1|0|441; (*GB) gi|350276084|dbj|BAL03610.1| (e_value=0.0) CBL-interacting protein kinase [Solanum lycopersicum];; (*SWP) sp|Q7X996|CIPK2_ORYSJ (e_value=0.0) CBL-interacting protein kinase 2 OS=	1	1	1	1	1	0	1	0	0	0	1	0	1	0	0	0	1	0	1	0	0	0	3.6	3.6	3.6	49.672	441	441	0.0027558	6.5769	By matching		By MS/MS				3.6	0	3.6	0	0	0	6089400	1718800
NbS00001447g0010.1	NbS00001447g0010.1	2	2	2	NbS00001447g0010.1 protein AED:0.15 eAED:0.15 QI:155|0.83|0.85|1|1|1|7|205|388; (*GB) gi|9794868|gb|AAF98368.1|AF158027_1 (e_value=0.0) patatin-like protein 1 [Nicotiana tabacum];; (*SWP) sp|Q2MY58|PATA3_SOLTU (e_value=7e-109) Patatin group A-3 OS=Solanum	1	2	2	2	0	0	0	0	0	2	0	0	0	0	0	2	0	0	0	0	0	2	5.9	5.9	5.9	42.987	388	388	0.00041876	11.374						By MS/MS	0	0	0	0	0	5.9	13253000	0
NbS00001453g0016.1;NbS00062045g0004.1	NbS00001453g0016.1;NbS00062045g0004.1	2;1	2;1	2;1	NbS00001453g0016.1 protein AED:0.28 eAED:0.30 QI:259|0.72|0.83|1|0.90|0.75|12|221|385; (*GB) gi|255543767|ref|XP_002512946.1| (e_value=2e-139) Chaperone protein dnaJ, putative [Ricinus communis];; (*SWP) sp|Q8GYX8|DNJ10_ARATH (e_value=2e-91) Chaperone prot	2	2	2	2	1	1	2	2	1	2	1	1	2	2	1	2	1	1	2	2	1	2	10.1	10.1	10.1	43.973	385	385;222	0	31.731	By MS/MS	By MS/MS	By MS/MS	By MS/MS	By MS/MS	By MS/MS	4.7	4.7	10.1	10.1	4.7	10.1	81864000	8768500
NbS00001465g0018.1	NbS00001465g0018.1	5	5	5	NbS00001465g0018.1 protein AED:0.15 eAED:0.15 QI:0|0|0|1|0|0|2|0|186; (*GB) gi|351653928|ref|YP_004891651.1| (e_value=3e-84) ycf2 gene product (chloroplast) [Nicotiana undulata];; (*SWP) sp|Q8S8V2|YCF2A_ATRBE (e_value=2e-85) Protein ycf2 A OS=Atropa bellad	1	5	5	5	3	4	4	3	2	2	3	4	4	3	2	2	3	4	4	3	2	2	24.7	24.7	24.7	21.968	186	186	0	33.961	By MS/MS	By MS/MS	By MS/MS	By MS/MS	By MS/MS	By matching	16.7	24.7	16.7	16.7	11.3	11.8	135070000	20151000
NbS00001479g0023.1;NbS00000748g0007.1	NbS00001479g0023.1;NbS00000748g0007.1	5;4	5;4	5;4	NbS00001479g0023.1 protein AED:0.25 eAED:0.25 QI:348|0.84|0.78|0.92|0.61|0.64|14|0|863; (*GB) gi|56744193|dbj|BAD81036.1| (e_value=0.0) potassium channel TORK1 [Nicotiana tabacum];; (*SWP) sp|Q9M8S6|SKOR_ARATH (e_value=0.0) Potassium channel SKOR OS=Arabid	2	5	5	5	2	3	5	2	2	1	2	3	5	2	2	1	2	3	5	2	2	1	8.1	8.1	8.1	98.747	863	863;842	0	32.066	By MS/MS	By MS/MS	By MS/MS	By matching	By MS/MS	By MS/MS	3.7	4.8	8.1	3.5	2.3	1	115520000	4135000
NbS00001483g0005.1;NbS00052979g0010.1	NbS00001483g0005.1;NbS00052979g0010.1	3;2	3;2	3;2	NbS00001483g0005.1 protein AED:0.16 eAED:0.17 QI:15|0.75|0.55|1|0.87|0.77|9|0|1028; (*GB) gi|350538145|ref|NP_001234073.1| (e_value=0.0) calcium-transporting ATPase, endoplasmic reticulum-type [Solanum lycopersicum];; (*SWP) sp|Q42883|ECAP_SOLLC (e_value=0	2	3	3	3	1	2	2	1	1	3	1	2	2	1	1	3	1	2	2	1	1	3	3.9	3.9	3.9	113.88	1028	1028;1079	0	21.276	By MS/MS	By MS/MS	By MS/MS	By MS/MS	By MS/MS	By MS/MS	1.1	1.9	3	1.1	1.9	3.9	39061000	3408000
NbS00001520g0010.1;NbS00005703g0019.1;NbS00042109g0015.1	NbS00001520g0010.1;NbS00005703g0019.1	6;6;1	6;6;1	6;6;1	NbS00001520g0010.1 protein AED:0.36 eAED:0.37 QI:0|1|0.75|1|1|1|4|0|224; (*SWP) sp|Q3MH14|FABZ_ANAVT (e_value=7e-51) (3R)-hydroxymyristoyl-[acyl-carrier-protein] dehydratase OS=Anabaena variabilis (strain ATCC 29413 / PCC 7937) GN=fabZ PE=3 SV=2;; (*TAIR)	3	6	6	6	6	6	5	5	5	5	6	6	5	5	5	5	6	6	5	5	5	5	29.9	29.9	29.9	24.811	224	224;244;246	0	47.285	By MS/MS	By MS/MS	By MS/MS	By MS/MS	By MS/MS	By MS/MS	29.9	29.9	21.4	21.4	21.4	21.4	323940000	37725000
NbS00001524g0009.1;NbS00007751g0004.1;NbS00021840g0003.1;NbS00018583g0005.1	NbS00001524g0009.1;NbS00007751g0004.1;NbS00021840g0003.1;NbS00018583g0005.1	7;7;5;4	6;6;4;3	6;6;4;3	NbS00001524g0009.1 protein AED:0.17 eAED:0.17 QI:170|0.87|0.88|1|1|1|9|543|420; (*GB) gi|350534564|ref|NP_001234147.1| (e_value=0.0) 26S protease regulatory subunit 6A homolog [Solanum lycopersicum];; (*SWP) sp|P54776|PRS6A_SOLLC (e_value=0.0) 26S protease	4	7	6	6	1	3	3	5	1	7	1	2	3	4	1	6	1	2	3	4	1	6	27.1	24.3	24.3	47.113	420	420;445;423;423	0	48.916	By MS/MS	By MS/MS	By MS/MS	By matching	By MS/MS	By MS/MS	4.5	10	11.9	17.6	4.5	27.1	97530000	11356000
NbS00011984g0019.1;NbS00001526g0219.1	NbS00011984g0019.1;NbS00001526g0219.1	2;2	2;2	2;2	NbS00011984g0019.1 protein AED:0.19 eAED:0.21 QI:0|0.2|0.33|0.83|0.8|0.66|6|325|617; (*GB) gi|365222944|gb|AEW69824.1| (e_value=0.0) Hop-interacting protein THI063 [Solanum lycopersicum];; (*SWP) sp|Q9S9Q9|Y1044_ARATH (e_value=0.0) BTB/POZ domain-containin	2	2	2	2	1	0	1	0	1	0	1	0	1	0	1	0	1	0	1	0	1	0	6.5	6.5	6.5	68.451	617	617;667	0	14.159	By MS/MS		By MS/MS		By MS/MS		3.1	0	3.1	0	3.4	0	35425000	14587000
NbS00001538g0002.1;NbS00010360g0002.1	NbS00001538g0002.1;NbS00010360g0002.1	16;9	16;9	14;7	NbS00001538g0002.1 protein AED:0.19 eAED:0.19 QI:248|1|1|1|1|1|11|261|788; (*SWP) sp|Q7TP47|HNRPQ_RAT (e_value=2e-31) Heterogeneous nuclear ribonucleoprotein Q OS=Rattus norvegicus GN=Syncrip PE=2 SV=1;; (*TAIR) AT2G44710.1 (e_value=0.0) | Symbols: | RNA-	2	16	16	14	2	9	12	2	4	10	2	9	12	2	4	10	1	8	11	2	4	9	28.7	28.7	26.3	87.972	788	788;510	0	133.86	By MS/MS	By MS/MS	By MS/MS	By matching	By MS/MS	By MS/MS	2.8	14.7	20.2	4.1	7.2	18.8	326340000	6183500
NbS00001559g0006.1	NbS00001559g0006.1	7	2	2	NbS00001559g0006.1 protein AED:0.08 eAED:0.08 QI:0|0|0|0.5|1|1|2|0|157; (*GB) gi|3608481|gb|AAD13388.1| (e_value=4e-93) ribosomal protein L27a [Petunia x hybrida];; (*SWP) sp|P49637|R27A3_ARATH (e_value=3e-84) 60S ribosomal protein L27a-3 OS=Arabidopsis th	1	7	2	2	5	5	4	4	5	6	2	2	1	1	2	2	2	2	1	1	2	2	33.8	14	14	17.646	157	157	0	21.791	By MS/MS	By MS/MS	By matching	By MS/MS	By MS/MS	By MS/MS	31.2	29.9	29.9	29.9	32.5	33.8	157170000	43629000
NbS00001559g0021.1	NbS00001559g0021.1	4	4	2	NbS00001559g0021.1 protein AED:0.25 eAED:0.31 QI:138|0.5|0.53|1|0.85|0.93|15|300|837; (*GB) gi|356513635|ref|XP_003525517.1| (e_value=0.0) PREDICTED: DEAD-box ATP-dependent RNA helicase 30-like [Glycine max];; (*SWP) sp|Q8W4R3|RH30_ARATH (e_value=0.0) DEAD	1	4	4	2	0	1	1	1	4	2	0	1	1	1	4	2	0	1	1	1	2	1	7.3	7.3	3.2	90.617	837	837	0	26.446		By MS/MS	By matching	By MS/MS	By MS/MS	By MS/MS	0	1	1	2.3	7.3	3.6	35323000	0
NbS00009383g0013.1;NbS00001563g0013.1	NbS00009383g0013.1;NbS00001563g0013.1	6;6	6;6	6;6	NbS00009383g0013.1 protein AED:0.00 eAED:0.03 QI:0|1|0.66|1|1|1|3|0|297; (*GB) gi|225451038|ref|XP_002284939.1| (e_value=5e-139) PREDICTED: UPF0603 protein At1g54780, chloroplastic [Vitis vinifera];; (*SWP) sp|Q9ZVL6|U603_ARATH (e_value=1e-130) UPF0603 pro	2	6	6	6	6	6	6	0	1	1	6	6	6	0	1	1	6	6	6	0	1	1	25.3	25.3	25.3	32.087	297	297;297	0	304.37	By MS/MS	By MS/MS	By MS/MS		By matching	By MS/MS	25.3	25.3	25.3	0	7.1	7.1	609650000	395170000
NbS00001567g0013.1	NbS00001567g0013.1	1	1	1	NbS00001567g0013.1 protein	1	1	1	1	0	0	0	1	1	1	0	0	0	1	1	1	0	0	0	1	1	1	7.2	7.2	7.2	17.954	153	153	1	-2				By matching	By matching	By MS/MS	0	0	0	7.2	7.2	7.2	70905000	0
NbS00018677g0010.1;NbS00015549g0009.1;NbS00001569g0003.1;NbS00016018g0004.1;NbS00025903g0001.1;NbS00016916g0005.1;NbS00008032g0003.1;NbS00024184g0018.1;NbS00004411g0086.1;NbS00019525g0019.1	NbS00018677g0010.1;NbS00015549g0009.1;NbS00001569g0003.1;NbS00016018g0004.1;NbS00025903g0001.1;NbS00016916g0005.1;NbS00008032g0003.1;NbS00024184g0018.1;NbS00004411g0086.1;NbS00019525g0019.1	1;1;1;1;1;1;1;1;1;1	1;1;1;1;1;1;1;1;1;1	1;1;1;1;1;1;1;1;1;1	NbS00018677g0010.1 protein ; (*GB) gi|377807000|ref|YP_005090430.1| (e_value=2e-18) nad7 gene product (mitochondrion) [Boea hygrometrica];; (*SWP) sp|Q36450|NDUS2_NICSY (e_value=7e-20) NADH dehydrogenase [ubiquinone] iron-sulfur protein 2 OS=Nicotiana sy	10	1	1	1	0	0	0	1	1	0	0	0	0	1	1	0	0	0	0	1	1	0	20.3	20.3	20.3	7.198	64	64;70;94;103;120;126;360;362;434;554	0.0083494	6.2073				By MS/MS	By MS/MS		0	0	0	20.3	20.3	0	8521400	0
NbS00001573g0027.1	NbS00001573g0027.1	4	4	4	NbS00001573g0027.1 protein AED:0.38 eAED:0.53 QI:0|0|0|0.75|0|0|4|0|246; (*GB) gi|78102606|ref|YP_358745.1| (e_value=3e-46) hypothetical protein NisyCp102 [Nicotiana sylvestris];; (*SWP) sp|P12222|YCF1_TOBAC (e_value=8e-48) Putative membrane protein ycf1 O	1	4	4	4	2	4	3	2	2	2	2	4	3	2	2	2	2	4	3	2	2	2	12.2	12.2	12.2	28.619	246	246	0	24.189	By matching	By MS/MS	By MS/MS	By MS/MS	By MS/MS	By MS/MS	6.1	12.2	11.8	6.1	9.8	6.1	399720000	1244500
NbS00001573g0030.1	NbS00001573g0030.1	5	5	4	NbS00001573g0030.1 protein AED:0.43 eAED:0.49 QI:0|0|0|1|0|0|2|0|85; (*GB) gi|225200233|ref|YP_002720024.1| (e_value=3e-40) Ycf1 [Nicotiana tabacum];; (*SWP) sp|P12222|YCF1_TOBAC (e_value=8e-42) Putative membrane protein ycf1 OS=Nicotiana tabacum GN=ycf1 P	1	5	5	4	1	5	5	5	5	4	1	5	5	5	5	4	0	4	4	4	4	3	44.7	44.7	36.5	10.576	85	85	0	48.972	By matching	By MS/MS	By MS/MS	By MS/MS	By MS/MS	By MS/MS	8.2	44.7	44.7	44.7	44.7	44.7	366790000	4629100
NbS00001587g0026.1	NbS00001587g0026.1	3	3	1	NbS00001587g0026.1 protein AED:0.19 eAED:0.20 QI:234|0.91|0.83|1|0.82|0.83|24|284|993; (*SWP) sp|P35601|RFC1_MOUSE (e_value=5e-125) Replication factor C subunit 1 OS=Mus musculus GN=Rfc1 PE=1 SV=2;; (*TAIR) AT5G22010.1 (e_value=0.0) | Symbols: AtRFC1, RFC1	1	3	3	1	3	3	2	1	1	2	3	3	2	1	1	2	1	1	1	1	1	1	5.5	5.5	1.9	107.25	993	993	0	22.617	By MS/MS	By MS/MS	By matching	By matching	By MS/MS	By matching	5.5	5.5	4.4	1.9	1.9	4.4	51336000	14412000
NbS00006458g0003.1;NbS00001594g0015.1;NbS00058547g0002.1;NbS00003471g0210.1;NbS00031544g0010.1;NbS00043519g0004.1;NbS00008055g0007.1;NbS00001184g0009.1;NbS00002652g0220.1;NbS00038051g0004.1;NbS00025165g0004.1;NbS00050901g0019.1;NbS00031817g0012.1;NbS00026267g0008.1;NbC24729591g0004.1;NbS00057578g0004.1;NbS00026888g0002.1;NbS00028290g0006.1;NbS00012796g0001.1;NbC24006085g0001.1;NbC23988691g0001.1;…	NbS00006458g0003.1;NbS00001594g0015.1;NbS00058547g0002.1;NbS00003471g0210.1;NbS00031544g0010.1;NbS00043519g0004.1;NbS00008055g0007.1;NbS00001184g0009.1;NbS00002652g0220.1	14;14;11;10;9;9;7;7;7;6;5;5;4;4;2;2;2;2;2;1;1;1	14;14;11;10;9;9;7;7;7;6;5;5;4;4;2;2;2;2;2;1;1;1	7;7;4;3;4;5;3;3;5;1;4;3;1;3;1;0;0;0;1;0;1;0	NbS00006458g0003.1 protein AED:0.07 eAED:0.07 QI:12|0.33|0.25|1|0.66|0.5|4|0|500; (*GB) gi|17402471|emb|CAD13178.1| (e_value=0.0) alpha-tubulin [Nicotiana tabacum];; (*SWP) sp|P33629|TBA_PRUDU (e_value=0.0) Tubulin alpha chain OS=Prunus dulcis GN=TUBA PE=2	22	14	14	7	9	13	12	11	9	11	9	13	12	11	9	11	5	6	5	6	5	5	32.2	32.2	19.4	55.095	500	500;553;526;414;450;496;441;443;537;493;304;513;284;471;134;167;298;355;376;57;73;457	0	265.08	By MS/MS	By MS/MS	By MS/MS	By MS/MS	By MS/MS	By MS/MS	23	29.8	26.4	32.2	26.2	24	2661300000	603380000
NbS00001598g0007.1;NbS00001597g0014.1;NbS00001597g0011.1	NbS00001598g0007.1;NbS00001597g0014.1	8;5;3	8;5;3	8;5;3	NbS00001598g0007.1 protein AED:0.29 eAED:0.31 QI:285|0.66|0.76|1|0.58|0.76|13|509|542; (*GB) gi|62871468|gb|AAY18610.1| (e_value=0.0) glutamyl-tRNA synthetase [Nicotiana benthamiana];; (*SWP) sp|Q43794|SYE_TOBAC (e_value=0.0) Glutamate--tRNA ligase, chloro	3	8	8	8	7	7	7	2	2	2	7	7	7	2	2	2	7	7	7	2	2	2	14.4	14.4	14.4	60.039	542	542;394;136	0	57.292	By MS/MS	By MS/MS	By MS/MS	By matching	By matching	By matching	14.4	14.4	13.8	3.5	3.3	4.1	179610000	73532000
NbS00001605g0003.1;NbS00017903g0012.1;NbS00002237g0007.1	NbS00001605g0003.1;NbS00017903g0012.1;NbS00002237g0007.1	3;3;3	3;3;3	3;3;3	NbS00001605g0003.1 protein AED:0.14 eAED:0.14 QI:377|1|1|1|0.75|0.77|9|131|391; (*SWP) sp|O42916|ALE1_SCHPO (e_value=2e-38) Lysophospholipid acyltransferase OS=Schizosaccharomyces pombe (strain 972 / ATCC 24843) GN=ale1 PE=1 SV=1;; (*TAIR) AT1G12640.1 (e_v	3	3	3	3	2	2	3	2	3	2	2	2	3	2	3	2	2	2	3	2	3	2	5.6	5.6	5.6	44.246	391	391;463;463	0	18.686	By MS/MS	By MS/MS	By MS/MS	By MS/MS	By MS/MS	By MS/MS	3.3	3.3	5.6	3.3	5.6	3.3	307000000	43640000
NbS00001607g0003.1	NbS00001607g0003.1	13	13	6	NbS00001607g0003.1 protein AED:0.10 eAED:0.10 QI:136|1|0.66|1|0.5|0.33|3|0|624; (*GB) gi|297739953|emb|CBI30135.3| (e_value=0.0) unnamed protein product [Vitis vinifera];; (*SWP) sp|Q9C977|PP135_ARATH (e_value=0.0) Pentatricopeptide repeat-containing prote	1	13	13	6	3	9	9	7	2	7	3	9	9	7	2	7	0	3	4	3	0	3	26.9	26.9	14.1	70.157	624	624	0	82.06	By MS/MS	By MS/MS	By MS/MS	By MS/MS	By MS/MS	By MS/MS	4.5	21.3	19.2	14.3	4.6	13.6	213590000	13207000
NbS00008626g0001.1;NbS00001625g0005.1	NbS00008626g0001.1;NbS00001625g0005.1	1;1	1;1	1;1	NbS00008626g0001.1 protein AED:0.49 eAED:0.49 QI:0|0.5|0|0.66|1|1|3|0|72; (*GB) gi|357511057|ref|XP_003625817.1| (e_value=1e-36) Ubiquinol-cytochrome c reductase complex protein [Medicago truncatula];; (*SWP) sp|P46270|QCR9_SOLTU (e_value=6e-38) Cytochrome	2	1	1	1	0	0	1	1	1	0	0	0	1	1	1	0	0	0	1	1	1	0	18.1	18.1	18.1	8.0502	72	72;72	0.0017915	6.8244			By MS/MS	By MS/MS	By matching		0	0	18.1	18.1	18.1	0	30840000	0
NbS00034311g0002.1;NbS00037501g0023.1;NbS00001631g0110.1;NbS00002454g0116.1;NbS00017101g0016.1	NbS00034311g0002.1;NbS00037501g0023.1;NbS00001631g0110.1;NbS00002454g0116.1;NbS00017101g0016.1	1;1;1;1;1	1;1;1;1;1	1;1;1;1;1	NbS00034311g0002.1 protein ; (*GB) gi|329025170|gb|AEB71568.1| (e_value=7e-75) SNAP33 [Solanum chacoense];; (*SWP) sp|Q9S7P9|SNP33_ARATH (e_value=1e-42) SNAP25 homologous protein SNAP33 OS=Arabidopsis thaliana GN=SNAP33 PE=1 SV=1;; (*TAIR) AT5G61210.1 (e	5	1	1	1	0	0	0	0	0	1	0	0	0	0	0	1	0	0	0	0	0	1	7.4	7.4	7.4	21.335	189	189;274;298;304;359	0.007536	6.294						By MS/MS	0	0	0	0	0	7.4	4892500	0
NbS00023480g0001.1;NbS00001635g0017.1	NbS00023480g0001.1;NbS00001635g0017.1	1;1	1;1	1;1	NbS00023480g0001.1 protein AED:0.30 eAED:0.37 QI:0|0|0.33|1|1|1|3|0|252; (*GB) gi|356508208|ref|XP_003522851.1| (e_value=3e-95) PREDICTED: zinc finger protein GIS2-like [Glycine max];; (*SWP) sp|O76743|GLH4_CAEEL (e_value=2e-18) ATP-dependent RNA helicase	2	1	1	1	0	1	1	1	1	1	0	1	1	1	1	1	0	1	1	1	1	1	5.6	5.6	5.6	28.049	252	252;281	0.0014551	6.9644		By matching	By MS/MS	By matching	By MS/MS	By matching	0	5.6	5.6	5.6	5.6	5.6	20005000	0
NbS00001640g0015.1;NbS00036359g0005.1	NbS00001640g0015.1;NbS00036359g0005.1	24;14	24;14	21;12	NbS00001640g0015.1 protein AED:0.16 eAED:0.16 QI:133|0.8|0.83|1|1|1|6|295|260; (*GB) gi|147790114|emb|CAN65460.1| (e_value=3e-127) hypothetical protein VITISV_002196 [Vitis vinifera];; (*SWP) sp|Q9C9X3|ANXD5_ARATH (e_value=2e-74) Annexin D5 OS=Arabidopsis	2	24	24	21	5	19	2	21	19	10	5	19	2	21	19	10	5	16	2	18	16	8	64.6	64.6	64.6	29.258	260	260;196	0	224.36	By MS/MS	By MS/MS	By matching	By MS/MS	By MS/MS	By MS/MS	21.9	52.3	7.3	60.4	50	30	2794600000	58622000
NbS00001645g0010.1	NbS00001645g0010.1	5	5	5	NbS00001645g0010.1 protein AED:0.22 eAED:0.22 QI:272|0.83|1|1|0.66|0.71|7|557|162; (*GB) gi|225454777|ref|XP_002277013.1| (e_value=2e-74) PREDICTED: peptidyl-tRNA hydrolase 2, mitochondrial isoform 1 [Vitis vinifera];; (*SWP) sp|Q9Y3E5|PTH2_HUMAN (e_value=	1	5	5	5	3	4	3	3	3	3	3	4	3	3	3	3	3	4	3	3	3	3	35.2	35.2	35.2	17.696	162	162	0	70.79	By MS/MS	By MS/MS	By MS/MS	By MS/MS	By MS/MS	By MS/MS	21.6	35.2	21.6	21.6	16.7	34.6	180060000	48176000
NbS00001649g0002.1;NbS00013715g0009.1	NbS00001649g0002.1;NbS00013715g0009.1	2;1	2;1	2;1	NbS00001649g0002.1 protein AED:0.23 eAED:0.23 QI:0|-1|0|1|-1|1|1|0|157; (*GB) gi|350534974|ref|NP_001233913.1| (e_value=1e-81) class II small heat shock protein Le-HSP17.6 [Solanum lycopersicum];; (*SWP) sp|O82013|HSP21_SOLPE (e_value=6e-77) 17.3 kDa class	2	2	2	2	0	0	0	0	0	2	0	0	0	0	0	2	0	0	0	0	0	2	36.9	36.9	36.9	17.662	157	157;159	0	17.643						By MS/MS	0	0	0	0	0	36.9	19561000	0
NbS00001653g0115.1;NbS00009319g0012.1	NbS00001653g0115.1;NbS00009319g0012.1	6;5	6;5	5;4	NbS00001653g0115.1 protein AED:0.32 eAED:0.32 QI:196|1|1|1|1|1|4|312|324;NbS00009319g0012.1 protein AED:0.29 eAED:0.29 QI:366|0.75|0.4|1|0.5|0.6|5|0|295; (*GB) gi|147797982|emb|CAN65010.1| (e_value=6e-111) hypothetical protein VITISV_027349 [Vitis vinifera	2	6	6	5	2	4	6	0	0	2	2	4	6	0	0	2	2	4	5	0	0	1	18.2	18.2	15.7	36.28	324	324;295	0	37.739	By MS/MS	By MS/MS	By MS/MS			By MS/MS	8.6	12.3	18.2	0	0	6.2	107560000	13118000
NbS00035409g0006.1;NbS00001664g0003.1	NbS00035409g0006.1;NbS00001664g0003.1	5;5	1;1	1;1	NbS00035409g0006.1 protein AED:0.21 eAED:0.21 QI:0|-1|0|1|-1|1|1|0|117; (*GB) gi|64420807|gb|AAY41426.1| (e_value=4e-61) putative L24 ribosomal protein [Ipomoea batatas];; (*SWP) sp|P51414|RL261_ARATH (e_value=8e-60) 60S ribosomal protein L26-1 OS=Arabidop	2	5	1	1	2	4	4	4	3	4	1	1	1	1	0	1	1	1	1	1	0	1	33.3	9.4	9.4	13.383	117	117;117	0.0004029	9.5037	By matching	By MS/MS	By matching	By MS/MS	By matching	By MS/MS	21.4	33.3	33.3	21.4	23.9	33.3	55871000	4955900
NbS00001664g0021.1	NbS00001664g0021.1	8	1	0	NbS00001664g0021.1 protein AED:0.25 eAED:0.25 QI:203|1|1|1|1|1|6|396|276; (*GB) gi|60279272|emb|CAA63968.1| (e_value=2e-169) pom30 [Solanum tuberosum];; (*SWP) sp|Q9FJX3|VDAC2_ARATH (e_value=7e-137) Mitochondrial outer membrane protein porin 2 OS=Arabidops	1	8	1	0	7	8	7	6	8	6	1	1	1	1	1	1	0	0	0	0	0	0	32.2	6.9	0	29.288	276	276	0	13.019	By MS/MS	By MS/MS	By MS/MS	By MS/MS	By MS/MS	By MS/MS	27.9	32.2	32.2	19.2	32.2	24.3	142940000	44260000
NbS00048133g0009.1;NbS00001669g0005.1	NbS00048133g0009.1;NbS00001669g0005.1	1;1	1;1	1;1	NbS00048133g0009.1 protein AED:0.23 eAED:0.24 QI:0|0.5|0.46|1|0.83|0.76|13|0|571; (*SWP) sp|O00566|MPP10_HUMAN (e_value=1e-37) U3 small nucleolar ribonucleoprotein protein MPP10 OS=Homo sapiens GN=MPHOSPH10 PE=1 SV=2;; (*TAIR) AT5G66540.1 (e_value=8e-96) |	2	1	1	1	0	1	1	0	0	0	0	1	1	0	0	0	0	1	1	0	0	0	3.3	3.3	3.3	64.364	571	571;635	0.0018038	6.8845		By MS/MS	By MS/MS				0	3.3	3.3	0	0	0	6329900	0
NbS00001670g0009.1	NbS00001670g0009.1	4	4	4	NbS00001670g0009.1 protein AED:0.19 eAED:0.19 QI:0|0.9|0.81|1|0.9|1|11|315|1094; (*GB) gi|301030829|gb|ADK47999.1| (e_value=0.0) calmodulin-binding protein [Solanum lycopersicum];; (*SWP) sp|Q6NPP4|CMTA2_ARATH (e_value=0.0) Calmodulin-binding transcription	1	4	4	4	1	0	1	1	1	4	1	0	1	1	1	4	1	0	1	1	1	4	6	6	6	122.45	1094	1094	0	26.671	By MS/MS		By matching	By matching	By matching	By MS/MS	2.2	0	1.1	2.2	1.6	6	43737000	6121800
NbS00001671g0002.1;NbS00011031g0007.1	NbS00001671g0002.1;NbS00011031g0007.1	2;2	2;2	2;2	NbS00001671g0002.1 protein ; (*GB) gi|77745458|gb|ABB02628.1| (e_value=3e-104) triose phosphate isomerase cytosolic isoform-like [Solanum tuberosum];; (*SWP) sp|P48495|TPIS_PETHY (e_value=4e-105) Triosephosphate isomerase, cytosolic OS=Petunia hybrida GN	2	2	2	2	0	1	1	1	2	0	0	1	1	1	2	0	0	1	1	1	2	0	18	18	18	17.02	161	161;254	0	12.499		By MS/MS	By matching	By MS/MS	By MS/MS		0	8.7	8.7	9.3	18	0	21009000	0
NbS00001685g0017.1;NbS00029793g0006.1	NbS00001685g0017.1;NbS00029793g0006.1	1;1	1;1	1;1	NbS00001685g0017.1 protein AED:0.20 eAED:0.20 QI:0|1|0.9|1|1|1|10|0|271; (*GB) gi|350538213|ref|NP_001234076.1| (e_value=4e-163) transaldolase ToTAL2 [Solanum lycopersicum];; (*SWP) sp|A3PBP3|TAL_PROM0 (e_value=2e-38) Transaldolase OS=Prochlorococcus marin	2	1	1	1	1	1	0	0	0	0	1	1	0	0	0	0	1	1	0	0	0	0	5.9	5.9	5.9	29.412	271	271;385	0.0011249	7.2952	By MS/MS	By matching					5.9	5.9	0	0	0	0	5423500	3304200
NbS00001700g0014.1;NbS00044037g0005.1	NbS00001700g0014.1;NbS00044037g0005.1	3;2	3;2	2;1	NbS00001700g0014.1 protein AED:0.18 eAED:0.18 QI:86|1|1|1|1|1|12|306|406; (*GB) gi|6996560|emb|CAB75429.1| (e_value=0.0) oligouridylate binding protein [Nicotiana plumbaginifolia];; (*SWP) sp|Q01085|TIAR_HUMAN (e_value=2e-63) Nucleolysin TIAR OS=Homo sapie	2	3	3	2	1	0	2	1	2	2	1	0	2	1	2	2	0	0	1	0	1	1	7.1	7.1	5.2	44.032	406	406;359	0	19.524	By MS/MS		By MS/MS	By matching	By matching	By MS/MS	2	0	5.2	2	3.9	3.9	37844000	4155100
NbS00001703g0110.1;NbS00034247g0007.1;NbS00003854g0009.1	NbS00001703g0110.1;NbS00034247g0007.1	7;5;1	7;5;1	3;1;1	NbS00001703g0110.1 protein AED:0.19 eAED:0.19 QI:0|0.85|0.62|1|1|0.87|8|0|727;NbS00034247g0007.1 protein AED:0.05 eAED:0.05 QI:901|1|1|1|1|0.87|8|434|640; (*GB) gi|225435800|ref|XP_002285750.1| (e_value=0.0) PREDICTED: uncharacterized protein LOC100253534	3	7	7	3	3	5	5	5	4	5	3	5	5	5	4	5	1	2	2	1	1	2	10.9	10.9	4.4	79.939	727	727;640;503	0	58.089	By MS/MS	By MS/MS	By MS/MS	By MS/MS	By MS/MS	By MS/MS	3.6	7.2	7.2	7.8	5.6	9.5	213210000	10009000
NbS00001703g0113.1;NbS00034247g0008.1	NbS00001703g0113.1;NbS00034247g0008.1	6;4	2;1	2;1	NbS00001703g0113.1 protein AED:0.06 eAED:0.06 QI:256|0.77|0.6|1|0.55|0.6|10|0|678;NbS00034247g0008.1 protein AED:0.22 eAED:0.22 QI:237|0.77|0.7|1|0.66|0.7|10|0|775; (*GB) gi|225435800|ref|XP_002285750.1| (e_value=0.0) PREDICTED: uncharacterized protein LOC	2	6	2	2	2	5	3	4	4	5	0	2	0	0	1	2	0	2	0	0	1	2	10.2	3.2	3.2	73.577	678	678;775	0	14.178	By matching	By matching	By matching	By matching	By matching	By MS/MS	2.4	8	4.7	6.9	6	10.2	23336000	0
NbS00001709g0013.1;NbS00011011g0027.1	NbS00001709g0013.1;NbS00011011g0027.1	4;4	1;1	1;1	NbS00001709g0013.1 protein AED:0.15 eAED:0.15 QI:227|1|1|1|0.85|0.75|8|809|341; (*GB) gi|21388546|emb|CAD33241.1| (e_value=0.0) putative mitochondrial NAD-dependent malate dehydrogenase [Solanum tuberosum];; (*SWP) sp|Q9LKA3|MDHM2_ARATH (e_value=0.0) Malat	2	4	1	1	1	4	4	2	3	2	0	1	1	0	0	0	0	1	1	0	0	0	21.1	8.8	8.8	35.63	341	341;363	0.0003867	7.6952	By matching	By MS/MS	By matching	By matching	By matching	By matching	3.2	21.1	21.1	8.8	12.3	8.8	5731900	0
NbS00001711g0013.1	NbS00001711g0013.1	4	4	3	NbS00001711g0013.1 protein AED:0.26 eAED:0.26 QI:422|0.85|0.87|1|0.85|0.75|8|401|334; (*TAIR) AT4G17520.1 (e_value=2e-31) | Symbols: | Hyaluronan / mRNA binding family | chr4:9771496-9773313 FORWARD LENGTH=360;; (*ITAG) Solyc08g007220.2.1 (e_value=1e-39)	1	4	4	3	3	4	3	0	0	3	3	4	3	0	0	3	3	3	2	0	0	2	21	21	15.6	36.187	334	334	0	41.979	By MS/MS	By MS/MS	By MS/MS			By MS/MS	15.6	21	13.2	0	0	18	76988000	25525000
NbS00050213g0002.1;NbS00005928g0009.1;NbS00012868g0007.1;NbS00012271g0006.1;NbS00004391g0020.1;NbS00003168g0111.1;NbS00001719g0110.1;NbS00034380g0006.1	NbS00050213g0002.1;NbS00005928g0009.1;NbS00012868g0007.1;NbS00012271g0006.1;NbS00004391g0020.1;NbS00003168g0111.1;NbS00001719g0110.1;NbS00034380g0006.1	1;1;1;1;1;1;1;1	1;1;1;1;1;1;1;1	1;1;1;1;1;1;1;1	NbS00050213g0002.1 protein AED:0.15 eAED:0.15 QI:0|-1|0|1|-1|1|1|0|96; (*GB) gi|356516847|ref|XP_003527104.1| (e_value=1e-43) PREDICTED: V-type proton ATPase 16 kDa proteolipid subunit-like isoform 2 [Glycine max];; (*SWP) sp|O24011|VATL_SOLLC (e_value=4e-	8	1	1	1	1	1	1	1	1	1	1	1	1	1	1	1	1	1	1	1	1	1	18.8	18.8	18.8	9.6424	96	96;164;165;165;165;165;175;231	0	16.417	By matching	By MS/MS	By MS/MS	By MS/MS	By MS/MS	By MS/MS	18.8	18.8	18.8	18.8	18.8	18.8	1045300000	13339000
NbS00001741g0011.1	NbS00001741g0011.1	28	4	4	NbS00001741g0011.1 protein AED:0.21 eAED:0.21 QI:165|0.83|0.84|1|0.83|0.84|13|470|763; (*GB) gi|255579694|ref|XP_002530686.1| (e_value=0.0) ATP binding protein, putative [Ricinus communis];; (*SWP) sp|Q9LX99|GRIMP_ARATH (e_value=0.0) Geminivirus Rep-intera	1	28	4	4	20	19	24	2	1	15	3	2	4	1	0	3	3	2	4	1	0	3	40	9.3	9.3	83.583	763	763	0	31.483	By MS/MS	By MS/MS	By MS/MS	By matching	By matching	By MS/MS	32	26.1	35.3	3.9	2.6	24.1	412390000	163730000
NbS00022195g0013.1;NbS00001785g0002.1	NbS00022195g0013.1;NbS00001785g0002.1	1;1	1;1	1;1	NbS00022195g0013.1 protein AED:0.03 eAED:0.03 QI:248|1|0.5|1|0.66|0.25|4|0|142; (*GB) gi|297833818|ref|XP_002884791.1| (e_value=4e-69) hypothetical protein ARALYDRAFT_897214 [Arabidopsis lyrata subsp. lyrata];; (*SWP) sp|Q93YU5|EXOC4_ARATH (e_value=2e-70)	2	1	1	1	1	1	1	1	1	1	1	1	1	1	1	1	1	1	1	1	1	1	7	7	7	16.205	142	142;380	0.00039952	9.1206	By MS/MS	By MS/MS	By MS/MS	By MS/MS	By MS/MS	By MS/MS	7	7	7	7	7	7	44608000	0
NbS00001834g0012.1;NbS00011906g0013.1	NbS00001834g0012.1;NbS00011906g0013.1	3;2	3;2	3;2	NbS00001834g0012.1 protein AED:0.17 eAED:0.17 QI:0|0.94|0.73|0.94|0.83|1|19|0|1334; (*GB) gi|359486189|ref|XP_002267256.2| (e_value=0.0) PREDICTED: RRP12-like protein-like [Vitis vinifera];; (*SWP) sp|Q5ZKD5|RRP12_CHICK (e_value=1e-83) RRP12-like protein O	2	3	3	3	2	3	1	0	0	0	2	3	1	0	0	0	2	3	1	0	0	0	1.3	1.3	1.3	147.75	1334	1334;1238	0	17.122	By MS/MS	By MS/MS	By matching				0.8	1.3	0.5	0	0	0	19922000	3818000
NbS00001838g0001.1;NbS00024686g0004.1;NbS00020769g0105.1	NbS00001838g0001.1;NbS00024686g0004.1	5;3;1	5;3;1	5;3;1	NbS00001838g0001.1 protein AED:0.24 eAED:0.25 QI:0|0.85|0.75|1|1|1|8|387|251; (*GB) gi|298359665|gb|ADI77438.1| (e_value=6e-153) Why2 protein [Solanum tuberosum];; (*TAIR) AT1G71260.1 (e_value=2e-92) | Symbols: ATWHY2, WHY2 | WHIRLY 2 | chr1:26861849-26863	3	5	5	5	3	4	3	5	3	4	3	4	3	5	3	4	3	4	3	5	3	4	20.3	20.3	20.3	27.778	251	251;251;123	0	31.543	By MS/MS	By MS/MS	By MS/MS	By MS/MS	By MS/MS	By MS/MS	14.3	20.3	15.1	20.3	14.3	20.3	429400000	21365000
NbS00043433g0011.1;NbS00011932g0016.1;NbS00004417g0006.1;NbS00001846g0011.1;NbS00035598g0008.1;NbS00007582g0019.1;NbS00005441g0223.1;NbS00044217g0013.1	NbS00043433g0011.1;NbS00011932g0016.1;NbS00004417g0006.1;NbS00001846g0011.1;NbS00035598g0008.1;NbS00007582g0019.1;NbS00005441g0223.1;NbS00044217g0013.1	3;3;3;3;3;2;2;2	2;2;2;2;2;2;1;1	2;2;2;2;2;2;1;1	NbS00043433g0011.1 protein AED:0.24 eAED:0.24 QI:0|1|0.5|1|1|1|4|0|245; (*GB) gi|15778154|dbj|BAB68527.1| (e_value=9e-135) 14-3-3 protein [Nicotiana tabacum];; (*SWP) sp|P93213|14338_SOLLC (e_value=1e-133) 14-3-3 protein 8 OS=Solanum lycopersicum GN=TFT8 P	8	3	2	2	1	3	3	3	2	2	0	2	2	2	1	1	0	2	2	2	1	1	9	4.9	4.9	27.756	245	245;261;263;268;286;134;252;262	0	12.317	By matching	By matching	By MS/MS	By MS/MS	By MS/MS	By matching	4.1	9	9	9	9	7.3	59062000	0
NbS00001858g0013.1	NbS00001858g0013.1	1	1	1	NbS00001858g0013.1 protein AED:0.32 eAED:0.34 QI:0|0.33|0.5|1|0.33|0.5|4|203|309; (*GB) gi|118487049|gb|ABK95355.1| (e_value=2e-81) unknown [Populus trichocarpa];; (*SWP) sp|Q9X0Y1|P1254_THEMA (e_value=3e-11) Phosphorylated carbohydrates phosphatase TM_125	1	1	1	1	0	0	0	0	1	1	0	0	0	0	1	1	0	0	0	0	1	1	3.2	3.2	3.2	34.964	309	309	0.0027615	6.5858					By MS/MS	By MS/MS	0	0	0	0	3.2	3.2	430580000	0
NbS00001859g0006.1;NbS00006821g0002.1	NbS00001859g0006.1;NbS00006821g0002.1	11;10	11;10	7;7	NbS00001859g0006.1 protein AED:0.10 eAED:0.10 QI:0|0.42|0.5|1|0.85|0.75|8|0|558; (*GB) gi|313585890|gb|ADR71054.1| (e_value=0.0) phosphoglycerate kinase [Nicotiana benthamiana];; (*SWP) sp|Q42961|PGKH_TOBAC (e_value=0.0) Phosphoglycerate kinase, chloroplas	2	11	11	7	6	7	10	9	8	10	6	7	10	9	8	10	4	3	6	5	4	6	27.4	27.4	18.5	58.61	558	558;508	0	107.6	By MS/MS	By MS/MS	By MS/MS	By MS/MS	By MS/MS	By MS/MS	14.5	17.9	25.4	23.1	21.3	24.4	497420000	62564000
NbS00001870g0010.1	NbS00001870g0010.1	14	4	4	NbS00001870g0010.1 protein AED:0.10 eAED:0.11 QI:0|0.81|0.58|0.91|0.81|0.75|12|0|733; (*GB) gi|33186651|gb|AAP97495.1| (e_value=0.0) cellulose synthase [Solanum tuberosum];; (*SWP) sp|Q941L0|CESA3_ARATH (e_value=0.0) Cellulose synthase A catalytic subunit	1	14	4	4	9	12	13	9	7	11	3	2	4	1	1	2	3	2	4	1	1	2	27.6	9.1	9.1	81.764	733	733	0	58.075	By MS/MS	By matching	By MS/MS	By matching	By MS/MS	By MS/MS	20.5	26.1	27.4	18	15.3	21.8	167050000	72213000
NbS00001873g0022.1;NbS00020983g0011.1;NbS00003834g0008.1	NbS00001873g0022.1;NbS00020983g0011.1;NbS00003834g0008.1	1;1;1	1;1;1	1;1;1	NbS00001873g0022.1 protein AED:0.37 eAED:0.37 QI:547|1|0.8|1|0.75|0.8|5|0|138; (*GB) gi|225439305|ref|XP_002267832.1| (e_value=7e-77) PREDICTED: 50S ribosomal protein L22, chloroplastic [Vitis vinifera];; (*SWP) sp|B2IK67|RL22_BEII9 (e_value=5e-16) 50S rib	3	1	1	1	0	0	0	1	1	1	0	0	0	1	1	1	0	0	0	1	1	1	11.6	11.6	11.6	15.609	138	138;259;273	0.0062872	6.3391				By matching	By matching	By MS/MS	0	0	0	11.6	11.6	11.6	13241000	0
NbS00001873g0026.1;NbS00060831g0007.1	NbS00001873g0026.1;NbS00060831g0007.1	5;5	5;5	5;5	NbS00001873g0026.1 protein AED:0.18 eAED:0.18 QI:98|0.57|0.62|1|0.28|0.37|8|264|451; (*GB) gi|15224214|ref|NP_179461.1| (e_value=0.0) Preprotein translocase subunit secY [Arabidopsis thaliana];; (*SWP) sp|Q38885|SCY1_ARATH (e_value=0.0) Preprotein transloc	2	5	5	5	2	5	4	2	1	1	2	5	4	2	1	1	2	5	4	2	1	1	12.6	12.6	12.6	49.071	451	451;476	0	34.228	By MS/MS	By MS/MS	By MS/MS	By MS/MS	By MS/MS	By MS/MS	4.4	12.6	6.9	4.2	2.4	2.4	119690000	17894000
NbS00001873g0029.1;NbS00060831g0006.1	NbS00001873g0029.1;NbS00060831g0006.1	2;1	2;1	2;1	NbS00001873g0029.1 protein AED:0.28 eAED:0.28 QI:0|0.66|0.57|0.85|0.66|0.42|7|0|711; (*GB) gi|359484957|ref|XP_002264416.2| (e_value=0.0) PREDICTED: probable cyclic nucleotide-gated ion channel 17-like [Vitis vinifera];; (*SWP) sp|Q8L7Z0|CNG17_ARATH (e_val	2	2	2	2	1	2	2	1	2	1	1	2	2	1	2	1	1	2	2	1	2	1	4.2	4.2	4.2	81.617	711	711;599	0	13.67	By matching	By MS/MS	By MS/MS	By MS/MS	By MS/MS	By MS/MS	1.8	4.2	4.2	2.4	4.2	1.8	79309000	2237200
NbS00001875g0020.1;NbS00010125g0012.1	NbS00001875g0020.1;NbS00010125g0012.1	1;1	1;1	1;1	NbS00001875g0020.1 protein AED:0.04 eAED:0.04 QI:0|0.92|0.86|1|0.85|0.86|15|0|1850; (*GB) gi|225459758|ref|XP_002285900.1| (e_value=0.0) PREDICTED: DNA-directed RNA polymerase II subunit RPB1-like [Vitis vinifera];; (*SWP) sp|P18616|RPB1_ARATH (e_value=0.0	2	1	1	1	0	0	0	0	0	1	0	0	0	0	0	1	0	0	0	0	0	1	1.1	1.1	1.1	205.8	1850	1850;1865	0.00076628	7.5574						By MS/MS	0	0	0	0	0	1.1	10557000	0
NbS00001894g0010.1;NbS00008101g0019.1	NbS00001894g0010.1	3;1	1;0	1;0	NbS00001894g0010.1 protein AED:0.20 eAED:0.21 QI:140|0.5|0.4|1|1|1|5|0|259; (*GB) gi|192910708|gb|ACF06462.1| (e_value=2e-93) 24 kDa seed maturation protein [Elaeis guineensis];; (*SWP) sp|O82352|RTNLE_ARATH (e_value=2e-81) Reticulon-like protein B5 OS=Ara	2	3	1	1	2	2	2	2	1	3	0	1	1	0	0	1	0	1	1	0	0	1	17.8	5.8	5.8	28.939	259	259;245	0.00075586	7.3921	By matching	By matching	By matching	By matching	By matching	By MS/MS	12	12.4	12.4	12	6.6	17.8	21564000	0
NbS00001908g0012.1	NbS00001908g0012.1	53	7	7	NbS00001908g0012.1 protein AED:0.22 eAED:0.22 QI:329|0.91|0.92|1|1|1|13|0|657; (*GB) gi|416664|sp|Q03194.1|PMA4_NICPL (e_value=0.0) RecName: Full=Plasma membrane ATPase 4; AltName: Full=Proton pump 4;; (*SWP) sp|Q03194|PMA4_NICPL (e_value=0.0) Plasma membr	1	53	7	7	44	45	47	45	50	46	5	7	7	7	7	7	5	7	7	7	7	7	50.4	11.4	11.4	73.402	657	657	0	211.59	By MS/MS	By MS/MS	By MS/MS	By MS/MS	By MS/MS	By MS/MS	46.3	45.8	47.3	42.3	46	42.5	6257100000	159980000
NbS00001920g0005.1;NbS00018477g0027.1	NbS00001920g0005.1;NbS00018477g0027.1	1;1	1;1	1;1	NbS00001920g0005.1 protein AED:0.41 eAED:0.46 QI:688|0.8|0.83|1|0.4|0.5|6|534|144; (*GB) gi|329025150|gb|AEB71558.1| (e_value=1e-100) synaptobrevin/VAMP-like protein [Solanum chacoense];; (*SWP) sp|Q94AU2|SEC22_ARATH (e_value=2e-98) 25.3 kDa vesicle transp	2	1	1	1	0	0	0	0	0	1	0	0	0	0	0	1	0	0	0	0	0	1	12.5	12.5	12.5	16.976	144	144;169	0.0014749	7.1051						By MS/MS	0	0	0	0	0	12.5	5365800	0
NbS00001929g0018.1;NbS00010745g0004.1	NbS00001929g0018.1	24;8	1;1	0;0	NbS00001929g0018.1 protein AED:0.08 eAED:0.08 QI:156|0.83|0.71|1|0.83|0.71|7|468|250; (*GB) gi|9652289|gb|AAF91469.1| (e_value=5e-149) putative vacuolar proton ATPase subunit E [Solanum lycopersicum];; (*SWP) sp|Q9SWE7|VATE_CITLI (e_value=6e-131) V-type pr	2	24	1	0	3	11	8	19	24	13	0	1	1	1	1	1	0	0	0	0	0	0	73.2	6	0	28.767	250	250;229	0	32.244	By matching	By MS/MS	By matching	By MS/MS	By MS/MS	By MS/MS	12.8	38	30.8	49.2	73.2	42.8	735470000	0
NbS00001933g0003.1	NbS00001933g0003.1	10	1	0	NbS00001933g0003.1 protein AED:0.09 eAED:0.13 QI:134|0|0.5|1|0|0.5|2|0|435; (*GB) gi|224120822|ref|XP_002330960.1| (e_value=0.0) predicted protein [Populus trichocarpa];; (*SWP) sp|Q9SN86|MDHP_ARATH (e_value=0.0) Malate dehydrogenase, chloroplastic OS=Arab	1	10	1	0	5	6	7	9	6	6	0	1	1	0	0	0	0	0	0	0	0	0	23.2	3	0	46.096	435	435	0.005996	6.3684	By matching	By MS/MS	By matching	By matching	By matching	By matching	15.9	18.9	17.7	20.2	18.4	15.9	5190100	0
NbS00012269g0005.1;NbS00001942g0006.1	NbS00012269g0005.1;NbS00001942g0006.1	9;9	3;3	3;3	NbS00012269g0005.1 protein AED:0.02 eAED:0.02 QI:75|1|1|1|1|1|2|181|151; (*GB) gi|351725389|ref|NP_001235555.1| (e_value=1e-63) uncharacterized protein LOC100305705 [Glycine max];; (*SWP) sp|Q2HU68|H2A1_MEDTR (e_value=8e-60) Probable histone H2A.1 OS=Medic	2	9	3	3	6	7	7	7	6	9	1	2	2	2	2	3	1	2	2	2	2	3	25.2	6	6	15.806	151	151;151	0	17.742	By matching	By MS/MS	By MS/MS	By MS/MS	By MS/MS	By MS/MS	22.5	23.2	23.2	25.2	23.2	25.2	4673700000	18337000
NbS00001988g0005.1;NbS00004538g0102.1;NbS00004538g0101.1;NbC24034406g0001.1	NbS00001988g0005.1;NbS00004538g0102.1	17;10;5;4	16;9;5;4	8;5;3;2	NbS00001988g0005.1 protein AED:0.30 eAED:0.30 QI:0|1|0.83|1|1|1|6|0|610; (*GB) gi|225441549|ref|XP_002281113.1| (e_value=0.0) PREDICTED: DEAD-box ATP-dependent RNA helicase 37-like [Vitis vinifera];; (*SWP) sp|Q84W89|RH37_ARATH (e_value=0.0) DEAD-box ATP-d	4	17	16	8	6	8	10	13	17	12	5	7	9	12	16	11	3	2	4	6	8	6	29	29	16.1	66.156	610	610;329;250;108	0	111.91	By MS/MS	By MS/MS	By MS/MS	By MS/MS	By MS/MS	By MS/MS	13.4	17	19.7	23.9	29	21.5	469660000	18806000
NbS00002006g0001.1;NbS00002993g0006.1	NbS00002006g0001.1;NbS00002993g0006.1	5;4	5;4	5;4	NbS00002006g0001.1 protein AED:0.13 eAED:0.13 QI:0|0.88|0.78|1|0.94|0.94|19|533|1240; (*GB) gi|224133372|ref|XP_002328026.1| (e_value=0.0) predicted protein [Populus trichocarpa];; (*SWP) sp|Q14692|BMS1_HUMAN (e_value=5e-131) Ribosome biogenesis protein BM	2	5	5	5	0	5	4	1	1	2	0	5	4	1	1	2	0	5	4	1	1	2	4.8	4.8	4.8	141.49	1240	1240;1181	0	29.072		By MS/MS	By MS/MS	By MS/MS	By matching	By MS/MS	0	4.8	3.7	0.8	0.8	1.9	39850000	0
NbS00002007g0125.1	NbS00002007g0125.1	14	1	1	NbS00002007g0125.1 protein AED:0.00 eAED:0.00 QI:36|1|1|1|1|1|2|317|297	1	14	1	1	7	13	11	10	8	12	0	1	1	1	0	1	0	1	1	1	0	1	43.8	3	3	32.187	297	297	1	-2	By matching	By MS/MS	By matching	By MS/MS	By matching	By matching	26.9	41.8	41.8	41.8	29.6	43.8	21427000	0
NbS00049889g0002.1;NbS00002024g0010.1;NbS00002272g0111.1	NbS00049889g0002.1;NbS00002024g0010.1;NbS00002272g0111.1	2;2;1	2;2;1	2;2;1	NbS00049889g0002.1 protein AED:0.01 eAED:0.01 QI:524|0.5|0.66|1|0|0.33|3|969|456; (*SWP) sp|Q9LVM0|Y5830_ARATH (e_value=4e-79) Probable inactive receptor kinase At5g58300 OS=Arabidopsis thaliana GN=At5g58300 PE=1 SV=1;; (*TAIR) AT5G58300.2 (e_value=3e-80)	3	2	2	2	1	2	2	1	1	1	1	2	2	1	1	1	1	2	2	1	1	1	5.3	5.3	5.3	49.84	456	456;629;694	0	15.366	By matching	By MS/MS	By MS/MS	By MS/MS	By MS/MS	By matching	2.9	5.3	5.3	2.9	2.9	2.4	51316000	625860
NbS00002044g0005.1	NbS00002044g0005.1	10	4	4	NbS00002044g0005.1 protein AED:0.28 eAED:0.28 QI:0|1|0.66|1|1|1|3|0|273; (*GB) gi|226872|prf||1609235A (e_value=3e-155) chlorophyll a/b binding protein;; (*SWP) sp|P27522|CB13_SOLLC (e_value=4e-156) Chlorophyll a-b binding protein 8, chloroplastic OS=Solan	1	10	4	4	9	7	6	4	1	4	4	3	2	0	0	0	4	3	2	0	0	0	45.1	26	26	29.339	273	273	0	118.11	By MS/MS	By MS/MS	By MS/MS	By matching	By matching	By matching	40.7	40.7	39.6	17.6	4	17.6	310220000	270230000
NbS00036115g0004.1;NbS00002048g0002.1	NbS00036115g0004.1;NbS00002048g0002.1	2;2	2;2	2;2	NbS00036115g0004.1 protein AED:0.33 eAED:0.33 QI:0|0|0|0.5|1|1|2|0|243; (*TAIR) AT2G46150.1 (e_value=2e-67) | Symbols: | Late embryogenesis abundant (LEA) hydroxyproline-rich glycoprotein family | chr2:18961424-18962089 FORWARD LENGTH=221;; (*ITAG) Solyc0	2	2	2	2	0	0	0	2	1	0	0	0	0	2	1	0	0	0	0	2	1	0	10.7	10.7	10.7	27.6	243	243;246	0	12.062				By MS/MS	By MS/MS		0	0	0	10.7	4.9	0	31237000	0
NbS00009111g0023.1;NbS00002051g0013.1;NbS00021394g0007.1;NbS00006379g0024.1;NbS00025105g0018.1;NbS00018784g0006.1;NbS00001187g0010.1;NbS00021357g0012.1;NbS00014556g0011.1;NbS00008944g0010.1;NbS00044659g0013.1;NbS00007314g0015.1;NbS00032605g0008.1;NbS00049933g0006.1	NbS00009111g0023.1;NbS00002051g0013.1;NbS00021394g0007.1;NbS00006379g0024.1;NbS00025105g0018.1;NbS00018784g0006.1;NbS00001187g0010.1	4;4;3;3;2;2;2;1;1;1;1;1;1;1	4;4;3;3;2;2;2;1;1;1;1;1;1;1	3;3;2;2;1;1;1;0;0;0;0;0;0;0	NbS00009111g0023.1 protein AED:0.25 eAED:0.26 QI:569|0.93|0.93|1|0.66|0.62|16|0|449; (*GB) gi|359477666|ref|XP_002285287.2| (e_value=0.0) PREDICTED: casein kinase I isoform delta-like isoform 1 [Vitis vinifera];; (*SWP) sp|P42158|KC1D_ARATH (e_value=0.0) C	14	4	4	3	1	2	4	4	3	3	1	2	4	4	3	3	0	1	3	3	2	2	12.7	12.7	9.8	50.72	449	449;456;437;476;339;464;464;199;298;377;384;465;488;503	0	27.054	By MS/MS	By MS/MS	By MS/MS	By MS/MS	By MS/MS	By MS/MS	2.9	7.3	12.7	12.7	8.2	9.6	90413000	2883500
NbS00002059g0011.1;NbS00029043g0008.1	NbS00002059g0011.1	4;1	1;0	0;0	NbS00002059g0011.1 protein AED:0.15 eAED:0.15 QI:0|0|0|1|0|0|2|0|83; (*GB) gi|225425304|ref|XP_002273119.1| (e_value=8e-40) PREDICTED: 40S ribosomal protein S27-2 [Vitis vinifera];; (*SWP) sp|Q9M2F1|RS272_ARATH (e_value=5e-40) 40S ribosomal protein S27-2 O	2	4	1	0	4	3	3	2	4	3	1	1	1	0	1	1	0	0	0	0	0	0	34.9	21.7	0	9.4128	83	83;106	0	17.802	By MS/MS	By MS/MS	By MS/MS	By matching	By matching	By MS/MS	34.9	32.5	32.5	10.8	34.9	32.5	157670000	11031000
NbS00002060g0015.1	NbS00002060g0015.1	10	1	1	NbS00002060g0015.1 protein AED:0.25 eAED:0.27 QI:0|0|0|1|0|0.25|4|0|407; (*GB) gi|255583974|ref|XP_002532733.1| (e_value=0.0) Glycosyltransferase QUASIMODO1, putative [Ricinus communis];; (*SWP) sp|Q9LSG3|GAUT8_ARATH (e_value=0.0) Galacturonosyltransferase	1	10	1	1	3	9	9	8	8	7	0	0	0	1	1	0	0	0	0	1	1	0	25.6	3.7	3.7	46.965	407	407	1	-2	By matching	By matching	By matching	By MS/MS	By matching	By matching	8.6	21.9	21.9	22.6	24.8	16	7348800	0
NbS00002078g0016.1;NbS00019590g0011.1;NbC23469802g0001.1	NbS00002078g0016.1;NbS00019590g0011.1	14;10;1	4;4;1	4;4;1	NbS00002078g0016.1 protein AED:0.14 eAED:0.14 QI:336|0.95|0.95|0.97|0.88|0.88|45|433|1977; (*GB) gi|359478773|ref|XP_002283298.2| (e_value=0.0) PREDICTED: callose synthase 3-like [Vitis vinifera];; (*SWP) sp|Q9AUE0|CALS1_ARATH (e_value=0.0) Callose synthas	3	14	4	4	6	11	9	12	10	12	1	3	3	4	4	3	1	3	3	4	4	3	9.5	2.9	2.9	227.04	1977	1977;1562;68	0	39.446	By matching	By MS/MS	By matching	By MS/MS	By MS/MS	By MS/MS	3.4	7.6	6.7	7.6	6.5	8.2	180900000	70862
NbS00002087g0006.1	NbS00002087g0006.1	8	8	6	NbS00002087g0006.1 protein AED:0.07 eAED:0.09 QI:212|1|0.66|1|1|1|6|0|444; (*GB) gi|255541534|ref|XP_002511831.1| (e_value=0.0) dead box ATP-dependent RNA helicase, putative [Ricinus communis];; (*SWP) sp|Q8RXK6|RH8_ARATH (e_value=0.0) DEAD-box ATP-depende	1	8	8	6	8	8	6	2	2	4	8	8	6	2	2	4	6	6	5	1	1	3	23.6	23.6	16	50.454	444	444	0	151.81	By MS/MS	By MS/MS	By MS/MS	By matching	By MS/MS	By MS/MS	23.6	23.6	21.4	9.9	9.9	15.1	355010000	104280000
NbS00002096g0010.1;NbS00011057g0125.1;NbS00002096g0011.1	NbS00002096g0010.1;NbS00011057g0125.1	3;3;1	3;3;1	3;3;1	NbS00002096g0010.1 protein AED:0.18 eAED:0.18 QI:142|0.5|0.8|1|1|1|5|119|337; (*GB) gi|206812328|gb|ACI22425.1| (e_value=0.0) pericarp peroxidase 3 [Litchi chinensis];; (*SWP) sp|Q9FJZ9|PER72_ARATH (e_value=6e-172) Peroxidase 72 OS=Arabidopsis thaliana GN=	3	3	3	3	0	0	0	3	3	2	0	0	0	3	3	2	0	0	0	3	3	2	14.2	14.2	14.2	37.03	337	337;654;330	0	23.776				By MS/MS	By MS/MS	By MS/MS	0	0	0	14.2	14.2	10.7	67965000	0
NbS00002109g0019.1;NbS00017617g0018.1	NbS00002109g0019.1	13;5	13;5	13;5	NbS00002109g0019.1 protein AED:0.21 eAED:0.21 QI:93|1|1|1|1|1|13|659|693; (*GB) gi|225455748|ref|XP_002268894.1| (e_value=0.0) PREDICTED: protease 4-like [Vitis vinifera];; (*SWP) sp|P73689|SPPA_SYNY3 (e_value=3e-62) Protease 4 OS=Synechocystis sp. (strain	2	13	13	13	9	11	10	4	6	4	9	11	10	4	6	4	9	11	10	4	6	4	22.5	22.5	22.5	76.983	693	693;470	0	91.604	By MS/MS	By MS/MS	By MS/MS	By MS/MS	By MS/MS	By MS/MS	17.2	18.2	16.3	6.5	8.2	6.8	628110000	206150000
NbS00002113g0001.1;NbS00051233g0003.1	NbS00002113g0001.1	3;1	3;1	3;1	NbS00002113g0001.1 protein AED:0.00 eAED:0.05 QI:0|-1|0|1|-1|1|1|0|394; (*SWP) sp|Q00874|DR100_ARATH (e_value=1e-127) DNA-damage-repair/toleration protein DRT100 OS=Arabidopsis thaliana GN=DRT100 PE=2 SV=2;; (*TAIR) AT3G20820.1 (e_value=1e-168) | Symbols:	2	3	3	3	2	2	2	2	1	2	2	2	2	2	1	2	2	2	2	2	1	2	10.9	10.9	10.9	43.322	394	394;178	0	21.565	By MS/MS	By MS/MS	By MS/MS	By MS/MS	By MS/MS	By MS/MS	9.1	9.1	9.1	9.1	4.3	6.1	114740000	16774000
NbS00019183g0004.1;NbS00002134g0102.1;NbS00040105g0005.1;NbS00021931g0003.1;NbS00007986g0002.1	NbS00019183g0004.1;NbS00002134g0102.1;NbS00040105g0005.1	9;9;6;4;1	9;9;6;4;1	6;6;3;1;0	NbS00019183g0004.1 protein AED:0.17 eAED:0.17 QI:0|-1|0|1|-1|1|1|0|135; (*GB) gi|225462170|ref|XP_002267478.1| (e_value=1e-65) PREDICTED: 60S ribosomal protein L27 [Vitis vinifera];; (*SWP) sp|P41101|RL27_SOLTU (e_value=4e-64) 60S ribosomal protein L27 OS=	5	9	9	6	5	5	7	6	6	7	5	5	7	6	6	7	3	3	4	3	3	5	37	37	37	15.655	135	135;135;130;101;50	0	61.865	By MS/MS	By MS/MS	By MS/MS	By MS/MS	By MS/MS	By MS/MS	28.1	34.1	34.1	31.1	31.1	31.1	1165800000	94306000
NbS00002134g0112.1;NbS00005152g0006.1;NbS00001768g0005.1	NbS00002134g0112.1;NbS00005152g0006.1	14;13;3	14;13;3	3;3;0	NbS00002134g0112.1 protein AED:0.04 eAED:0.13 QI:0|1|0.33|1|1|1|3|0|218;NbS00005152g0006.1 protein AED:0.00 eAED:0.00 QI:111|1|1|1|0.5|0.33|3|349|194; (*GB) gi|77416921|gb|ABA81856.1| (e_value=2e-133) unknown [Solanum tuberosum];; (*SWP) sp|P49209|RL91_ARA	3	14	14	3	9	9	12	11	12	13	9	9	12	11	12	13	0	0	2	0	1	2	42.2	42.2	14.2	24.692	218	218;194;142	0	169.14	By MS/MS	By MS/MS	By MS/MS	By MS/MS	By MS/MS	By MS/MS	31.2	32.1	34.4	39	39.9	42.2	3572500000	207970000
NbS00002147g0105.1;NbS00003755g0010.1	NbS00002147g0105.1;NbS00003755g0010.1	6;6	6;6	6;6	NbS00002147g0105.1 protein AED:0.28 eAED:0.28 QI:0|0.84|0.9|1|0.78|0.85|20|0|951;NbS00003755g0010.1 protein AED:0.21 eAED:0.24 QI:0|0.95|0.90|1|0.75|0.85|21|0|1052; (*GB) gi|225433707|ref|XP_002268048.1| (e_value=0.0) PREDICTED: probable importin-7 homolog	2	6	6	6	6	4	3	2	0	0	6	4	3	2	0	0	6	4	3	2	0	0	8.8	8.8	8.8	109.28	951	951;1052	0	40.953	By MS/MS	By MS/MS	By MS/MS	By MS/MS			8.8	4.2	4.2	2.6	0	0	87697000	58736000
NbS00002150g0021.1;NbS00025312g0013.1;NbC25272402g0001.1	NbS00002150g0021.1;NbS00025312g0013.1	11;10;1	11;10;1	11;10;1	NbS00002150g0021.1 protein AED:0.25 eAED:0.25 QI:0|0.85|0.75|1|1|1|8|324|409; (*SWP) sp|O24163|PPOC_TOBAC (e_value=0.0) Protoporphyrinogen oxidase, chloroplastic OS=Nicotiana tabacum GN=PPXI PE=2 SV=1;; (*TAIR) AT4G01690.1 (e_value=0.0) | Symbols: PPOX, HE	3	11	11	11	5	10	8	2	2	5	5	10	8	2	2	5	5	10	8	2	2	5	29.6	29.6	29.6	44.423	409	409;454;86	0	91.329	By MS/MS	By MS/MS	By MS/MS	By MS/MS	By matching	By MS/MS	17.6	29.6	20	6.6	8.1	23.2	408360000	93444000
NbS00002154g0012.1;NbS00017607g0008.1	NbS00002154g0012.1;NbS00017607g0008.1	1;1	1;1	1;1	NbS00002154g0012.1 protein AED:0.20 eAED:0.23 QI:0|0.5|0|0.66|1|1|3|0|336; (*GB) gi|388491004|gb|AFK33568.1| (e_value=3e-138) unknown [Lotus japonicus];; (*SWP) sp|Q94B60|CLPP4_ARATH (e_value=5e-131) ATP-dependent Clp protease proteolytic subunit 4, chloro	2	1	1	1	0	0	0	1	1	1	0	0	0	1	1	1	0	0	0	1	1	1	6.5	6.5	6.5	36.463	336	336;360	0.0014615	7.015				By matching	By MS/MS	By matching	0	0	0	6.5	6.5	6.5	14561000	0
NbS00002172g0012.1	NbS00002172g0012.1	5	2	2	NbS00002172g0012.1 protein AED:0.15 eAED:0.15 QI:0|0.92|0.73|1|0.92|0.86|15|0|2888; (*SWP) sp|Q8GY23|UPL1_ARATH (e_value=0.0) E3 ubiquitin-protein ligase UPL1 OS=Arabidopsis thaliana GN=UPL1 PE=1 SV=3;; (*TAIR) AT1G55860.1 (e_value=0.0) | Symbols: UPL1 | u	1	5	2	2	4	5	5	0	0	1	1	2	2	0	0	1	1	2	2	0	0	1	2.6	0.8	0.8	319.49	2888	2888	0.00041701	11.298	By matching	By MS/MS	By matching			By matching	2.3	2.6	2.6	0	0	0.5	27849000	501400
NbS00002181g0001.1;NbS00061011g0001.1;NbS00030922g0001.1	NbS00002181g0001.1	4;1;1	2;0;0	2;0;0	NbS00002181g0001.1 protein AED:0.01 eAED:0.01 QI:0|-1|0|1|-1|1|1|0|78; (*GB) gi|26397273|sp|O82067.3|TOM7A_SOLTU (e_value=5e-24) RecName: Full=Mitochondrial import receptor subunit TOM7-1; AltName: Full=Translocase of outer membrane 7 kDa subunit 1;; (*SWP	3	4	2	2	1	3	4	2	2	3	0	2	2	1	1	2	0	2	2	1	1	2	46.2	23.1	23.1	8.3418	78	78;77;80	0	31.077	By matching	By MS/MS	By matching	By MS/MS	By MS/MS	By MS/MS	9	37.2	46.2	35.9	35.9	37.2	75069000	0
NbS00002186g0102.1;NbS00034966g0001.1	NbS00002186g0102.1	29;14	20;12	17;12	NbS00002186g0102.1 protein AED:0.28 eAED:0.28 QI:0|0.83|0.85|1|1|1|7|0|576	2	29	20	17	13	21	23	24	27	27	8	15	17	15	19	19	7	14	14	14	16	16	42.9	32.6	28.3	64.448	576	576;237	0	271.69	By MS/MS	By MS/MS	By MS/MS	By MS/MS	By MS/MS	By MS/MS	26.7	37.3	38	40.3	42.9	41	2748100000	80960000
NbS00002188g0022.1	NbS00002188g0022.1	20	3	2	NbS00002188g0022.1 protein AED:0.32 eAED:0.32 QI:0|1|0.5|1|1|1|2|0|227; (*GB) gi|464621|sp|P34091.1|RL6_MESCR (e_value=7e-104) RecName: Full=60S ribosomal protein L6; AltName: Full=YL16-like;; (*SWP) sp|P34091|RL6_MESCR (e_value=2e-105) 60S ribosomal prote	1	20	3	2	15	19	20	17	18	18	2	2	3	2	2	2	1	1	2	1	1	1	55.5	14.1	7.9	25.067	227	227	0	47.808	By MS/MS	By MS/MS	By MS/MS	By MS/MS	By MS/MS	By MS/MS	54.6	55.5	55.5	55.5	55.5	55.1	543280000	61172000
NbS00002198g0014.1	NbS00002198g0014.1	1	1	1	NbS00002198g0014.1 protein AED:0.07 eAED:0.07 QI:243|0.87|0.88|1|0.87|0.77|9|454|1057; (*GB) gi|297738380|emb|CBI27581.3| (e_value=0.0) unnamed protein product [Vitis vinifera];; (*TAIR) AT3G01810.3 (e_value=9e-151) | Symbols: | FUNCTIONS IN: molecular_fu	1	1	1	1	1	0	1	0	0	1	1	0	1	0	0	1	1	0	1	0	0	1	1.5	1.5	1.5	115.96	1057	1057	0.00038625	7.6682	By MS/MS		By MS/MS			By MS/MS	1.5	0	1.5	0	0	1.5	7696200	3941700
NbS00002201g0002.1;NbS00019580g0020.1;NbS00045085g0005.1	NbS00002201g0002.1	16;1;1	16;1;1	6;0;0	NbS00002201g0002.1 protein AED:0.26 eAED:0.28 QI:0|0.9|0.72|1|1|1|11|0|453; (*GB) gi|356559428|ref|XP_003548001.1| (e_value=0.0) PREDICTED: V-type proton ATPase subunit H-like isoform 1 [Glycine max];; (*SWP) sp|Q9LX65|VATH_ARATH (e_value=0.0) V-type proto	3	16	16	6	5	14	9	15	16	11	5	14	9	15	16	11	2	5	4	5	6	3	41.5	41.5	16.6	51.533	453	453;103;250	0	265.06	By MS/MS	By MS/MS	By MS/MS	By MS/MS	By MS/MS	By MS/MS	13	38.6	23.2	38.6	41.5	28	4259600000	73367000
NbS00002227g0002.1	NbS00002227g0002.1	4	2	2	NbS00002227g0002.1 protein AED:0.20 eAED:0.20 QI:0|-1|0|1|-1|1|1|0|229; (*GB) gi|47971184|dbj|BAD22534.1| (e_value=3e-145) harpin inducing protein 1-like 18 [Nicotiana tabacum];; (*SWP) sp|Q9C615|SYP24_ARATH (e_value=3e-30) Putative syntaxin-24 OS=Arabidop	1	4	2	2	0	0	0	2	4	4	0	0	0	1	2	2	0	0	0	1	2	2	28.8	15.7	15.7	26.261	229	229	0	57.93				By matching	By MS/MS	By MS/MS	0	0	0	10	28.8	28.8	99222000	0
NbS00002247g0003.1	NbS00002247g0003.1	1	1	1	NbS00002247g0003.1 protein AED:0.12 eAED:0.12 QI:166|0.9|0.90|1|0.3|0.27|11|267|620; (*GB) gi|359489252|ref|XP_002263787.2| (e_value=0.0) PREDICTED: protein WAX2-like [Vitis vinifera];; (*SWP) sp|Q8H1Z0|WAX2_ARATH (e_value=4e-97) Protein WAX2 OS=Arabidopsi	1	1	1	1	1	1	1	0	0	0	1	1	1	0	0	0	1	1	1	0	0	0	3.2	3.2	3.2	71.698	620	620	0.00038911	7.8656	By MS/MS	By MS/MS	By matching				3.2	3.2	3.2	0	0	0	28646000	12521000
NbS00002268g0004.1	NbS00002268g0004.1	3	3	3	NbS00002268g0004.1 protein AED:0.09 eAED:0.09 QI:0|1|1|1|1|1|3|431|587; (*GB) gi|225434251|ref|XP_002276208.1| (e_value=0.0) PREDICTED: uncharacterized protein LOC100257808 [Vitis vinifera];; (*TAIR) AT2G31890.1 (e_value=2e-147) | Symbols: ATRAP, RAP | RAP	1	3	3	3	2	2	3	0	0	0	2	2	3	0	0	0	2	2	3	0	0	0	8.5	8.5	8.5	65.801	587	587	0	54.161	By MS/MS	By matching	By MS/MS				7.2	7.2	8.5	0	0	0	73189000	55363000
NbS00004410g0026.1;NbS00002272g0002.1;NbS00030640g0003.1	NbS00004410g0026.1;NbS00002272g0002.1;NbS00030640g0003.1	5;5;5	5;5;5	2;2;2	NbS00004410g0026.1 protein AED:0.03 eAED:0.03 QI:244|1|1|1|0.66|0.5|4|272|433; (*GB) gi|85068664|gb|ABC69412.1| (e_value=0.0) CYP73A47v3 [Nicotiana tabacum];; (*SWP) sp|P48522|TCMO_CATRO (e_value=0.0) Trans-cinnamate 4-monooxygenase OS=Catharanthus roseus	3	5	5	2	1	3	4	3	4	5	1	3	4	3	4	5	0	1	2	1	2	2	16.6	16.6	6.5	49.901	433	433;506;533	0	43.024	By matching	By MS/MS	By MS/MS	By MS/MS	By MS/MS	By MS/MS	2.8	10.2	12.9	10.2	12.9	16.6	182720000	3209400
NbS00002297g0018.1	NbS00002297g0018.1	5	5	5	NbS00002297g0018.1 protein AED:0.02 eAED:0.02 QI:182|1|1|1|0.8|0.66|6|722|1167; (*GB) gi|225470910|ref|XP_002263610.1| (e_value=0.0) PREDICTED: uncharacterized protein LOC100245070 [Vitis vinifera];; (*TAIR) AT3G61780.1 (e_value=0.0) | Symbols: emb1703 | e	1	5	5	5	2	4	5	1	1	1	2	4	5	1	1	1	2	4	5	1	1	1	5.1	5.1	5.1	133.03	1167	1167	0	31.902	By MS/MS	By MS/MS	By MS/MS	By matching	By matching	By matching	2	4.2	5.1	0.9	0.9	0.9	38019000	524210
NbS00002298g0008.1	NbS00002298g0008.1	20	2	2	NbS00002298g0008.1 protein AED:0.21 eAED:0.21 QI:0|0.87|0.55|1|1|1|9|0|332; (*SWP) sp|P19446|MDHG_CITLA (e_value=0.0) Malate dehydrogenase, glyoxysomal OS=Citrullus lanatus PE=1 SV=1;; (*TAIR) AT2G22780.1 (e_value=0.0) | Symbols: PMDH1 | peroxisomal NAD-ma	1	20	2	2	19	16	16	14	15	16	2	1	2	1	1	1	2	1	2	1	1	1	54.2	15.7	15.7	34.866	332	332	0	18.894	By MS/MS	By MS/MS	By MS/MS	By MS/MS	By MS/MS	By MS/MS	53.9	44.3	42.8	40.4	44	32.8	227870000	86985000
NbS00005017g0103.1;NbS00015988g0003.1;NbS00052487g0001.1;NbS00002302g0012.1	NbS00005017g0103.1;NbS00015988g0003.1;NbS00052487g0001.1;NbS00002302g0012.1	1;1;1;1	1;1;1;1	1;1;1;1	NbS00005017g0103.1 protein AED:0.05 eAED:0.05 QI:4|1|1|1|0|0.5|2|930|70;NbS00015988g0003.1 protein AED:0.12 eAED:0.12 QI:0|0|0|0.33|1|1|3|0|79; (*GB) gi|255552368|ref|XP_002517228.1| (e_value=5e-36) ATP synthase epsilon chain, mitochondrial, putative [Rici	4	1	1	1	0	0	1	1	1	0	0	0	1	1	1	0	0	0	1	1	1	0	14.3	14.3	14.3	7.9379	70	70;79;84;120	0.0027425	6.5521			By MS/MS	By MS/MS	By MS/MS		0	0	14.3	14.3	14.3	0	5449500	0
NbS00002304g0008.1;NbS00013509g0005.1	NbS00002304g0008.1;NbS00013509g0005.1	2;1	2;1	2;1	NbS00002304g0008.1 protein AED:0.32 eAED:0.32 QI:0|1|1|1|1|1|5|457|266; (*GB) gi|388493818|gb|AFK34975.1| (e_value=3e-74) unknown [Lotus japonicus];; (*TAIR) AT5G53070.1 (e_value=3e-74) | Symbols: | Ribosomal protein L9/RNase H1 | chr5:21518837-21520167 F	2	2	2	2	1	1	2	0	1	2	1	1	2	0	1	2	1	1	2	0	1	2	10.9	10.9	10.9	30.69	266	266;213	0	12.481	By matching	By matching	By MS/MS		By MS/MS	By MS/MS	4.1	4.1	10.9	0	4.1	10.9	54338000	2681400
NbS00002307g0007.1	NbS00002307g0007.1	3	2	2	NbS00002307g0007.1 protein AED:0.38 eAED:0.39 QI:0|0.83|0.28|1|0.66|0.57|7|0|245; (*GB) gi|224067574|ref|XP_002302508.1| (e_value=6e-109) predicted protein [Populus trichocarpa];; (*TAIR) AT4G00026.1 (e_value=1e-97) | Symbols: | FUNCTIONS IN: molecular_fu	1	3	2	2	3	3	3	3	3	3	2	2	2	2	2	2	2	2	2	2	2	2	9.8	4.5	4.5	27.24	245	245	0	15.394	By matching	By MS/MS	By MS/MS	By matching	By MS/MS	By MS/MS	9.8	9.8	9.8	9.8	9.8	9.8	130030000	1220600
NbS00002331g0005.1	NbS00002331g0005.1	17	1	0	NbS00002331g0005.1 protein AED:0.28 eAED:0.28 QI:119|1|0.5|1|1|1|2|0|260; (*GB) gi|350539037|ref|NP_001234115.1| (e_value=1e-174) 60S ribosomal protein L8 [Solanum lycopersicum];; (*SWP) sp|P29766|RL8_SOLLC (e_value=3e-176) 60S ribosomal protein L8 OS=Sola	1	17	1	0	12	16	13	15	12	12	1	1	1	0	1	1	0	0	0	0	0	0	42.7	7.3	0	28.213	260	260	0	30.39	By matching	By MS/MS	By MS/MS	By matching	By MS/MS	By MS/MS	32.3	42.7	32.3	35.4	32.3	32.3	295870000	5035400
NbS00008403g0008.1;NbS00002342g0018.1;NbS00008495g0014.1;NbS00032521g0004.1	NbS00008403g0008.1;NbS00002342g0018.1;NbS00008495g0014.1;NbS00032521g0004.1	1;1;1;1	1;1;1;1	1;1;1;1	NbS00008403g0008.1 protein AED:0.17 eAED:0.17 QI:150|1|1|1|1|1|19|326|616; (*GB) gi|225457674|ref|XP_002276269.1| (e_value=0.0) PREDICTED: pyrophosphate--fructose 6-phosphate 1-phosphotransferase subunit alpha-like [Vitis vinifera];; (*SWP) sp|P21342|PFPA_	4	1	1	1	1	1	0	1	0	1	1	1	0	1	0	1	1	1	0	1	0	1	3.7	3.7	3.7	67.181	616	616;616;626;637	0	12.337	By MS/MS	By MS/MS		By matching		By MS/MS	3.7	3.7	0	3.7	0	3.7	16363000	5725800
NbS00002350g0011.1;NbS00056493g0006.1;NbS00038726g0008.1	NbS00002350g0011.1;NbS00056493g0006.1;NbS00038726g0008.1	2;1;1	2;1;1	2;1;1	NbS00002350g0011.1 protein AED:0.11 eAED:0.12 QI:0|0.87|0.77|1|1|0.77|9|0|379; (*GB) gi|255577893|ref|XP_002529819.1| (e_value=1e-177) acetolactate synthase, putative [Ricinus communis];; (*SWP) sp|Q55141|ILVH_SYNY3 (e_value=3e-39) Acetolactate synthase sm	3	2	2	2	2	1	2	1	1	0	2	1	2	1	1	0	2	1	2	1	1	0	8.4	8.4	8.4	41.402	379	379;170;282	0	13.247	By MS/MS	By matching	By matching	By matching	By matching		8.4	2.6	8.4	2.6	2.6	0	14405000	8730800
NbS00002353g0004.1;NbS00016147g0004.1	NbS00002353g0004.1;NbS00016147g0004.1	1;1	1;1	1;1	NbS00002353g0004.1 protein AED:0.20 eAED:0.26 QI:0|0.66|0.6|1|0.44|0.6|10|388|424; (*GB) gi|225449184|ref|XP_002278923.1| (e_value=9e-163) PREDICTED: uncharacterized protein LOC100240981 [Vitis vinifera];; (*TAIR) AT5G13610.1 (e_value=9e-139) | Symbols: |	2	1	1	1	1	0	0	0	0	0	1	0	0	0	0	0	1	0	0	0	0	0	2.6	2.6	2.6	47.724	424	424;431	0.003056	6.5023	By MS/MS						2.6	0	0	0	0	0	4071300	4071300
NbS00002358g0009.1;NbS00035212g0002.1;NbS00013654g0003.1	NbS00002358g0009.1;NbS00035212g0002.1;NbS00013654g0003.1	3;3;2	3;3;2	1;1;1	NbS00002358g0009.1 protein AED:0.18 eAED:0.18 QI:271|0.77|0.7|0.9|0.88|0.9|10|485|340; (*GB) gi|1389654|dbj|BAA12918.1| (e_value=5e-98) cytosolic ascorbate peroxidase [Nicotiana tabacum];; (*SWP) sp|P48534|APX1_PEA (e_value=5e-86) L-ascorbate peroxidase, c	3	3	3	1	2	3	1	2	2	1	2	3	1	2	2	1	0	1	0	1	1	0	16.2	16.2	10.6	37.343	340	340;348;327	0	26.838	By matching	By MS/MS	By matching	By MS/MS	By MS/MS	By matching	5.6	16.2	2.4	12.9	12.9	2.4	604410000	5988400
NbS00040253g0004.1;NbS00002360g0010.1	NbS00040253g0004.1;NbS00002360g0010.1	2;2	2;2	1;1	NbS00040253g0004.1 protein AED:0.28 eAED:0.28 QI:63|0.91|1|1|0.75|0.84|13|354|385; (*GB) gi|225454328|ref|XP_002277525.1| (e_value=0.0) PREDICTED: CAAX prenyl protease 1 homolog [Vitis vinifera];; (*SWP) sp|Q8RX88|FACE1_ARATH (e_value=0.0) CAAX prenyl prot	2	2	2	1	1	2	1	0	0	0	1	2	1	0	0	0	1	1	1	0	0	0	6	6	3.1	44.09	385	385;386	0.00043516	11.978	By matching	By MS/MS	By MS/MS				3.1	6	3.1	0	0	0	8765700	248270
NbS00002365g0023.1;NbS00020611g0015.1	NbS00002365g0023.1;NbS00020611g0015.1	4;2	4;2	4;2	NbS00002365g0023.1 protein AED:0.32 eAED:0.35 QI:0|0.4|0.33|1|0.4|0.5|6|0|381; (*TAIR) AT2G33620.4 (e_value=1e-46) | Symbols: | AT hook motif DNA-binding family protein | chr2:14234749-14236563 FORWARD LENGTH=351;; (*ITAG) Solyc12g094710.1.1 (e_value=1e-1	2	4	4	4	4	4	3	2	1	4	4	4	3	2	1	4	4	4	3	2	1	4	19.2	19.2	19.2	38.724	381	381;367	0	49.436	By MS/MS	By MS/MS	By MS/MS	By matching	By matching	By MS/MS	19.2	19.2	18.9	6	5.8	19.2	490970000	84950000
NbS00002371g0001.1;NbS00025993g0001.1;NbS00016479g0006.1	NbS00002371g0001.1;NbS00025993g0001.1;NbS00016479g0006.1	1;1;1	1;1;1	1;1;1	NbS00002371g0001.1 protein AED:0.33 eAED:0.33 QI:0|0|0|1|1|1|2|0|95; (*GB) gi|225438448|ref|XP_002277084.1| (e_value=9e-32) PREDICTED: 60S ribosomal protein L19, mitochondrial [Vitis vinifera];; (*TAIR) AT4G35490.1 (e_value=2e-23) | Symbols: MRPL11 | mitoc	3	1	1	1	1	1	0	1	1	1	1	1	0	1	1	1	1	1	0	1	1	1	9.5	9.5	9.5	10.176	95	95;155;168	0.0024587	6.6988	By MS/MS	By MS/MS		By MS/MS	By MS/MS	By MS/MS	9.5	9.5	0	9.5	9.5	9.5	31529000	5607500
NbS00002393g0008.1	NbS00002393g0008.1	3	3	2	NbS00002393g0008.1 protein AED:0.33 eAED:0.33 QI:0|0.87|0.77|1|0.75|0.77|9|282|329; (*GB) gi|295640957|gb|ADG22608.1| (e_value=8e-174) diacylglycerol acyltransferase type 2 [Olea europaea];; (*SWP) sp|Q9ASU1|DGAT2_ARATH (e_value=3e-137) Diacylglycerol O-ac	1	3	3	2	0	3	1	2	2	2	0	3	1	2	2	2	0	2	1	1	1	2	11.6	11.6	6.7	37.389	329	329	0	20.755		By MS/MS	By matching	By MS/MS	By MS/MS	By MS/MS	0	11.6	3.3	8.2	8.2	6.7	43582000	0
NbS00002395g0009.1	NbS00002395g0009.1	2	1	1	NbS00002395g0009.1 protein AED:0.01 eAED:0.01 QI:48|1|0.5|1|1|1|2|299|148; (*GB) gi|225455758|ref|XP_002269501.1| (e_value=1e-57) PREDICTED: uridine-cytidine kinase C [Vitis vinifera];; (*TAIR) AT1G26190.1 (e_value=7e-42) | Symbols: | Phosphoribulokinase	1	2	1	1	2	2	2	0	1	1	1	1	1	0	0	0	1	1	1	0	0	0	18.2	9.5	9.5	15.927	148	148	1	-2	By matching	By MS/MS	By matching		By matching	By matching	18.2	18.2	18.2	0	8.8	8.8	4334300	1159500
NbS00002397g0005.1;NbS00011673g0001.1	NbS00002397g0005.1;NbS00011673g0001.1	1;1	1;1	1;1	NbS00002397g0005.1 protein AED:0.15 eAED:0.15 QI:71|1|0.91|1|0.72|0.75|12|0|1142; (*GB) gi|225432963|ref|XP_002284428.1| (e_value=0.0) PREDICTED: MATH domain-containing protein At5g43560-like [Vitis vinifera];; (*SWP) sp|Q8RY18|Y5436_ARATH (e_value=0.0) MA	2	1	1	1	0	0	1	0	0	1	0	0	1	0	0	1	0	0	1	0	0	1	1.1	1.1	1.1	126.66	1142	1142;1188	0.0014695	7.0606			By matching			By MS/MS	0	0	1.1	0	0	1.1	11160000	0
NbS00002401g0010.1	NbS00002401g0010.1	1	1	1	NbS00002401g0010.1 protein AED:0.07 eAED:0.07 QI:31|0.75|0.77|1|0.62|0.55|9|552|253; (*TAIR) AT2G39080.1 (e_value=2e-81) | Symbols: | NAD(P)-binding Rossmann-fold superfamily protein | chr2:16309981-16312475 REVERSE LENGTH=351;; (*ITAG) Solyc06g054530.2.1	1	1	1	1	0	1	1	1	0	1	0	1	1	1	0	1	0	1	1	1	0	1	5.5	5.5	5.5	27.632	253	253	1	-2		By MS/MS	By matching	By matching		By matching	0	5.5	5.5	5.5	0	5.5	504050000	0
NbS00002401g0015.1	NbS00002401g0015.1	17	1	1	NbS00002401g0015.1 protein AED:0.14 eAED:0.14 QI:244|0.81|0.82|1|0.77|0.78|28|441|989; (*SWP) sp|Q8RWY3|ISW2_ARATH (e_value=0.0) Putative chromatin-remodeling complex ATPase chain OS=Arabidopsis thaliana GN=At3g06400 PE=2 SV=3;; (*TAIR) AT3G06400.1 (e_valu	1	17	1	1	5	15	14	7	8	13	0	1	1	0	0	0	0	1	1	0	0	0	15.4	1.2	1.2	115.2	989	989	0.0033944	6.4969	By matching	By MS/MS	By matching	By matching	By matching	By matching	4.4	14.1	13	7.6	8.3	11.6	14174000	0
NbS00002403g0007.1;NbS00036893g0011.1	NbS00002403g0007.1;NbS00036893g0011.1	2;1	2;1	2;1	NbS00002403g0007.1 protein AED:0.28 eAED:0.28 QI:132|0.83|0.71|1|0.66|1|7|0|260; (*GB) gi|356502904|ref|XP_003520254.1| (e_value=1e-99) PREDICTED: UPF0760 protein C2orf29-like [Glycine max];; (*TAIR) AT5G18420.3 (e_value=4e-78) | Symbols: | unknown protei	2	2	2	2	0	2	2	1	0	1	0	2	2	1	0	1	0	2	2	1	0	1	8.1	8.1	8.1	28.57	260	260;278	0	12.167		By MS/MS	By MS/MS	By matching		By MS/MS	0	8.1	8.1	4.2	0	4.2	25903000	0
NbS00002408g0006.1;NbS00021399g0004.1;NbS00020849g0005.1;NbS00024464g0103.1	NbS00002408g0006.1;NbS00021399g0004.1;NbS00020849g0005.1	16;14;13;6	3;3;3;0	3;3;3;0	NbS00002408g0006.1 protein AED:0.20 eAED:0.20 QI:0|1|0.75|1|1|1|4|0|206; (*GB) gi|76573371|gb|ABA46790.1| (e_value=1e-144) 60S ribosomal protein L13a-like protein [Solanum tuberosum];; (*SWP) sp|Q9FKC0|R13A4_ARATH (e_value=4e-135) 60S ribosomal protein L13	4	16	3	3	12	15	16	13	13	10	3	3	3	3	2	2	3	3	3	3	2	2	49.5	18	18	23.483	206	206;190;734;156	0	89.255	By MS/MS	By MS/MS	By MS/MS	By MS/MS	By MS/MS	By MS/MS	37.4	49.5	49.5	48.5	40.8	24.3	1047700000	256860000
NbS00002420g0010.1;NbS00012349g0007.1	NbS00002420g0010.1;NbS00012349g0007.1	7;5	7;5	7;5	NbS00002420g0010.1 protein AED:0.16 eAED:0.18 QI:161|0.8|0.71|0.95|0.85|0.85|21|356|1423; (*GB) gi|225437885|ref|XP_002265367.1| (e_value=0.0) PREDICTED: CLIP-associating protein-like [Vitis vinifera];; (*SWP) sp|A1A5K2|CLA1B_XENLA (e_value=4e-31) CLIP-ass	2	7	7	7	3	4	6	0	0	2	3	4	6	0	0	2	3	4	6	0	0	2	7.1	7.1	7.1	156.91	1423	1423;1385	0	47.669	By MS/MS	By MS/MS	By MS/MS			By MS/MS	3.6	4	6.3	0	0	1.4	60715000	25277000
NbS00002425g0008.1;NbS00032542g0014.1	NbS00002425g0008.1;NbS00032542g0014.1	7;5	6;4	6;4	NbS00002425g0008.1 protein AED:0.23 eAED:0.23 QI:0|0.52|0.66|0.88|0.94|0.88|18|923|670; (*GB) gi|359490406|ref|XP_002280266.2| (e_value=0.0) PREDICTED: ABC transporter B family member 28-like [Vitis vinifera];; (*SWP) sp|Q8LPQ6|AB28B_ARATH (e_value=0.0) AB	2	7	6	6	3	5	4	2	3	4	3	4	3	2	2	4	3	4	3	2	2	4	17	15.8	15.8	73.843	670	670;635	0	41.648	By MS/MS	By MS/MS	By MS/MS	By MS/MS	By matching	By MS/MS	12.1	10.6	9.3	5.8	4.9	10.4	19877000000	26159000
NbS00002437g0006.1;NbS00047300g0004.1	NbS00002437g0006.1	9;1	9;1	2;0	NbS00002437g0006.1 protein AED:0.08 eAED:0.08 QI:0|0.4|0.33|0.83|0.6|0.5|6|0|1286; (*GB) gi|147862641|emb|CAN81488.1| (e_value=0.0) hypothetical protein VITISV_033286 [Vitis vinifera];; (*TAIR) AT2G32240.1 (e_value=0.0) | Symbols: | FUNCTIONS IN: molecula	2	9	9	2	5	7	9	2	2	5	5	7	9	2	2	5	0	2	2	0	0	1	8.2	8.2	3	144.74	1286	1286;98	0	79.68	By MS/MS	By MS/MS	By MS/MS	By matching	By matching	By MS/MS	5.1	8.2	8.2	1.8	1.5	5.4	190800000	5602100
NbS00014981g0007.1;NbS00002447g0019.1	NbS00014981g0007.1;NbS00002447g0019.1	1;1	1;1	1;1	NbS00014981g0007.1 protein AED:0.23 eAED:0.23 QI:0|0.76|0.78|1|1|1|14|263|431; (*GB) gi|225451717|ref|XP_002279575.1| (e_value=0.0) PREDICTED: ribosome biogenesis protein WDR12 homolog [Vitis vinifera];; (*SWP) sp|A8IR43|WDR12_CHLRE (e_value=2e-78) Ribosom	2	1	1	1	0	1	1	0	0	0	0	1	1	0	0	0	0	1	1	0	0	0	2.8	2.8	2.8	47.739	431	431;458	0.001794	6.844		By matching	By MS/MS				0	2.8	2.8	0	0	0	5750500	0
NbS00002455g0005.1	NbS00002455g0005.1	4	4	4	NbS00002455g0005.1 protein AED:0.07 eAED:0.08 QI:0|0.87|0.76|1|0.81|0.76|17|0|1428; (*GB) gi|359475278|ref|XP_003631632.1| (e_value=0.0) PREDICTED: phosphatidylinositol 4-kinase alpha-like isoform 2 [Vitis vinifera];; (*SWP) sp|Q9SXA1|P4KA1_ARATH (e_value=	1	4	4	4	2	1	2	0	0	0	2	1	2	0	0	0	2	1	2	0	0	0	4.4	4.4	4.4	157.25	1428	1428	0	23.865	By MS/MS	By MS/MS	By MS/MS				2.8	0.7	2.5	0	0	0	25005000	17777000
NbS00002456g0014.1	NbS00002456g0014.1	25	6	6	NbS00002456g0014.1 protein AED:0.26 eAED:0.27 QI:0|0.95|0.85|1|0.85|0.85|21|0|1046; (*GB) gi|359480896|ref|XP_003632541.1| (e_value=0.0) PREDICTED: probable cation-transporting ATPase-like isoform 2 [Vitis vinifera];; (*SWP) sp|Q9LT02|ATY1_ARATH (e_value=0	1	25	6	6	9	21	22	10	15	19	1	5	5	1	4	5	1	5	5	1	4	5	22.1	5.6	5.6	116.13	1046	1046	0	41.365	By matching	By MS/MS	By MS/MS	By MS/MS	By MS/MS	By MS/MS	11.1	20	20.9	11.9	16.5	17.5	339730000	2487900
NbS00002458g0031.1;NbS00005428g0005.1	NbS00002458g0031.1	10;3	10;3	10;3	NbS00002458g0031.1 protein AED:0.18 eAED:0.18 QI:321|1|1|1|0.9|0.81|11|199|682; (*GB) gi|225464625|ref|XP_002275958.1| (e_value=0.0) PREDICTED: translocation protein SEC63 homolog [Vitis vinifera];; (*SWP) sp|Q5R660|SEC63_PONAB (e_value=7e-29) Translocatio	2	10	10	10	3	7	7	3	1	6	3	7	7	3	1	6	3	7	7	3	1	6	16.4	16.4	16.4	75.341	682	682;349	0	69.066	By MS/MS	By MS/MS	By MS/MS	By matching	By matching	By MS/MS	6.7	12.5	14.2	7.8	1.8	12.2	133260000	10197000
NbS00012010g0007.1;NbS00002461g0011.1	NbS00012010g0007.1;NbS00002461g0011.1	6;6	5;5	4;4	NbS00012010g0007.1 protein AED:0.28 eAED:0.28 QI:0|0.92|0.92|1|0.92|0.85|14|543|433; (*SWP) sp|Q93VD3|CIPKN_ARATH (e_value=0.0) CBL-interacting serine/threonine-protein kinase 23 OS=Arabidopsis thaliana GN=CIPK23 PE=1 SV=1;; (*TAIR) AT1G30270.1 (e_value=0.	2	6	5	4	2	3	2	5	4	6	1	3	2	4	4	5	1	2	1	3	3	4	18.5	14.8	12.7	48.422	433	433;484	0	30.502	By matching	By MS/MS	By matching	By MS/MS	By MS/MS	By MS/MS	6.9	9	5.8	15.2	11.5	18.5	102280000	1355400
NbS00002494g0018.1	NbS00002494g0018.1	5	5	2	NbS00002494g0018.1 protein AED:0.22 eAED:0.25 QI:0|0.33|0.3|0.9|0.66|0.6|10|675|1098; (*GB) gi|225442649|ref|XP_002279674.1| (e_value=0.0) PREDICTED: uncharacterized protein LOC100241173 [Vitis vinifera];; (*TAIR) AT1G52320.2 (e_value=0.0) | Symbols: | un	1	5	5	2	0	0	1	2	5	1	0	0	1	2	5	1	0	0	1	1	2	1	4.8	4.8	2.1	124.2	1098	1098	0	29.61			By matching	By matching	By MS/MS	By matching	0	0	1.4	2.2	4.8	1.4	85460000	0
NbS00036568g0006.1;NbS00002505g0016.1;NbS00027581g0016.1	NbS00036568g0006.1;NbS00002505g0016.1;NbS00027581g0016.1	2;2;1	1;1;0	1;1;0	NbS00036568g0006.1 protein AED:0.09 eAED:0.09 QI:2|0.33|0.25|1|0|0.25|4|0|1484; (*GB) gi|255562960|ref|XP_002522485.1| (e_value=0.0) pattern formation protein, putative [Ricinus communis];; (*SWP) sp|Q42510|EMB30_ARATH (e_value=0.0) Pattern formation prote	3	2	1	1	1	1	2	0	0	0	1	1	1	0	0	0	1	1	1	0	0	0	1.3	0.7	0.7	166.1	1484	1484;1526;1407	0.0027313	6.5318	By MS/MS	By MS/MS	By MS/MS				0.7	0.7	1.3	0	0	0	6178800	2039000
NbS00002518g0008.1	NbS00002518g0008.1	9	3	0	NbS00002518g0008.1 protein AED:0.22 eAED:0.22 QI:0|0.87|0.85|0.97|0.65|0.85|42|0|1574; (*GB) gi|255574420|ref|XP_002528123.1| (e_value=0.0) 1,3-beta-glucan synthase, putative [Ricinus communis];; (*SWP) sp|Q9SFU6|CALS9_ARATH (e_value=0.0) Callose synthase	1	9	3	0	5	8	9	9	9	7	2	2	3	3	3	2	0	0	0	0	0	0	6.1	2.5	0	180.6	1574	1574	0	24.359	By MS/MS	By MS/MS	By matching	By MS/MS	By MS/MS	By MS/MS	4	5.9	6.1	6.1	6.1	5.1	138290000	21913000
NbS00028820g0007.1;NbS00002520g0008.1;NbC23760399g0001.1	NbS00028820g0007.1;NbS00002520g0008.1;NbC23760399g0001.1	2;2;1	2;2;1	2;2;1	NbS00028820g0007.1 protein AED:0.28 eAED:0.28 QI:0|0.66|0.5|1|1|1|4|0|251; (*GB) gi|384038821|gb|AFH58001.1| (e_value=4e-173) chloroplast PsbP1 precursor [Nicotiana benthamiana];; (*SWP) sp|P18212|PSBP2_TOBAC (e_value=5e-172) Oxygen-evolving enhancer prote	3	2	2	2	2	1	0	1	1	2	2	1	0	1	1	2	2	1	0	1	1	2	16.7	16.7	16.7	27.413	251	251;340;67	0	59.185	By MS/MS	By matching		By matching	By matching	By MS/MS	16.7	8.4	0	8.4	8.4	16.7	82461000	56045000
NbS00056344g0007.1;NbS00002522g0001.1;NbS00044522g0009.1	NbS00056344g0007.1;NbS00002522g0001.1;NbS00044522g0009.1	8;8;7	2;2;1	1;1;0	NbS00056344g0007.1 protein AED:0.09 eAED:0.09 QI:0|1|1|1|1|1|4|561|255; (*GB) gi|44917135|dbj|BAD12168.1| (e_value=0.0) 14-3-3 a-1 protein [Nicotiana tabacum];; (*SWP) sp|P93342|1433A_TOBAC (e_value=0.0) 14-3-3-like protein A OS=Nicotiana tabacum PE=2 SV=1	3	8	2	1	6	5	6	6	6	5	2	2	2	2	2	2	1	1	1	1	1	1	36.9	9	4.7	28.809	255	255;255;282	0	13.363	By matching	By MS/MS	By MS/MS	By MS/MS	By MS/MS	By MS/MS	25.9	25.1	32.5	32.5	29.4	25.1	146130000	2975700
NbS00002523g0003.1	NbS00002523g0003.1	15	15	4	NbS00002523g0003.1 protein AED:0.18 eAED:0.18 QI:0|-1|0|1|-1|1|1|0|704; (*GB) gi|75249421|sp|Q93YF5.1|SUVH1_TOBAC (e_value=0.0) RecName: Full=Histone-lysine N-methyltransferase, H3 lysine-9 specific SUVH1; AltName: Full=Histone H3-K9 methyltransferase 1; S	1	15	15	4	9	12	9	7	9	11	9	12	9	7	9	11	2	3	2	2	2	3	30	30	10.9	77.696	704	704	0	117.19	By MS/MS	By MS/MS	By MS/MS	By MS/MS	By MS/MS	By MS/MS	19	19.2	13.8	15.9	16.8	23	814300000	99122000
NbS00002524g0009.1;NbS00044612g0006.1;NbS00047816g0001.1	NbS00002524g0009.1;NbS00044612g0006.1	4;4;1	3;3;0	3;3;0	NbS00002524g0009.1 protein AED:0.30 eAED:0.30 QI:16|0.33|0.42|1|1|1|7|0|537; (*GB) gi|255542430|ref|XP_002512278.1| (e_value=0.0) Serine/threonine-protein kinase cdk9, putative [Ricinus communis];; (*SWP) sp|Q9ZVM9|Y1461_ARATH (e_value=0.0) Probable serine	3	4	3	3	3	2	3	2	2	2	2	1	2	1	1	1	2	1	2	1	1	1	6	3.9	3.9	59.731	537	537;600;652	0	46.718	By MS/MS	By MS/MS	By MS/MS	By matching	By MS/MS	By MS/MS	5.8	5.4	5.6	5.6	5.4	5.8	91480000	3264700
NbS00041378g0010.1;NbS00002537g0011.1	NbS00041378g0010.1;NbS00002537g0011.1	4;4	4;4	4;4	NbS00041378g0010.1 protein AED:0.13 eAED:0.13 QI:0|0.83|0.71|1|0.83|0.71|7|963|294; (*GB) gi|356573091|ref|XP_003554698.1| (e_value=2e-107) PREDICTED: uncharacterized protein LOC100800250 [Glycine max];; (*TAIR) AT1G54520.1 (e_value=1e-95) | Symbols: | un	2	4	4	4	0	4	3	0	0	1	0	4	3	0	0	1	0	4	3	0	0	1	11.6	11.6	11.6	32.821	294	294;339	0	24.753		By MS/MS	By MS/MS			By matching	0	11.6	8.2	0	0	5.4	56213000	0
NbS00002548g0010.1	NbS00002548g0010.1	3	1	1	NbS00002548g0010.1 protein AED:0.15 eAED:0.15 QI:0|0.5|0.33|1|1|1|3|353|470; (*SWP) sp|D2XNQ8|FLOT1_MEDTR (e_value=0.0) Flotillin-like protein 1 OS=Medicago truncatula GN=FLOT1 PE=2 SV=1;; (*TAIR) AT5G25250.1 (e_value=0.0) | Symbols: | SPFH/Band 7/PHB dom	1	3	1	1	0	1	1	2	2	2	0	0	0	1	1	1	0	0	0	1	1	1	7	3.4	3.4	51.914	470	470	0.00040404	9.8925		By matching	By matching	By MS/MS	By MS/MS	By MS/MS	0	2.1	2.1	7	5.5	5.5	41902000	0
NbS00002554g0107.1;NbS00009483g0001.1	NbS00002554g0107.1;NbS00009483g0001.1	1;1	1;1	1;1	NbS00002554g0107.1 protein AED:0.25 eAED:0.25 QI:465|1|0.9|1|1|1|10|399|399;NbS00009483g0001.1 protein AED:0.10 eAED:0.10 QI:462|0.77|0.7|1|1|1|10|399|415; (*SWP) sp|Q64520|KGUA_MOUSE (e_value=2e-58) Guanylate kinase OS=Mus musculus GN=Guk1 PE=1 SV=2;; (*T	2	1	1	1	0	0	0	0	0	1	0	0	0	0	0	1	0	0	0	0	0	1	4.8	4.8	4.8	43.539	399	399;415	0.00040519	10.032						By MS/MS	0	0	0	0	0	4.8	2567300	0
NbS00002564g0002.1;NbS00018071g0001.1;NbS00018071g0004.1;NbS00002564g0003.1	NbS00002564g0002.1;NbS00018071g0001.1;NbS00018071g0004.1;NbS00002564g0003.1	1;1;1;1	1;1;1;1	1;1;1;1	NbS00002564g0002.1 protein AED:0.30 eAED:0.30 QI:0|-1|0|1|-1|1|1|0|258; (*GB) gi|147858960|emb|CAN80825.1| (e_value=5e-149) hypothetical protein VITISV_015452 [Vitis vinifera];; (*SWP) sp|O81007|GT7_ARATH (e_value=2e-121) Putative glycosyltransferase 7 OS=	4	1	1	1	1	1	1	0	1	1	1	1	1	0	1	1	1	1	1	0	1	1	4.3	4.3	4.3	30.267	258	258;443;456;473	0.0024832	6.7695	By matching	By matching	By MS/MS		By MS/MS	By MS/MS	4.3	4.3	4.3	0	4.3	4.3	22613000	4855200
NbS00002996g0005.1;NbS00002598g0016.1	NbS00002996g0005.1;NbS00002598g0016.1	2;2	2;2	2;2	NbS00002996g0005.1 protein AED:0.16 eAED:0.16 QI:154|0.95|1|1|1|1|22|392|758; (*GB) gi|225453336|ref|XP_002270305.1| (e_value=0.0) PREDICTED: glutaminyl-tRNA synthetase [Vitis vinifera];; (*SWP) sp|P52780|SYQ_LUPLU (e_value=0.0) Glutamine--tRNA ligase OS=L	2	2	2	2	0	0	1	2	1	1	0	0	1	2	1	1	0	0	1	2	1	1	4.1	4.1	4.1	86.704	758	758;841	0	13.333			By matching	By MS/MS	By MS/MS	By matching	0	0	1.6	4.1	1.6	1.6	13707000	0
NbS00002609g0008.1;NbS00004356g0004.1;NbS00011380g0004.1;NbS00020606g0002.1;NbS00022860g0007.1;NbS00005385g0001.1	NbS00002609g0008.1	16;6;2;2;2;1	16;6;2;2;2;1	2;0;0;0;0;0	NbS00002609g0008.1 protein AED:0.03 eAED:0.03 QI:0|0.88|0.7|1|0.66|0.7|10|0|652; (*GB) gi|386780450|dbj|BAM15222.1| (e_value=0.0) poly(A)-binding protein [Nicotiana tabacum];; (*SWP) sp|P42731|PABP2_ARATH (e_value=0.0) Polyadenylate-binding protein 2 OS=Ar	6	16	16	2	6	11	13	9	13	11	6	11	13	9	13	11	1	1	1	1	2	1	29.3	29.3	6.3	71.153	652	652;436;78;147;162;104	0	144.02	By MS/MS	By MS/MS	By MS/MS	By MS/MS	By MS/MS	By MS/MS	16.1	20.4	22.4	18.7	26.5	22.4	670070000	48411000
NbS00002612g0002.1;NbS00017301g0008.1	NbS00002612g0002.1;NbS00017301g0008.1	41;37	11;7	7;4	NbS00002612g0002.1 protein AED:0.23 eAED:0.23 QI:0|1|0|1|1|1|2|0|476; (*GB) gi|356548210|ref|XP_003542496.1| (e_value=0.0) PREDICTED: 60S ribosomal protein L4-1-like [Glycine max];; (*SWP) sp|Q9SF40|RL4A_ARATH (e_value=6e-140) 60S ribosomal protein L4-1 OS	2	41	11	7	33	38	35	35	35	34	8	9	9	9	8	9	5	6	5	5	4	5	65.5	27.1	17.6	52.372	476	476;405	0	107.17	By MS/MS	By MS/MS	By MS/MS	By MS/MS	By MS/MS	By MS/MS	63.7	63.9	64.1	63	61.6	61.3	2508600000	179530000
NbS00002612g0023.1;NbS00014162g0012.1;NbS00007315g0001.1	NbS00002612g0023.1;NbS00014162g0012.1;NbS00007315g0001.1	1;1;1	1;1;1	1;1;1	NbS00002612g0023.1 protein AED:0.00 eAED:0.00 QI:13|1|1|1|1|1|2|414|107; (*GB) gi|224069344|ref|XP_002326335.1| (e_value=8e-63) predicted protein [Populus trichocarpa];; (*SWP) sp|Q3ZBN8|TIM14_BOVIN (e_value=4e-36) Mitochondrial import inner membrane trans	3	1	1	1	0	1	1	1	0	1	0	1	1	1	0	1	0	1	1	1	0	1	8.4	8.4	8.4	11.675	107	107;109;112	0.0014593	6.9982		By matching	By matching	By MS/MS		By matching	0	8.4	8.4	8.4	0	8.4	27839000	0
NbS00030218g0006.1;NbS00002621g0212.1;NbS00060733g0001.1	NbS00030218g0006.1;NbS00002621g0212.1	14;14;1	14;14;1	14;14;1	NbS00030218g0006.1 protein AED:0.28 eAED:0.28 QI:126|0.83|1|1|0.83|0.71|7|182|255; (*SWP) sp|Q22053|FBRL_CAEEL (e_value=1e-70) rRNA 2 -O-methyltransferase fibrillarin OS=Caenorhabditis elegans GN=fib-1 PE=2 SV=1;; (*TAIR) AT5G52470.1 (e_value=8e-64) | Symb	3	14	14	14	7	14	13	11	12	11	7	14	13	11	12	11	7	14	13	11	12	11	45.5	45.5	45.5	26.115	255	255;255;237	0	143.9	By MS/MS	By MS/MS	By MS/MS	By MS/MS	By MS/MS	By MS/MS	28.6	45.5	40.4	40.4	40.4	36.1	2167500000	56471000
NbS00002628g0010.1	NbS00002628g0010.1	9	2	2	NbS00002628g0010.1 protein AED:0.17 eAED:0.16 QI:239|0.83|0.71|1|0.66|0.42|7|901|1091; (*GB) gi|291278198|gb|ADD91580.1| (e_value=0.0) calcium ATPase [Nicotiana benthamiana];; (*SWP) sp|O22218|ACA4_ARATH (e_value=0.0) Calcium-transporting ATPase 4, plasma	1	9	2	2	3	6	8	4	6	8	1	1	1	0	1	2	1	1	1	0	1	2	10.5	3.9	3.9	119.89	1091	1091	0	16.128	By MS/MS	By MS/MS	By matching	By matching	By MS/MS	By MS/MS	4	7.3	8.5	3.3	5.9	9.3	49626000	5428500
NbS00002662g0008.1	NbS00002662g0008.1	11	6	6	NbS00002662g0008.1 protein AED:0.15 eAED:0.15 QI:432|1|1|1|0.84|0.85|14|397|446; (*GB) gi|224115694|ref|XP_002332119.1| (e_value=1e-164) predicted protein [Populus trichocarpa];; (*TAIR) AT4G31340.1 (e_value=3e-144) | Symbols: | myosin heavy chain-related	1	11	6	6	5	9	9	7	7	9	5	5	6	4	5	5	5	5	6	4	5	5	21.7	11.2	11.2	51.22	446	446	0	96.442	By MS/MS	By MS/MS	By MS/MS	By MS/MS	By MS/MS	By MS/MS	11.2	18.2	18.2	15.5	17.7	21.7	561700000	49307000
NbS00002662g0109.1;NbS00002152g0007.1	NbS00002662g0109.1	25;11	1;0	0;0	NbS00002662g0109.1 protein AED:0.05 eAED:0.05 QI:135|1|1|1|1|1|6|218|249	2	25	1	0	19	23	23	18	18	22	1	1	1	1	1	1	0	0	0	0	0	0	64.3	4.8	0	28.252	249	249;208	0.0075139	6.279	By matching	By matching	By matching	By MS/MS	By matching	By MS/MS	61.4	63.1	63.1	55.8	55	62.7	48506000	709830
NbS00010835g0002.1;NbS00002665g0009.1;NbC24366726g0001.1;NbS00007040g0005.1;NbS00006690g0009.1;NbS00043604g0004.1;NbS00030850g0009.1;NbS00003769g0009.1;NbS00005877g0003.1;NbS00002665g0008.1;NbS00002927g0005.1;NbS00036758g0008.1;NbS00002424g0002.1;NbS00007065g0004.1;NbS00011263g0008.1;NbS00006986g0014.1;NbS00036050g0011.1;NbS00049539g0002.1;NbS00010841g0004.1;NbS00002207g0014.1;NbS00030953g0013.1;…	NbS00010835g0002.1;NbS00002665g0009.1;NbC24366726g0001.1;NbS00007040g0005.1;NbS00006690g0009.1;NbS00043604g0004.1;NbS00030850g0009.1;NbS00003769g0009.1;NbS00005877g0003.1;NbS00002665g0008.1;NbS00002927g0005.1;NbS00036758g0008.1;NbS00002424g0002.1;NbS00007065g0004.1;NbS00011263g0008.1;NbS00006986g0014.1;NbS00036050g0011.1;NbS00049539g0002.1;NbS00010841g0004.1;NbS00002207g0014.1;NbS00030953g0013.1;…	2;2;1;1;1;1;1;1;1;1;1;1;1;1;1;1;1;1;1;1;1;1;1	1;1;0;0;0;0;0;0;0;0;0;0;0;0;0;0;0;0;0;0;0;0;0	1;1;0;0;0;0;0;0;0;0;0;0;0;0;0;0;0;0;0;0;0;0;0	NbS00010835g0002.1 protein AED:0.22 eAED:0.22 QI:0|0.6|0.5|1|1|1|6|211|530; (*GB) gi|255555051|ref|XP_002518563.1| (e_value=1e-128) serine-threonine protein kinase, plant-type, putative [Ricinus communis];; (*SWP) sp|O65468|CRK8_ARATH (e_value=1e-75) Cyste	23	2	1	1	0	1	1	2	2	1	0	0	0	1	1	0	0	0	0	1	1	0	4	2.5	2.5	58.769	530	530;700;80;88;211;306;329;461;566;655;686;690;718;796;798;808;831;832;837;1046;1079;1105;1147	0.0024867	6.775		By matching	By matching	By MS/MS	By MS/MS	By matching	0	1.5	1.5	4	4	1.5	14045000	0
NbS00002670g0023.1	NbS00002670g0023.1	9	9	9	NbS00002670g0023.1 protein AED:0.06 eAED:0.06 QI:268|1|1|1|1|1|3|371|401; (*GB) gi|13785207|emb|CAC37355.1| (e_value=0.0) putative membrane protein [Solanum tuberosum];; (*SWP) sp|Q94BT2|AIR12_ARATH (e_value=3e-17) Auxin-induced in root cultures protein 12	1	9	9	9	0	0	0	7	8	8	0	0	0	7	8	8	0	0	0	7	8	8	27.9	27.9	27.9	44.109	401	401	0	323.31				By MS/MS	By MS/MS	By MS/MS	0	0	0	22.4	25.2	27.4	2918800000	0
NbS00002677g0011.1	NbS00002677g0011.1	75	75	9	NbS00002677g0011.1 protein AED:0.05 eAED:0.05 QI:0|1|0.85|1|1|1|7|0|806; (*GB) gi|147860006|emb|CAN81047.1| (e_value=0.0) hypothetical protein VITISV_006765 [Vitis vinifera];; (*SWP) sp|Q9STE8|TC753_ARATH (e_value=0.0) Protein TOC75-3, chloroplastic OS=Ara	1	75	75	9	60	72	63	61	60	58	60	72	63	61	60	58	7	8	8	6	7	7	69.6	69.6	13.2	88.171	806	806	0	323.31	By MS/MS	By MS/MS	By MS/MS	By MS/MS	By MS/MS	By MS/MS	64.3	64.5	57.8	64.4	59.6	60.7	25624000000	3160500000
NbS00002677g0303.1;NbS00005908g0002.1	NbS00002677g0303.1;NbS00005908g0002.1	3;2	3;2	3;2	NbS00002677g0303.1 protein AED:0.11 eAED:0.11 QI:0|0|0|1|1|1|2|0|764;NbS00005908g0002.1 protein AED:0.03 eAED:0.03 QI:228|1|0.5|1|0|0|2|0|749; (*SWP) sp|Q9XE58|SCL14_ARATH (e_value=0.0) Scarecrow-like protein 14 OS=Arabidopsis thaliana GN=SCL14 PE=2 SV=2;;	2	3	3	3	0	0	0	1	0	3	0	0	0	1	0	3	0	0	0	1	0	3	8.2	8.2	8.2	86.343	764	764;749	0	22.029				By MS/MS		By MS/MS	0	0	0	3.1	0	8.2	22533000	0
NbS00002703g0009.1;NbS00039466g0005.1;NbS00012174g0133.1;NbS00001701g0106.1	NbS00002703g0009.1;NbS00039466g0005.1;NbS00012174g0133.1;NbS00001701g0106.1	7;7;7;6	7;7;7;6	7;7;7;6	NbS00002703g0009.1 protein AED:0.34 eAED:0.35 QI:0|0.8|0.66|1|1|0.83|6|0|443; (*GB) gi|77745479|gb|ABB02638.1| (e_value=0.0) 26S proteasome subunit 4-like [Solanum tuberosum];; (*SWP) sp|Q9SZD4|PRS4A_ARATH (e_value=0.0) 26S proteasome regulatory subunit 4	4	7	7	7	3	5	5	3	3	6	3	5	5	3	3	6	3	5	5	3	3	6	22.8	22.8	22.8	49.308	443	443;456;476;544	0	50.194	By MS/MS	By MS/MS	By MS/MS	By matching	By matching	By MS/MS	9.3	19.4	19	12	11.5	22.8	145250000	12242000
NbS00016725g0001.1;NbS00013861g0016.1;NbS00002714g0006.1;NbS00026251g0010.1	NbS00016725g0001.1;NbS00013861g0016.1;NbS00002714g0006.1;NbS00026251g0010.1	4;4;4;4	4;4;4;4	4;4;4;4	NbS00016725g0001.1 protein AED:0.16 eAED:0.16 QI:755|1|1|1|0.91|0.84|13|405|425; (*GB) gi|350538611|ref|NP_001234607.1| (e_value=0.0) calcium-dependent protein kinase [Solanum lycopersicum];; (*SWP) sp|Q7XJR9|CDPKG_ARATH (e_value=0.0) Calcium-dependent pro	4	4	4	4	0	1	0	3	4	1	0	1	0	3	4	1	0	1	0	3	4	1	14.6	14.6	14.6	48.66	425	425;425;567;571	0	28.1		By MS/MS		By MS/MS	By MS/MS	By MS/MS	0	3.1	0	10.4	14.6	2.8	78743000	0
NbS00003900g0004.1;NbS00002733g0002.1;NbS00010569g0114.1;NbS00010164g0022.1	NbS00003900g0004.1;NbS00002733g0002.1;NbS00010569g0114.1	12;12;10;4	2;2;0;0	2;2;0;0	NbS00003900g0004.1 protein AED:0.42 eAED:0.42 QI:0|0.5|0|0.66|1|1|3|0|108; (*GB) gi|255545256|ref|XP_002513689.1| (e_value=2e-64) 60S ribosomal protein L36e, putative [Ricinus communis];; (*SWP) sp|O80929|RL361_ARATH (e_value=7e-55) 60S ribosomal protein L	4	12	2	2	9	10	11	11	11	9	2	1	2	1	1	1	2	1	2	1	1	1	50.9	18.5	18.5	12.097	108	108;108;125;119	0	26.459	By matching	By matching	By MS/MS	By MS/MS	By MS/MS	By MS/MS	48.1	44.4	50.9	50.9	50.9	50.9	83693000	2752500
NbS00002733g0023.1	NbS00002733g0023.1	9	9	3	NbS00002733g0023.1 protein AED:0.19 eAED:0.19 QI:301|0.9|0.81|1|0.9|0.81|11|0|963; (*TAIR) AT5G23890.1 (e_value=0.0) | Symbols: | LOCATED IN: mitochondrion, chloroplast thylakoid membrane, chloroplast, plastid, chloroplast envelope; EXPRESSED IN: 24 plant	1	9	9	3	4	9	9	4	3	4	4	9	9	4	3	4	1	3	3	0	1	1	18.8	18.8	6.7	104.7	963	963	0	73.502	By MS/MS	By MS/MS	By MS/MS	By MS/MS	By MS/MS	By MS/MS	9.4	18.8	18.8	6.7	3.4	8.4	376080000	74847000
NbS00002744g0010.1;NbS00021746g0010.1;NbS00032701g0005.1;NbS00016445g0012.1;NbS00031995g0003.1;NbC24320504g0001.1;NbS00021479g0002.1	NbS00002744g0010.1;NbS00021746g0010.1;NbS00032701g0005.1	13;9;9;5;5;2;1	1;0;1;0;0;0;1	0;0;0;0;0;0;0	NbS00002744g0010.1 protein AED:0.26 eAED:0.27 QI:3|0.6|0.33|1|0.6|0.83|6|0|455; (*SWP) sp|P53492|ACT7_ARATH (e_value=0.0) Actin-7 OS=Arabidopsis thaliana GN=ACT7 PE=1 SV=1;; (*TAIR) AT5G09810.1 (e_value=0.0) | Symbols: ACT7 | actin 7 | chr5:3052809-3054220	7	13	1	0	9	11	10	7	8	11	0	0	1	0	0	0	0	0	0	0	0	0	28.1	2.2	0	50.468	455	455;296;381;364;377;134;100	1	-2	By matching	By matching	By MS/MS	By matching	By matching	By matching	18.2	19.3	20.4	15.6	15.4	25.5	9396700	0
NbS00002763g0006.1;NbS00037096g0010.1;NbS00002763g0011.1;NbS00037096g0009.1	NbS00002763g0006.1;NbS00037096g0010.1;NbS00002763g0011.1;NbS00037096g0009.1	2;1;1;1	1;0;0;0	1;0;0;0	NbS00002763g0006.1 protein AED:0.36 eAED:0.39 QI:0|0|0|1|1|1|3|0|241; (*GB) gi|296086315|emb|CBI31756.3| (e_value=4e-30) unnamed protein product [Vitis vinifera];; (*TAIR) AT3G58660.1 (e_value=2e-25) | Symbols: | Ribosomal protein L1p/L10e family | chr3:2	4	2	1	1	1	2	1	1	1	0	1	1	1	1	1	0	1	1	1	1	1	0	10.4	7.1	7.1	27.137	241	241;143;151;631	0.00038941	7.891	By MS/MS	By MS/MS	By matching	By matching	By matching		7.1	10.4	7.1	7.1	7.1	0	9531300	2635500
NbS00002770g0001.1;NbS00010992g0005.1	NbS00002770g0001.1;NbS00010992g0005.1	1;1	1;1	1;1	NbS00002770g0001.1 protein AED:0.01 eAED:0.01 QI:0|-1|0|1|-1|1|1|0|422; (*GB) gi|312837047|dbj|BAJ34929.1| (e_value=2e-163) fasciclin-like arabinogalactan protein [Vitis hybrid cultivar];; (*SWP) sp|O22126|FLA8_ARATH (e_value=4e-152) Fasciclin-like arabino	2	1	1	1	1	1	1	1	1	0	1	1	1	1	1	0	1	1	1	1	1	0	5.5	5.5	5.5	43.713	422	422;430	0	80.924	By MS/MS	By MS/MS	By MS/MS	By MS/MS	By MS/MS		5.5	5.5	5.5	5.5	5.5	0	119660000	62638000
NbS00002774g0003.1;NbS00013406g0104.1;NbS00008347g0004.1	NbS00002774g0003.1;NbS00013406g0104.1	5;4;1	5;4;1	4;3;0	NbS00002774g0003.1 protein AED:0.20 eAED:0.24 QI:0|0|0|1|1|1|3|0|491; (*GB) gi|297738979|emb|CBI28224.3| (e_value=1e-22) unnamed protein product [Vitis vinifera];; (*SWP) sp|Q9XI36|MBD10_ARATH (e_value=2e-21) Methyl-CpG-binding domain-containing protein 10	3	5	5	4	2	4	5	1	1	5	2	4	5	1	1	5	1	3	4	1	1	4	13.8	13.8	12.4	53.927	491	491;511;264	0	67.7	By matching	By MS/MS	By MS/MS	By MS/MS	By matching	By MS/MS	4.7	13.6	13.8	3.3	3.3	13.8	188230000	10498000
NbS00002808g0033.1;NbS00015167g0014.1;NbS00024462g0005.1	NbS00002808g0033.1;NbS00015167g0014.1	11;10;1	11;10;1	10;9;0	NbS00002808g0033.1 protein AED:0.14 eAED:0.14 QI:0|1|0.94|1|0.88|0.94|18|425|576; (*GB) gi|225433255|ref|XP_002285452.1| (e_value=0.0) PREDICTED: U-box domain-containing protein 72 [Vitis vinifera];; (*SWP) sp|Q94BR4|PR19A_ARATH (e_value=0.0) Pre-mRNA-proc	3	11	11	10	7	10	11	3	5	6	7	10	11	3	5	6	6	9	10	3	5	6	22.6	22.6	22.6	62.342	576	576;568;440	0	150.56	By MS/MS	By MS/MS	By MS/MS	By matching	By MS/MS	By MS/MS	14.8	22.6	22.6	8.2	12.5	16	679960000	58616000
NbS00057195g0004.1;NbS00002812g0002.1;NbS00029438g0007.1	NbS00057195g0004.1;NbS00002812g0002.1;NbS00029438g0007.1	1;1;1	1;1;1	1;1;1	NbS00057195g0004.1 protein AED:0.32 eAED:0.32 QI:81|1|1|1|0.75|0.77|9|359|349; (*GB) gi|13310811|gb|AAK18619.1|AF352797_1 (e_value=0.0) ankyrin-repeat protein HBP1 [Nicotiana tabacum];; (*SWP) sp|Q9SAR5|AKR2_ARATH (e_value=3e-142) Ankyrin repeat domain-con	3	1	1	1	0	0	0	0	0	1	0	0	0	0	0	1	0	0	0	0	0	1	6.9	6.9	6.9	37.189	349	349;349;350	0.00040535	10.033						By MS/MS	0	0	0	0	0	6.9	4623600	0
NbS00002815g0010.1	NbS00002815g0010.1	22	22	2	NbS00002815g0010.1 protein AED:0.33 eAED:0.33 QI:0|0.85|0.87|1|1|1|8|411|362; (*GB) gi|59042884|gb|AAW83831.1| (e_value=0.0) E1 alpha subunit of pyruvate dehydrogenase [Petunia x hybrida];; (*SWP) sp|P52903|ODPA_SOLTU (e_value=0.0) Pyruvate dehydrogenase E	1	22	22	2	10	17	14	20	18	19	10	17	14	20	18	19	0	2	0	1	1	2	44.5	44.5	9.7	40.008	362	362	0	175.44	By MS/MS	By MS/MS	By MS/MS	By MS/MS	By MS/MS	By MS/MS	23.5	37.8	29.3	39	38.7	40.3	2533900000	49918000
NbS00019983g0005.1;NbS00002820g0009.1;NbS00011957g0001.1	NbS00019983g0005.1;NbS00002820g0009.1	13;13;2	13;13;2	0;0;0	NbS00019983g0005.1 protein AED:0.29 eAED:0.30 QI:81|1|0.75|1|0.66|1|4|0|178; (*SWP) sp|Q9ATF5|RL18A_CASSA (e_value=8e-121) 60S ribosomal protein L18a OS=Castanea sativa GN=RPL18A PE=2 SV=1;; (*TAIR) AT3G14600.1 (e_value=1e-120) | Symbols: | Ribosomal prot	3	13	13	0	8	10	10	12	9	9	8	10	10	12	9	9	0	0	0	0	0	0	61.8	61.8	0	21.453	178	178;192;66	0	120.23	By MS/MS	By MS/MS	By MS/MS	By MS/MS	By MS/MS	By MS/MS	50	53.9	51.7	61.8	51.7	53.9	1911500000	104290000
NbS00023578g0018.1;NbS00020459g0015.1;NbS00002835g0009.1	NbS00023578g0018.1;NbS00020459g0015.1;NbS00002835g0009.1	1;1;1	1;1;1	1;1;1	NbS00023578g0018.1 protein AED:0.27 eAED:0.31 QI:0|0.2|0.27|1|0.3|0.54|11|0|488; (*SWP) sp|Q9SXS2|SUT33_ARATH (e_value=0.0) Probable sulfate transporter 3.3 OS=Arabidopsis thaliana GN=SULTR3;3 PE=2 SV=2;; (*TAIR) AT1G23090.1 (e_value=0.0) | Symbols: AST91,	3	1	1	1	1	1	1	0	0	0	1	1	1	0	0	0	1	1	1	0	0	0	2.5	2.5	2.5	53.48	488	488;503;651	0.0084388	6.2505	By matching	By MS/MS	By matching				2.5	2.5	2.5	0	0	0	16481000	6769500
NbS00002837g0001.1	NbS00002837g0001.1	6	6	3	NbS00002837g0001.1 protein AED:0.25 eAED:0.25 QI:589|0.75|0.8|1|0|0.4|5|0|646; (*GB) gi|113205231|gb|AAT39303.2| (e_value=0.0) Myosin heavy chain-like protein, putative [Solanum demissum];; (*SWP) sp|Q9LSS5|ICR3_ARATH (e_value=8e-119) Interactor of constit	1	6	6	3	4	5	6	2	1	3	4	5	6	2	1	3	2	2	3	1	1	1	12.7	12.7	5.1	72.019	646	646	0	38.517	By MS/MS	By MS/MS	By MS/MS	By matching	By matching	By MS/MS	8.5	10.5	12.7	4.2	1.4	6.2	263790000	33374000
NbS00003603g0020.1;NbS00002845g0017.1	NbS00003603g0020.1;NbS00002845g0017.1	3;3	3;3	3;3	NbS00003603g0020.1 protein AED:0.21 eAED:0.23 QI:193|0.88|0.66|1|0.64|0.66|18|0|916; (*SWP) sp|Q9FZ06|ARK3_ARATH (e_value=0.0) Armadillo repeat-containing kinesin-like protein 3 OS=Arabidopsis thaliana GN=ARK3 PE=1 SV=1;; (*TAIR) AT1G12430.1 (e_value=0.0)	2	3	3	3	1	2	3	0	0	1	1	2	3	0	0	1	1	2	3	0	0	1	3.7	3.7	3.7	101.41	916	916;932	0	17.297	By MS/MS	By MS/MS	By MS/MS			By matching	1.3	2.5	3.7	0	0	1.3	22859000	4267100
NbS00015488g0012.1;NbS00002846g0117.1	NbS00015488g0012.1;NbS00002846g0117.1	2;2	2;2	2;2	NbS00015488g0012.1 protein AED:0.10 eAED:0.10 QI:86|0.7|0.63|0.90|0.5|0.63|11|0|656; (*GB) gi|297740449|emb|CBI30631.3| (e_value=0.0) unnamed protein product [Vitis vinifera];; (*TAIR) AT1G28530.2 (e_value=0.0) | Symbols: | unknown protein; INVOLVED IN: b	2	2	2	2	0	2	2	1	0	2	0	2	2	1	0	2	0	2	2	1	0	2	2.6	2.6	2.6	72.802	656	656;709	0.0004122	11.065		By MS/MS	By MS/MS	By matching		By MS/MS	0	2.6	2.6	1.2	0	2.6	50479000	0
NbS00002847g0001.1	NbS00002847g0001.1	3	3	2	NbS00002847g0001.1 protein AED:0.29 eAED:0.29 QI:0|0.71|0.62|1|0.85|0.87|8|443|343; (*SWP) sp|Q9LXJ0|FTZ22_ARATH (e_value=7e-114) Cell division protein FtsZ homolog 2-2, chloroplastic OS=Arabidopsis thaliana GN=FTSZ2-2 PE=1 SV=1;; (*TAIR) AT3G52750.1 (e_va	1	3	3	2	2	1	0	0	0	0	2	1	0	0	0	0	2	1	0	0	0	0	16.9	16.9	11.1	36.897	343	343	0	19.413	By MS/MS	By matching					11.1	5.2	0	0	0	0	14303000	11317000
NbS00007335g0106.1;NbS00002850g0004.1;NbS00028440g0001.1;NbS00046762g0001.1;NbS00027173g0010.1;NbS00022536g0009.1	NbS00007335g0106.1;NbS00002850g0004.1;NbS00028440g0001.1;NbS00046762g0001.1;NbS00027173g0010.1;NbS00022536g0009.1	3;3;2;2;2;2	3;3;2;2;2;2	3;3;2;2;2;2	NbS00007335g0106.1 protein AED:0.22 eAED:0.22 QI:235|1|1|1|0.62|0.44|9|459|218;NbS00002850g0004.1 protein AED:0.34 eAED:0.34 QI:31|0.66|0.71|0.85|0.83|0.71|7|459|231; (*GB) gi|388520377|gb|AFK48250.1| (e_value=1e-60) unknown [Lotus japonicus];; (*SWP) sp|O	6	3	3	3	1	2	1	3	3	2	1	2	1	3	3	2	1	2	1	3	3	2	20.6	20.6	20.6	24.326	218	218;231;130;168;189;232	0	68.012	By matching	By matching	By MS/MS	By MS/MS	By MS/MS	By MS/MS	10.1	16.1	10.1	20.6	20.6	16.1	131370000	6760900
NbS00002874g0003.1;NbS00005767g0003.1	NbS00002874g0003.1	4;1	4;1	4;1	NbS00002874g0003.1 protein AED:0.21 eAED:0.21 QI:375|0.6|0.83|1|1|0.83|6|260|647; (*GB) gi|225445474|ref|XP_002281975.1| (e_value=0.0) PREDICTED: nitrate transporter 1.4-like [Vitis vinifera];; (*SWP) sp|Q9SZY4|PTR27_ARATH (e_value=0.0) Nitrate transporter	2	4	4	4	2	4	4	1	0	0	2	4	4	1	0	0	2	4	4	1	0	0	7.1	7.1	7.1	71.023	647	647;579	0	28.498	By MS/MS	By MS/MS	By MS/MS	By matching			4	7.1	7.1	2.8	0	0	46138000	6720400
NbS00002874g0010.1	NbS00002874g0010.1	7	7	7	NbS00002874g0010.1 protein ; (*GB) gi|225445342|ref|XP_002281542.1| (e_value=3e-133) PREDICTED: dnaJ homolog subfamily C member 13-like [Vitis vinifera];; (*SWP) sp|O75165|DJC13_HUMAN (e_value=1e-11) DnaJ homolog subfamily C member 13 OS=Homo sapiens GN=	1	7	7	7	1	3	5	5	6	2	1	3	5	5	6	2	1	3	5	5	6	2	27.8	27.8	27.8	37.095	335	335	0	101.04	By MS/MS	By MS/MS	By MS/MS	By MS/MS	By MS/MS	By MS/MS	8.1	14.9	23	19.7	19.7	9.3	246310000	7150200
NbS00002874g0013.1;NbC24686985g0001.1;NbS00017441g0002.1	NbS00002874g0013.1	16;2;2	16;2;2	6;2;2	NbS00002874g0013.1 protein ; (*GB) gi|356513910|ref|XP_003525651.1| (e_value=0.0) PREDICTED: dnaJ homolog subfamily C member 13-like [Glycine max];; (*SWP) sp|O75165|DJC13_HUMAN (e_value=9e-16) DnaJ homolog subfamily C member 13 OS=Homo sapiens GN=DNAJC1	3	16	16	6	3	10	14	12	13	6	3	10	14	12	13	6	0	3	5	6	5	3	24.9	24.9	10.7	89.416	819	819;189;211	0	131.14	By MS/MS	By MS/MS	By MS/MS	By MS/MS	By MS/MS	By MS/MS	6.7	16.1	22	22.1	24.9	12	477070000	16918000
NbS00002887g0004.1	NbS00002887g0004.1	21	3	3	NbS00002887g0004.1 protein AED:0.08 eAED:0.08 QI:497|1|0.71|1|1|0.85|7|0|1041; (*GB) gi|225438996|ref|XP_002284429.1| (e_value=0.0) PREDICTED: calcium-transporting ATPase 2, plasma membrane-type isoform 1 [Vitis vinifera];; (*SWP) sp|O81108|ACA2_ARATH (e_v	1	21	3	3	3	8	9	10	8	20	1	2	2	2	2	3	1	2	2	2	2	3	24.7	4.8	4.8	113.48	1041	1041	0	98.494	By MS/MS	By matching	By MS/MS	By MS/MS	By MS/MS	By MS/MS	6.1	13.1	14	17.5	15	22.7	223230000	3709000
NbS00017949g0009.1;NbS00002894g0003.1;NbS00018381g0010.1;NbC23790037g0002.1;NbC23288952g0001.1;NbS00013277g0014.1	NbS00017949g0009.1;NbS00002894g0003.1;NbS00018381g0010.1	30;30;19;7;6;4	3;3;1;0;1;0	1;1;1;0;1;0	NbS00017949g0009.1 protein AED:0.29 eAED:0.29 QI:81|1|1|1|0.66|0.75|4|419|386; (*GB) gi|78191448|gb|ABB29945.1| (e_value=0.0) ADP/ATP translocator-like [Solanum tuberosum];; (*SWP) sp|P25083|ADT1_SOLTU (e_value=0.0) ADP,ATP carrier protein, mitochondrial O	6	30	3	1	28	29	29	30	29	24	3	3	3	3	3	3	1	1	1	1	1	1	46.9	8.3	3.1	41.876	386	386;386;324;64;64;176	0	51.306	By MS/MS	By MS/MS	By MS/MS	By MS/MS	By MS/MS	By MS/MS	46.1	46.1	46.9	46.9	46.9	43.8	1554600000	498450000
NbS00002899g0003.1	NbS00002899g0003.1	16	16	6	NbS00002899g0003.1 protein AED:0.26 eAED:0.26 QI:254|1|0.85|1|1|1|7|0|618; (*GB) gi|147770817|emb|CAN63166.1| (e_value=0.0) hypothetical protein VITISV_040077 [Vitis vinifera];; (*SWP) sp|Q940J9|PMT8_ARATH (e_value=0.0) Probable methyltransferase PMT8 OS=A	1	16	16	6	8	9	13	10	7	15	8	9	13	10	7	15	4	3	4	3	2	5	31.6	31.6	13.6	70.344	618	618	0	143.63	By MS/MS	By MS/MS	By MS/MS	By MS/MS	By MS/MS	By MS/MS	19.7	19.7	21.4	19.6	18.4	28.3	719270000	65804000
NbS00002909g0007.1;NbS00034477g0010.1;NbS00039656g0008.1;NbS00021786g0011.1	NbS00002909g0007.1;NbS00034477g0010.1;NbS00039656g0008.1;NbS00021786g0011.1	3;3;2;2	2;2;1;1	1;1;0;0	NbS00002909g0007.1 protein AED:0.27 eAED:0.27 QI:0|1|1|1|0.83|0.71|7|421|365; (*SWP) sp|Q2MHE4|HT1_ARATH (e_value=1e-63) Serine/threonine-protein kinase HT1 OS=Arabidopsis thaliana GN=HT1 PE=1 SV=1;; (*TAIR) AT5G50000.1 (e_value=0.0) | Symbols: | Protein	4	3	2	1	1	1	3	3	2	2	0	0	2	2	1	2	0	0	1	1	0	1	9.3	7.1	3.8	40.604	365	365;378;364;397	0.00043234	11.927	By matching	By matching	By MS/MS	By MS/MS	By matching	By MS/MS	2.2	2.2	9.3	9.3	5.5	7.1	37872000	0
NbS00038036g0006.1;NbS00002921g0017.1	NbS00038036g0006.1;NbS00002921g0017.1	1;1	1;1	1;1	NbS00038036g0006.1 protein AED:0.07 eAED:0.12 QI:0|1|0.8|1|1|1|5|363|451; (*GB) gi|225427270|ref|XP_002281340.1| (e_value=3e-108) PREDICTED: uncharacterized protein LOC100245362 [Vitis vinifera];; (*SWP) sp|Q9S7C9|ESCA_ARATH (e_value=2e-11) Putative DNA-bi	2	1	1	1	0	1	1	1	1	1	0	1	1	1	1	1	0	1	1	1	1	1	3.1	3.1	3.1	48.293	451	451;471	0.00039968	9.1311		By MS/MS	By MS/MS	By MS/MS	By MS/MS	By MS/MS	0	3.1	3.1	3.1	3.1	3.1	29318000	0
NbS00002929g0001.1;NbS00015504g0105.1	NbS00002929g0001.1;NbS00015504g0105.1	7;4	7;4	7;4	NbS00002929g0001.1 protein AED:0.31 eAED:0.31 QI:0|0.87|0.77|1|1|1|9|0|319; (*GB) gi|307135970|gb|ADN33829.1| (e_value=0.0) naphthoate synthase [Cucumis melo subsp. melo];; (*SWP) sp|Q8GYN9|MENB_ARATH (e_value=0.0) 1,4-Dihydroxy-2-naphthoyl-CoA synthase, p	2	7	7	7	3	6	6	4	4	3	3	6	6	4	4	3	3	6	6	4	4	3	35.1	35.1	35.1	35.095	319	319;313	0	59.076	By MS/MS	By MS/MS	By MS/MS	By MS/MS	By MS/MS	By MS/MS	18.2	33.2	33.2	26.3	26.6	22.9	246990000	33535000
NbS00002930g0007.1;NbS00016582g0009.1;NbS00016582g0008.1;NbS00020290g0019.1;NbS00002930g0018.1	NbS00002930g0007.1	7;2;1;1;1	7;2;1;1;1	7;2;1;1;1	NbS00002930g0007.1 protein AED:0.19 eAED:0.19 QI:114|0.5|0.57|1|1|1|7|253|493; (*GB) gi|85068668|gb|ABC69414.1| (e_value=0.0) CYP72A57 [Nicotiana tabacum];; (*SWP) sp|Q05047|C72A1_CATRO (e_value=0.0) Secologanin synthase OS=Catharanthus roseus GN=CYP72A1 P	5	7	7	7	0	0	0	5	7	5	0	0	0	5	7	5	0	0	0	5	7	5	19.9	19.9	19.9	56.768	493	493;726;151;230;232	0	52.377				By MS/MS	By MS/MS	By MS/MS	0	0	0	14.2	19.9	15	204390000	0
NbS00002930g0013.1	NbS00002930g0013.1	1	1	1	NbS00002930g0013.1 protein AED:0.14 eAED:0.14 QI:132|0.75|0.8|1|1|1|5|0|518; (*GB) gi|85068678|gb|ABC69419.1| (e_value=0.0) CYP72A56 [Nicotiana tabacum];; (*SWP) sp|Q05047|C72A1_CATRO (e_value=0.0) Secologanin synthase OS=Catharanthus roseus GN=CYP72A1 PE=	1	1	1	1	1	1	1	1	1	1	1	1	1	1	1	1	1	1	1	1	1	1	3.1	3.1	3.1	60.015	518	518	0.0083925	6.2232	By matching	By matching	By matching	By matching	By matching	By MS/MS	3.1	3.1	3.1	3.1	3.1	3.1	16913000	2235600
NbS00002940g0010.1;NbS00022480g0015.1;NbS00060135g0009.1	NbS00002940g0010.1;NbS00022480g0015.1	4;3;1	4;3;1	4;3;1	NbS00002940g0010.1 protein AED:0.12 eAED:0.12 QI:0|1|0.33|1|1|1|3|0|151; (*GB) gi|147816349|emb|CAN59732.1| (e_value=5e-56) hypothetical protein VITISV_003913 [Vitis vinifera];; (*SWP) sp|Q8VZT0|NLAL1_ARATH (e_value=7e-54) Putative H/ACA ribonucleoprotein	3	4	4	4	3	4	2	2	1	1	3	4	2	2	1	1	3	4	2	2	1	1	60.9	60.9	60.9	16.278	151	151;169;189	0	56.053	By MS/MS	By MS/MS	By matching	By MS/MS	By MS/MS	By MS/MS	44.4	60.9	25.8	25.8	11.9	11.9	224410000	51824000
NbS00002945g0006.1	NbS00002945g0006.1	26	8	8	NbS00002945g0006.1 protein AED:0.15 eAED:0.15 QI:0|0.57|0.37|1|1|1|8|0|676; (*GB) gi|292806707|gb|ADE42483.1| (e_value=0.0) proton pump interactor 1 [Solanum tuberosum];; (*TAIR) AT4G27500.1 (e_value=2e-128) | Symbols: PPI1 | proton pump interactor 1 | chr	1	26	8	8	14	21	24	12	11	23	2	6	8	2	2	6	2	6	8	2	2	6	45.6	18.6	18.6	77.381	676	676	0	101	By matching	By MS/MS	By MS/MS	By MS/MS	By MS/MS	By MS/MS	20.9	36.5	39.8	20.7	20.3	45.4	370940000	15834000
NbS00002954g0013.1	NbS00002954g0013.1	25	1	1	NbS00002954g0013.1 protein AED:0.17 eAED:0.17 QI:139|0.85|0.87|1|0.85|0.75|8|151|242; (*GB) gi|122196609|sp|Q285L8.1|RS3A_TOBAC (e_value=2e-154) RecName: Full=40S ribosomal protein S3a; AltName: Full=Protein cyc07;; (*SWP) sp|Q285L8|RS3A_TOBAC (e_value=6e-	1	25	1	1	17	22	21	18	18	22	1	1	1	1	0	1	1	1	1	1	0	1	66.1	7.9	7.9	27.633	242	242	0.000757	7.4011	By MS/MS	By MS/MS	By MS/MS	By MS/MS	By matching	By MS/MS	52.1	59.9	59.9	59.5	52.5	66.1	149350000	16837000
NbS00004191g0005.1;NbS00016103g0004.1;NbS00002971g0007.1	NbS00004191g0005.1;NbS00016103g0004.1;NbS00002971g0007.1	1;1;1	1;1;1	1;1;1	NbS00004191g0005.1 protein AED:0.13 eAED:0.13 QI:0|0|0|0.5|1|1|2|0|128; (*GB) gi|350535589|ref|NP_001234202.1| (e_value=6e-20) NRC1 [Solanum lycopersicum];; (*ITAG) Solyc04g007070.2.1 (e_value=4e-44) genomic_reference:SL2.40ch04 gene_region:791050-796086 t	3	1	1	1	1	1	1	0	1	1	1	1	1	0	1	1	1	1	1	0	1	1	8.6	8.6	8.6	14.215	128	128;879;879	0.0018103	6.9064	By matching	By MS/MS	By MS/MS		By matching	By MS/MS	8.6	8.6	8.6	0	8.6	8.6	26382000	1627900
NbS00002975g0005.1;NbS00010140g0002.1;NbS00005114g0012.1	NbS00002975g0005.1;NbS00010140g0002.1;NbS00005114g0012.1	1;1;1	1;1;1	1;1;1	NbS00002975g0005.1 protein ; (*ITAG) Solyc03g007750.2.1 (e_value=9e-21) genomic_reference:SL2.40ch03 gene_region:2273944-2278750 transcript_region:SL2.40ch03:2273944..2278750- functional_description:F-box family protein (AHRD V1 ***- D7MS95_ARALY); conta	3	1	1	1	0	0	0	0	0	1	0	0	0	0	0	1	0	0	0	0	0	1	25.8	25.8	25.8	6.9162	62	62;70;301	1	-2						By MS/MS	0	0	0	0	0	25.8	13374000	0
NbS00002975g0009.1;NbS00029221g0009.1	NbS00002975g0009.1;NbS00029221g0009.1	1;1	1;1	1;1	NbS00002975g0009.1 protein AED:0.03 eAED:0.03 QI:0|1|0.33|1|1|1|3|0|149; (*GB) gi|225439199|ref|XP_002275569.1| (e_value=4e-62) PREDICTED: membrin-11 [Vitis vinifera];; (*SWP) sp|Q9SJL6|MEM11_ARATH (e_value=1e-57) Membrin-11 OS=Arabidopsis thaliana GN=MEMB	2	1	1	1	0	0	0	0	0	1	0	0	0	0	0	1	0	0	0	0	0	1	8.7	8.7	8.7	17.367	149	149;249	0.0084088	6.2282						By MS/MS	0	0	0	0	0	8.7	3761800	0
NbS00002992g0004.1	NbS00002992g0004.1	18	3	3	NbS00002992g0004.1 protein AED:0.18 eAED:0.18 QI:125|1|1|1|0.8|0.83|6|376|191; (*GB) gi|76160947|gb|ABA40437.1| (e_value=1e-130) 40S ribosomal protein S7-like protein [Solanum tuberosum];; (*SWP) sp|Q9ZNS1|RS7_AVIMR (e_value=1e-115) 40S ribosomal protein S	1	18	3	3	9	16	12	16	10	14	2	3	3	3	1	3	2	3	3	3	1	3	72.3	14.7	14.7	22.066	191	191	0	28.997	By MS/MS	By MS/MS	By MS/MS	By MS/MS	By MS/MS	By MS/MS	50.3	66.5	46.6	62.8	53.9	72.3	127220000	28872000
NbS00002997g0029.1;NbS00021835g0008.1	NbS00002997g0029.1;NbS00021835g0008.1	10;6	10;6	10;6	NbS00002997g0029.1 protein AED:0.20 eAED:0.20 QI:0|0.83|0.83|1|0.72|0.78|37|276|1709; (*GB) gi|359483669|ref|XP_002274947.2| (e_value=0.0) PREDICTED: uncharacterized protein LOC100253161 [Vitis vinifera];; (*TAIR) AT2G34680.1 (e_value=0.0) | Symbols: AIR9	2	10	10	10	3	9	10	0	0	4	3	9	10	0	0	4	3	9	10	0	0	4	8.3	8.3	8.3	187.81	1709	1709;958	0	70.861	By MS/MS	By MS/MS	By MS/MS			By matching	2.8	7.5	8.3	0	0	3	117610000	8345100
NbS00003002g0010.1	NbS00003002g0010.1	5	2	2	NbS00003002g0010.1 protein AED:0.10 eAED:0.31 QI:0|0.25|0|0.6|1|1|5|0|183; (*GB) gi|6094014|sp|O82528.1|RL15_PETHY (e_value=7e-62) RecName: Full=60S ribosomal protein L15;; (*SWP) sp|O82528|RL15_PETHY (e_value=2e-63) 60S ribosomal protein L15 OS=Petunia hy	1	5	2	2	3	4	2	5	4	4	2	2	1	2	2	1	2	2	1	2	2	1	23.5	6.6	6.6	21.108	183	183	0	17.347	By MS/MS	By MS/MS	By MS/MS	By MS/MS	By MS/MS	By MS/MS	15.3	16.9	14.8	23.5	16.9	23	33218000	11912000
NbS00016995g0008.1;NbS00037061g0011.1;NbS00003013g0005.1;NbS00040369g0007.1;NbS00024466g0012.1;NbS00007349g0126.1	NbS00016995g0008.1;NbS00037061g0011.1;NbS00003013g0005.1;NbS00040369g0007.1;NbS00024466g0012.1;NbS00007349g0126.1	3;3;3;2;2;2	3;3;3;2;2;2	3;3;3;2;2;2	NbS00016995g0008.1 protein AED:0.17 eAED:0.17 QI:88|0.75|0.6|1|0.5|0.6|5|322|176; (*SWP) sp|O80501|RAH1B_ARATH (e_value=5e-94) Ras-related protein RABH1b OS=Arabidopsis thaliana GN=RABH1B PE=1 SV=1;; (*TAIR) AT2G44610.1 (e_value=4e-95) | Symbols: RAB6, ATR	6	3	3	3	1	2	2	1	2	2	1	2	2	1	2	2	1	2	2	1	2	2	18.8	18.8	18.8	19.458	176	176;179;207;207;207;207	0	17.737	By MS/MS	By MS/MS	By MS/MS	By MS/MS	By MS/MS	By MS/MS	5.7	12.5	12.5	5.7	11.9	12.5	34623000	7266900
NbS00008808g0007.1;NbS00003016g0008.1	NbS00008808g0007.1;NbS00003016g0008.1	1;1	1;1	1;1	NbS00008808g0007.1 protein AED:0.19 eAED:0.19 QI:0|1|0.91|1|0.90|0.91|12|583|774; (*GB) gi|359478005|ref|XP_002268633.2| (e_value=0.0) PREDICTED: protein transport protein SEC23-like [Vitis vinifera];; (*SWP) sp|Q4PE39|SEC23_USTMA (e_value=0.0) Protein tra	2	1	1	1	0	0	0	0	1	1	0	0	0	0	1	1	0	0	0	0	1	1	2.1	2.1	2.1	85.231	774	774;798	0.0024639	6.7153					By matching	By MS/MS	0	0	0	0	2.1	2.1	8934400	0
NbS00026412g0017.1;NbS00003019g0006.1;NbS00027440g0011.1;NbS00046111g0004.1	NbS00026412g0017.1;NbS00003019g0006.1;NbS00027440g0011.1;NbS00046111g0004.1	1;1;1;1	1;1;1;1	1;1;1;1	NbS00026412g0017.1 protein AED:0.45 eAED:0.45 QI:0|1|0.66|1|1|0.33|3|0|125; (*GB) gi|356516093|ref|XP_003526731.1| (e_value=1e-65) PREDICTED: major facilitator superfamily domain-containing protein 5-like isoform 1 [Glycine max];; (*TAIR) AT1G64650.1 (e_va	4	1	1	1	0	1	1	1	1	0	0	1	1	1	1	0	0	1	1	1	1	0	7.2	7.2	7.2	13.8	125	125;435;462;490	0.0086594	6.2006		By MS/MS	By MS/MS	By matching	By matching		0	7.2	7.2	7.2	7.2	0	31699000	0
NbS00003022g0105.1;NbS00000539g0018.1	NbS00003022g0105.1;NbS00000539g0018.1	10;9	10;9	7;7	NbS00003022g0105.1 protein AED:0.24 eAED:0.24 QI:0|1|1|1|0.84|0.85|14|373|550;NbS00000539g0018.1 protein AED:0.18 eAED:0.18 QI:0|1|1|1|0.76|0.78|14|340|550; (*GB) gi|359491097|ref|XP_003634219.1| (e_value=0.0) PREDICTED: CBS domain-containing protein CBSCB	2	10	10	7	3	8	6	1	1	3	3	8	6	1	1	3	2	6	5	1	1	2	22.7	22.7	14.2	59.129	550	550;550	0	80.85	By MS/MS	By MS/MS	By MS/MS	By matching	By matching	By MS/MS	8.9	18.7	14.2	2.9	2	10.4	137840000	14497000
NbS00003034g0107.1;NbS00012408g0016.1;NbS00045256g0004.1	NbS00003034g0107.1	15;1;1	15;1;1	5;0;0	NbS00003034g0107.1 protein AED:0.15 eAED:0.16 QI:0|0.81|0.66|1|1|1|12|0|1168	3	15	15	5	3	4	9	10	14	11	3	4	9	10	14	11	2	0	4	4	4	3	15.8	15.8	6	132.1	1168	1168;141;164	0	128.64	By matching	By MS/MS	By matching	By MS/MS	By MS/MS	By MS/MS	4.1	3.2	9.8	10.8	14.1	12.7	600350000	11147000
NbS00003054g0022.1;NbS00030409g0003.1	NbS00003054g0022.1;NbS00030409g0003.1	8;7	8;7	8;7	NbS00003054g0022.1 protein AED:0.10 eAED:0.10 QI:2337|1|0.85|1|0.83|0.85|7|289|197; (*TAIR) AT5G62200.1 (e_value=2e-53) | Symbols: | Embryo-specific protein 3, (ATS3) | chr5:24984463-24985674 REVERSE LENGTH=190;; (*ITAG) Solyc03g116590.2.1 (e_value=5e-123	2	8	8	8	1	1	2	7	7	7	1	1	2	7	7	7	1	1	2	7	7	7	24.4	24.4	24.4	21.84	197	197;287	0	200.17	By matching	By matching	By MS/MS	By MS/MS	By MS/MS	By MS/MS	3.6	3.6	13.2	24.4	22.3	24.4	2133900000	1230000
NbS00003071g0002.1	NbS00003071g0002.1	1	1	1	NbS00003071g0002.1 protein AED:0.05 eAED:0.05 QI:0|-1|0|1|-1|1|1|0|476; (*GB) gi|1685005|gb|AAB36653.1| (e_value=0.0) immediate-early salicylate-induced glucosyltransferase [Nicotiana tabacum];; (*SWP) sp|Q8H0F2|ANGT_GENTR (e_value=0.0) Anthocyanin 3 -O-be	1	1	1	1	0	0	0	0	0	1	0	0	0	0	0	1	0	0	0	0	0	1	5.7	5.7	5.7	53.555	476	476	0.000755	7.3794						By MS/MS	0	0	0	0	0	5.7	4320600	0
NbS00003075g0011.1	NbS00003075g0011.1	5	1	1	NbS00003075g0011.1 protein AED:0.28 eAED:0.28 QI:0|1|0.66|1|1|1|3|0|143; (*GB) gi|2499967|sp|Q41229.1|PSAEB_NICSY (e_value=1e-59) RecName: Full=Photosystem I reaction center subunit IV B, chloroplastic; Short=PSI-E B; Contains: RecName: Full=Photosystem I	1	5	1	1	5	2	3	0	0	0	1	1	1	0	0	0	1	1	1	0	0	0	50.3	15.4	15.4	15.254	143	143	0.00040096	9.288	By matching	By MS/MS	By MS/MS				50.3	31.5	31.5	0	0	0	59206000	890710
NbS00003075g0012.1;NbS00008384g0002.1;NbS00048917g0002.1	NbS00003075g0012.1	15;1;1	15;1;1	1;0;1	NbS00003075g0012.1 protein AED:0.17 eAED:0.17 QI:419|0.94|0.88|1|0.88|0.91|36|397|1540; (*GB) gi|116047943|gb|ABJ53197.1| (e_value=0.0) myosin XI-2 [Nicotiana benthamiana];; (*SWP) sp|P54697|MYOJ_DICDI (e_value=0.0) Myosin-J heavy chain OS=Dictyostelium di	3	15	15	1	8	11	12	7	3	4	8	11	12	7	3	4	0	1	1	0	1	1	10.6	10.6	0.7	175.34	1540	1540;66;104	0	158.24	By MS/MS	By MS/MS	By MS/MS	By MS/MS	By MS/MS	By MS/MS	6.7	8.6	8.4	5.1	2.7	3.5	244200000	54256000
NbS00003076g0008.1	NbS00003076g0008.1	2	1	1	NbS00003076g0008.1 protein AED:0.07 eAED:0.07 QI:59|1|1|1|0.77|0.9|10|335|884; (*GB) gi|225448992|ref|XP_002273503.1| (e_value=0.0) PREDICTED: pumilio homolog 4 [Vitis vinifera];; (*SWP) sp|Q9SS47|PUM4_ARATH (e_value=0.0) Pumilio homolog 4 OS=Arabidopsis t	1	2	1	1	0	1	0	0	1	1	0	0	0	0	1	0	0	0	0	0	1	0	2.9	2	2	97.925	884	884	0.0014717	7.0743		By matching			By MS/MS	By matching	0	0.9	0	0	2	0.9	4721700	0
NbS00008250g0014.1;NbS00003096g0011.1;NbS00016779g0006.1;NbS00000887g0001.1;NbS00027647g0007.1	NbS00008250g0014.1;NbS00003096g0011.1;NbS00016779g0006.1	3;3;3;1;1	2;2;2;0;0	2;2;2;0;0	NbS00008250g0014.1 protein AED:0.09 eAED:0.11 QI:0|0.33|0|0.75|0.66|0.5|4|0|331; (*GB) gi|6969231|gb|AAF33670.1|AF079872_1 (e_value=0.0) cyclic nucleotide-gated calmodulin-binding ion channel [Nicotiana tabacum];; (*SWP) sp|O65717|CNGC1_ARATH (e_value=0.0)	5	3	2	2	2	3	3	3	3	2	1	2	2	2	2	1	1	2	2	2	2	1	8.5	6.3	6.3	38.409	331	331;473;707;131;702	0	14.097	By matching	By MS/MS	By matching	By matching	By MS/MS	By matching	4.5	8.5	8.5	8.5	8.5	4.5	153450000	24056000
NbS00020228g0001.1;NbS00003097g0019.1;NbS00041471g0001.1	NbS00020228g0001.1;NbS00003097g0019.1;NbS00041471g0001.1	2;2;2	2;2;2	2;2;2	NbS00020228g0001.1 protein AED:0.18 eAED:0.18 QI:471|0|0.5|1|0|0.5|2|0|133; (*TAIR) AT4G22000.1 (e_value=3e-54) | Symbols: | unknown protein; Has 30201 Blast hits to 17322 proteins in 780 species: Archae - 12; Bacteria - 1396; Metazoa - 17338; Fungi - 342	3	2	2	2	0	0	1	2	1	0	0	0	1	2	1	0	0	0	1	2	1	0	18.8	18.8	18.8	15.69	133	133;133;162	0	12.925			By matching	By MS/MS	By MS/MS		0	0	6.8	18.8	6.8	0	5638400	0
NbS00016848g0011.1;NbS00003122g0001.1	NbS00016848g0011.1;NbS00003122g0001.1	3;3	1;1	1;1	NbS00016848g0011.1 protein AED:0.11 eAED:0.11 QI:0|1|1|1|1|1|20|305|791; (*GB) gi|255581792|ref|XP_002531697.1| (e_value=0.0) heat shock protein, putative [Ricinus communis];; (*SWP) sp|P36183|ENPL_HORVU (e_value=0.0) Endoplasmin homolog OS=Hordeum vulgare	2	3	1	1	3	1	1	1	1	1	1	1	1	1	1	1	1	1	1	1	1	1	3.7	1.8	1.8	90.004	791	791;836	0.0014524	6.9475	By matching	By matching	By MS/MS	By MS/MS	By MS/MS	By MS/MS	3.7	1.8	1.8	1.8	1.8	1.8	73344000	11963000
NbS00003134g0011.1;NbS00015353g0017.1;NbS00011757g0115.1	NbS00003134g0011.1;NbS00015353g0017.1;NbS00011757g0115.1	4;3;2	1;1;1	1;1;1	NbS00003134g0011.1 protein AED:0.32 eAED:0.33 QI:0|0.75|0.33|0.88|0.75|0.66|9|0|720; (*SWP) sp|P46942|DB10_NICSY (e_value=0.0) ATP-dependent RNA helicase-like protein DB10 OS=Nicotiana sylvestris PE=2 SV=1;; (*TAIR) AT3G01540.1 (e_value=0.0) | Symbols: DRH	3	4	1	1	2	4	3	3	4	4	0	1	1	0	1	1	0	1	1	0	1	1	7.6	3.3	3.3	79.207	720	720;368;590	1	-2	By matching	By MS/MS	By matching	By matching	By MS/MS	By MS/MS	3.9	7.6	7.2	4.3	7.6	7.6	23244000	0
NbS00003163g0002.1	NbS00003163g0002.1	2	2	2	NbS00003163g0002.1 protein ; (*GB) gi|146188483|emb|CAK12837.1| (e_value=1e-52) ribulose 1,5 biphosphate carboxylase/oxygenase [Liparia genistoides];; (*SWP) sp|P48709|RBL_NICDE (e_value=2e-52) Ribulose bisphosphate carboxylase large chain OS=Nicotiana d	1	2	2	2	0	2	2	2	2	2	0	2	2	2	2	2	0	2	2	2	2	2	10.1	10.1	10.1	19.217	198	198	0	12.128		By MS/MS	By MS/MS	By MS/MS	By MS/MS	By MS/MS	0	10.1	10.1	10.1	10.1	10.1	4120600000	0
NbS00003168g0106.1	NbS00003168g0106.1	1	1	1	NbS00003168g0106.1 protein	1	1	1	1	1	0	1	1	1	1	1	0	1	1	1	1	1	0	1	1	1	1	7.5	7.5	7.5	14.7	133	133	0.0027285	6.5224	By matching		By MS/MS	By MS/MS	By MS/MS	By MS/MS	7.5	0	7.5	7.5	7.5	7.5	534690000	1478100
NbS00027770g0007.1;NbS00003170g0014.1	NbS00027770g0007.1;NbS00003170g0014.1	1;1	1;1	1;1	NbS00027770g0007.1 protein AED:0.13 eAED:0.13 QI:253|1|1|1|1|1|7|712|233; (*GB) gi|255555154|ref|XP_002518614.1| (e_value=2e-143) Charged multivesicular body protein, putative [Ricinus communis];; (*SWP) sp|Q54JK4|CHMP5_DICDI (e_value=2e-54) Charged multiv	2	1	1	1	0	0	0	0	1	1	0	0	0	0	1	1	0	0	0	0	1	1	6.9	6.9	6.9	25.908	233	233;235	0.0014826	7.1663					By matching	By MS/MS	0	0	0	0	6.9	6.9	7434100	0
NbS00003172g0001.1	NbS00003172g0001.1	7	7	2	NbS00003172g0001.1 protein AED:0.02 eAED:0.02 QI:0|-1|0|1|-1|1|1|0|450; (*SWP) sp|Q9LIS3|GAE6_ARATH (e_value=0.0) UDP-glucuronate 4-epimerase 6 OS=Arabidopsis thaliana GN=GAE6 PE=1 SV=1;; (*TAIR) AT3G23820.1 (e_value=0.0) | Symbols: GAE6 | UDP-D-glucuronat	1	7	7	2	3	6	4	4	2	4	3	6	4	4	2	4	1	2	2	2	1	2	12.7	12.7	4.7	49.792	450	450	0	50.388	By MS/MS	By MS/MS	By MS/MS	By MS/MS	By MS/MS	By MS/MS	7.6	12.4	7.6	7.6	5.3	7.6	240990000	24795000
NbS00003175g0006.1	NbS00003175g0006.1	2	2	1	NbS00003175g0006.1 protein AED:0.33 eAED:0.33 QI:0|1|0.6|1|1|1|5|0|161; (*GB) gi|225449629|ref|XP_002279556.1| (e_value=5e-86) PREDICTED: psbP-like protein 2, chloroplastic [Vitis vinifera];; (*SWP) sp|O80634|PPL2_ARATH (e_value=7e-80) PsbP-like protein 2,	1	2	2	1	2	2	2	0	0	0	2	2	2	0	0	0	1	1	1	0	0	0	23.6	23.6	7.5	18.777	161	161	0	15.989	By MS/MS	By MS/MS	By matching				23.6	23.6	23.6	0	0	0	37018000	21045000
NbS00003176g0019.1;NbS00029573g0001.1;NbS00029791g0013.1;NbS00005956g0001.1;NbS00023433g0102.1;NbC23824403g0002.1;NbC24502407g0001.1;NbS00026261g0005.1;NbS00009528g0010.1	NbS00003176g0019.1;NbS00029573g0001.1;NbS00029791g0013.1;NbS00005956g0001.1;NbS00023433g0102.1	10;9;9;6;5;4;2;1;1	10;9;9;6;5;4;2;1;1	3;2;2;2;2;0;1;0;0	NbS00003176g0019.1 protein AED:0.26 eAED:0.26 QI:3|1|0|1|1|1|2|0|412; (*GB) gi|109727320|gb|ABG45945.1| (e_value=0.0) DSK2 [Nicotiana tabacum];; (*SWP) sp|Q2MHE4|HT1_ARATH (e_value=2e-99) Serine/threonine-protein kinase HT1 OS=Arabidopsis thaliana GN=HT1 P	9	10	10	3	2	4	4	9	8	7	2	4	4	9	8	7	1	2	1	3	3	3	24.5	24.5	8.7	46.159	412	412;356;412;168;296;56;139;399;405	0	63.379	By matching	By MS/MS	By matching	By MS/MS	By MS/MS	By MS/MS	4.9	11.4	11.4	21.1	21.1	18.7	315990000	2187000
NbS00003179g0007.1	NbS00003179g0007.1	7	7	6	NbS00003179g0007.1 protein AED:0.26 eAED:0.26 QI:0|0.75|0.4|1|0.75|0.6|5|0|445; (*GB) gi|5777889|emb|CAB53515.1| (e_value=0.0) cysteine protease [Solanum tuberosum];; (*SWP) sp|P43297|RD21A_ARATH (e_value=0.0) Cysteine proteinase RD21a OS=Arabidopsis thali	1	7	7	6	0	4	3	6	7	5	0	4	3	6	7	5	0	3	2	5	6	5	15.5	15.5	12.4	48.954	445	445	0	108.88		By MS/MS	By MS/MS	By MS/MS	By MS/MS	By MS/MS	0	11.9	11.9	15.5	15.5	12.4	330200000	0
NbS00003181g0004.1	NbS00003181g0004.1	20	5	1	NbS00003181g0004.1 protein AED:0.35 eAED:0.35 QI:204|1|1|1|1|1|5|0|221; (*GB) gi|12585492|sp|Q9SWE7.1|VATE_CITLI (e_value=5e-113) RecName: Full=V-type proton ATPase subunit E; Short=V-ATPase subunit E; AltName: Full=ClVE-1; AltName: Full=Vacuolar proton pu	1	20	5	1	5	11	7	16	20	10	2	4	2	3	5	3	1	1	0	0	1	1	57	19.5	10.4	25.375	221	221	0	116.69	By matching	By MS/MS	By matching	By MS/MS	By MS/MS	By MS/MS	32.1	44.3	24.9	46.2	57	38.9	325410000	41025000
NbS00009379g0009.1;NbS00003183g0016.1	NbS00009379g0009.1;NbS00003183g0016.1	2;2	2;2	2;2	NbS00009379g0009.1 protein AED:0.37 eAED:0.38 QI:0|0.83|0.71|1|1|1|7|0|316; (*TAIR) AT5G27560.1 (e_value=1e-55) | Symbols: | Domain of unknown function (DUF1995) | chr5:9731758-9733644 FORWARD LENGTH=341;; (*ITAG) Solyc01g098990.2.1 (e_value=4e-79) genomi	2	2	2	2	2	1	1	0	0	0	2	1	1	0	0	0	2	1	1	0	0	0	5.7	5.7	5.7	35.186	316	316;331	0	13.245	By MS/MS	By matching	By matching				5.7	5.7	5.7	0	0	0	22807000	18392000
NbS00003190g0004.1;NbS00017182g0121.1	NbS00003190g0004.1;NbS00017182g0121.1	1;1	1;1	1;1	NbS00003190g0004.1 protein AED:0.17 eAED:0.19 QI:918|0.66|0.75|1|0.33|0.75|4|0|292; (*GB) gi|225455586|ref|XP_002268932.1| (e_value=8e-147) PREDICTED: probable aminotransferase ACS12-like [Vitis vinifera];; (*SWP) sp|Q8GYY0|1A112_ARATH (e_value=5e-125) Pro	2	1	1	1	1	1	1	0	0	0	1	1	1	0	0	0	1	1	1	0	0	0	5.8	5.8	5.8	33.276	292	292;342	0.0027435	6.5532	By matching	By MS/MS	By MS/MS				5.8	5.8	5.8	0	0	0	8794000	2484200
NbS00003194g0003.1;NbS00045051g0009.1	NbS00003194g0003.1;NbS00045051g0009.1	2;2	2;2	2;2	NbS00003194g0003.1 protein AED:0.26 eAED:0.26 QI:0|0.71|0.75|1|0.71|0.62|8|56|1236; (*GB) gi|297745966|emb|CBI16022.3| (e_value=4e-63) unnamed protein product [Vitis vinifera];; (*ITAG) Solyc09g031650.2.1 (e_value=0.0) genomic_reference:SL2.40ch09 gene_reg	2	2	2	2	0	0	1	2	1	2	0	0	1	2	1	2	0	0	1	2	1	2	2.2	2.2	2.2	135.63	1236	1236;1395	0.00042845	11.789			By matching	By matching	By MS/MS	By MS/MS	0	0	1.1	2.2	1.1	2.2	24017000	0
NbS00034707g0018.1;NbS00003203g0002.1;NbS00053789g0005.1;NbS00006296g0008.1	NbS00034707g0018.1;NbS00003203g0002.1;NbS00053789g0005.1;NbS00006296g0008.1	2;2;2;2	2;2;2;2	2;2;2;2	NbS00034707g0018.1 protein AED:0.20 eAED:0.20 QI:0|1|0|1|1|1|2|0|86; (*GB) gi|147785839|emb|CAN73075.1| (e_value=6e-42) hypothetical protein VITISV_032387 [Vitis vinifera];; (*TAIR) AT3G59280.1 (e_value=1e-38) | Symbols: TXR1 | Protein Transporter, Pam16 |	4	2	2	2	0	1	2	1	0	1	0	1	2	1	0	1	0	1	2	1	0	1	15.1	15.1	15.1	9.7618	86	86;93;103;103	0	12.414		By matching	By MS/MS	By MS/MS		By MS/MS	0	15.1	15.1	14	0	15.1	26034000	0
NbS00016004g0006.1;NbS00003213g0006.1	NbS00016004g0006.1;NbS00003213g0006.1	3;3	3;3	3;3	NbS00016004g0006.1 protein AED:0.27 eAED:0.27 QI:0|1|1|1|0.87|0.77|9|464|724; (*GB) gi|359486237|ref|XP_002264491.2| (e_value=0.0) PREDICTED: probable serine/threonine-protein kinase At1g54610-like [Vitis vinifera];; (*SWP) sp|Q9ZVM9|Y1461_ARATH (e_value=0	2	3	3	3	0	2	3	1	0	2	0	2	3	1	0	2	0	2	3	1	0	2	5.5	5.5	5.5	80.375	724	724;725	0	19.627		By MS/MS	By MS/MS	By matching		By matching	0	5.5	5.5	2.9	0	5.5	38812000	0
NbS00003222g0101.1	NbS00003222g0101.1	4	1	1	NbS00003222g0101.1 protein AED:0.00 eAED:0.00 QI:0|-1|0|1|-1|1|1|0|283	1	4	1	1	0	0	0	4	3	4	0	0	0	1	1	1	0	0	0	1	1	1	18.7	8.1	8.1	30.615	283	283	0.00038895	7.8622				By MS/MS	By MS/MS	By matching	0	0	0	18.7	14.5	18.7	18035000	0
NbS00030500g0013.1;NbS00003232g0016.1	NbS00030500g0013.1;NbS00003232g0016.1	4;4	4;4	4;4	NbS00030500g0013.1 protein AED:0.06 eAED:0.06 QI:178|0.91|1|1|0.75|0.92|13|413|528; (*GB) gi|225431946|ref|XP_002277743.1| (e_value=0.0) PREDICTED: aldehyde dehydrogenase 22A1 [Vitis vinifera];; (*SWP) sp|Q0WSF1|AL221_ARATH (e_value=0.0) Aldehyde dehydroge	2	4	4	4	2	3	3	1	0	3	2	3	3	1	0	3	2	3	3	1	0	3	10	10	10	58.655	528	528;608	0	25.344	By MS/MS	By MS/MS	By MS/MS	By matching		By MS/MS	6.4	8.5	8.5	2.1	0	8	85730000	25469000
NbS00003239g0017.1;NbS00030328g0010.1;NbS00007553g0020.1	NbS00003239g0017.1;NbS00030328g0010.1	5;5;1	5;5;1	5;5;1	NbS00003239g0017.1 protein AED:0.26 eAED:0.28 QI:273|0.92|0.92|1|0.76|0.88|26|0|825; (*GB) gi|356536398|ref|XP_003536725.1| (e_value=0.0) PREDICTED: transportin-1-like isoform 1 [Glycine max];; (*SWP) sp|Q92973|TNPO1_HUMAN (e_value=0.0) Transportin-1 OS=Ho	3	5	5	5	4	3	4	3	2	1	4	3	4	3	2	1	4	3	4	3	2	1	11	11	11	92.377	825	825;872;882	0	52.636	By MS/MS	By MS/MS	By MS/MS	By matching	By matching	By matching	9.6	8.5	9.9	8.5	7	2.5	95748000	40108000
NbS00003246g0006.1;NbS00013144g0003.1	NbS00003246g0006.1;NbS00013144g0003.1	2;2	2;2	2;2	NbS00003246g0006.1 protein AED:0.08 eAED:0.08 QI:162|1|1|1|0.85|1|8|319|283; (*GB) gi|225441724|ref|XP_002283060.1| (e_value=2e-140) PREDICTED: chaperone protein dnaJ 6 [Vitis vinifera];; (*SWP) sp|Q9FL54|DNAJ6_ARATH (e_value=5e-125) Chaperone protein dnaJ	2	2	2	2	1	2	0	1	1	1	1	2	0	1	1	1	1	2	0	1	1	1	7.8	7.8	7.8	32.625	283	283;284	0.00040984	10.972	By matching	By MS/MS		By MS/MS	By matching	By MS/MS	3.9	7.8	0	3.9	3.9	3.9	29474000	93091
NbS00003286g0009.1;NbS00008618g0001.1	NbS00003286g0009.1;NbS00008618g0001.1	2;1	2;1	2;1	NbS00003286g0009.1 protein AED:0.12 eAED:0.12 QI:585|1|0.9|1|1|1|10|0|999; (*GB) gi|225437714|ref|XP_002273228.1| (e_value=0.0) PREDICTED: squamosa promoter-binding-like protein 12-like isoform 1 [Vitis vinifera];; (*SWP) sp|Q9SMX9|SPL1_ARATH (e_value=0.0)	2	2	2	2	0	0	1	0	1	1	0	0	1	0	1	1	0	0	1	0	1	1	2.6	2.6	2.6	111.11	999	999;999	0	13.375			By matching		By MS/MS	By MS/MS	0	0	1.4	0	1.2	1.4	6782500	0
NbS00003287g0001.1;NbS00007342g0007.1	NbS00003287g0001.1	11;1	1;0	1;0	NbS00003287g0001.1 protein AED:0.38 eAED:0.38 QI:0|0.75|0.4|1|1|1|5|0|271; (*GB) gi|19913105|emb|CAC84545.1| (e_value=0.0) dicarboxylate/tricarboxylate carrier [Nicotiana tabacum];; (*SWP) sp|P0C582|M2OM_NEUCR (e_value=4e-54) Putative mitochondrial 2-oxogl	2	11	1	1	10	10	9	10	10	10	1	0	0	0	0	0	1	0	0	0	0	0	59.4	11.8	11.8	28.857	271	271;329	0.0014567	6.9798	By MS/MS	By matching	By matching	By matching	By matching	By matching	53.9	47.6	42.8	47.6	47.6	47.6	11371000	11371000
NbS00003291g0003.1;NbS00045053g0006.1	NbS00003291g0003.1;NbS00045053g0006.1	1;1	1;1	1;1	NbS00003291g0003.1 protein AED:0.07 eAED:0.07 QI:121|0.83|0.85|1|1|1|7|382|226; (*TAIR) AT3G07030.1 (e_value=4e-47) | Symbols: | Alba DNA/RNA-binding protein | chr3:2223001-2225254 REVERSE LENGTH=405;; (*ITAG) Solyc09g061710.2.1 (e_value=7e-68) genomic_re	2	1	1	1	0	0	0	0	0	1	0	0	0	0	0	1	0	0	0	0	0	1	6.6	6.6	6.6	25.231	226	226;242	0.0062665	6.3276						By MS/MS	0	0	0	0	0	6.6	0	0
NbS00009656g0002.1;NbS00040019g0001.1;NbS00018065g0004.1;NbS00009680g0003.1;NbS00003363g0003.1;NbS00023588g0001.1;NbS00015402g0005.1;NbS00020661g0003.1;NbS00023080g0202.1;NbS00058557g0001.1;NbS00003319g0001.1;NbS00003313g0001.1;NbS00032151g0004.1;NbS00008757g0002.1;NbS00018354g0002.1;NbS00008695g0013.1;NbS00003984g0007.1;NbS00018330g0010.1;NbS00044493g0010.1;NbS00015441g0003.1;NbS00018065g0002.1;…	NbS00009656g0002.1;NbS00040019g0001.1;NbS00018065g0004.1;NbS00009680g0003.1;NbS00003363g0003.1;NbS00023588g0001.1;NbS00015402g0005.1;NbS00020661g0003.1;NbS00023080g0202.1;NbS00058557g0001.1;NbS00003319g0001.1;NbS00003313g0001.1;NbS00032151g0004.1;NbS00008757g0002.1;NbS00018354g0002.1;NbS00008695g0013.1;NbS00003984g0007.1;NbS00018330g0010.1;NbS00044493g0010.1;NbS00015441g0003.1;NbS00018065g0002.1;…	1;1;1;1;1;1;1;1;1;1;1;1;1;1;1;1;1;1;1;1;1;1;1;1	1;1;1;1;1;1;1;1;1;1;1;1;1;1;1;1;1;1;1;1;1;1;1;1	1;1;1;1;1;1;1;1;1;1;1;1;1;1;1;1;1;1;1;1;1;1;1;1	NbS00009656g0002.1 protein;NbS00040019g0001.1 protein;NbS00018065g0004.1 protein;NbS00009680g0003.1 protein;NbS00003363g0003.1 protein;NbS00023588g0001.1 protein;NbS00015402g0005.1 protein;NbS00020661g0003.1 protein;NbS00023080g0202.1 protein;NbS00058557g0	24	1	1	1	0	0	0	1	1	1	0	0	0	1	1	1	0	0	0	1	1	1	9.6	9.6	9.6	11.801	104	104;107;113;121;129;132;136;137;139;148;148;161;164;164;170;177;187;204;208;237;241;270;275;292	0.00038536	7.6515				By MS/MS	By MS/MS	By MS/MS	0	0	0	9.6	9.6	9.6	11468000	0
NbS00003314g0002.1	NbS00003314g0002.1	1	1	1	NbS00003314g0002.1 protein	1	1	1	1	0	0	1	0	0	1	0	0	1	0	0	1	0	0	1	0	0	1	5.9	5.9	5.9	16.447	152	152	1	-2			By MS/MS			By MS/MS	0	0	5.9	0	0	5.9	13579000	0
NbS00004159g0012.1;NbS00003320g0019.1	NbS00004159g0012.1;NbS00003320g0019.1	1;1	1;1	1;1	NbS00004159g0012.1 protein AED:0.17 eAED:0.17 QI:0|1|0.66|1|1|1|3|0|129; (*GB) gi|225458215|ref|XP_002281680.1| (e_value=7e-61) PREDICTED: 50S ribosomal protein L31, chloroplastic isoform 1 [Vitis vinifera];; (*SWP) sp|Q9FWS4|RK31_ARATH (e_value=4e-54) 50S	2	1	1	1	0	0	0	1	0	1	0	0	0	1	0	1	0	0	0	1	0	1	10.9	10.9	10.9	14.508	129	129;129	0.0014657	7.027				By matching		By MS/MS	0	0	0	10.9	0	10.9	13869000	0
NbS00007255g0005.1;NbS00003322g0008.1	NbS00007255g0005.1;NbS00003322g0008.1	2;2	2;2	2;2	NbS00007255g0005.1 protein AED:0.19 eAED:0.19 QI:0|1|0.94|1|0.56|0.52|17|605|709; (*GB) gi|350538715|ref|NP_001234356.1| (e_value=0.0) cullin 4 [Solanum lycopersicum];; (*SWP) sp|Q8LGH4|CUL4_ARATH (e_value=0.0) Cullin-4 OS=Arabidopsis thaliana GN=CUL4 PE=1	2	2	2	2	1	0	1	0	0	0	1	0	1	0	0	0	1	0	1	0	0	0	4.7	4.7	4.7	82.108	709	709;733	0.00043422	11.966	By MS/MS		By MS/MS				3.1	0	1.6	0	0	0	9068900	5519000
NbS00034940g0008.1;NbS00003324g0001.1;NbS00009547g0006.1;NbS00000630g0009.1	NbS00034940g0008.1;NbS00003324g0001.1;NbS00009547g0006.1;NbS00000630g0009.1	2;2;1;1	2;2;1;1	2;2;1;1	NbS00034940g0008.1 protein AED:0.09 eAED:0.09 QI:358|1|1|1|1|1|4|522|431; (*GB) gi|225452656|ref|XP_002282083.1| (e_value=0.0) PREDICTED: xylosyltransferase 1 [Vitis vinifera];; (*SWP) sp|Q9EPI1|XYLT1_RAT (e_value=3e-19) Xylosyltransferase 1 (Fragment) OS=	4	2	2	2	1	2	2	0	0	1	1	2	2	0	0	1	1	2	2	0	0	1	5.1	5.1	5.1	49.224	431	431;431;258;465	0	14.179	By matching	By MS/MS	By MS/MS			By MS/MS	2.8	5.1	5.1	0	0	2.8	81175000	6851700
NbS00003369g0008.1;NbS00003331g0002.1	NbS00003369g0008.1;NbS00003331g0002.1	1;1	1;1	1;1	NbS00003369g0008.1 protein AED:0.27 eAED:0.27 QI:0|0.33|0.25|1|0.33|0.25|4|0|223; (*GB) gi|118485710|gb|ABK94705.1| (e_value=6e-58) unknown [Populus trichocarpa];; (*SWP) sp|Q9C7N5|GDL14_ARATH (e_value=1e-42) GDSL esterase/lipase At1g29660 OS=Arabidopsis t	2	1	1	1	0	1	0	0	1	0	0	1	0	0	1	0	0	1	0	0	1	0	6.3	6.3	6.3	24.999	223	223;358	0.0014755	7.1122		By MS/MS			By matching		0	6.3	0	0	6.3	0	9574700	0
NbS00003339g0008.1;NbS00005150g0202.1;NbS00012223g0004.1;NbC23681997g0001.1	NbS00003339g0008.1;NbS00005150g0202.1;NbS00012223g0004.1;NbC23681997g0001.1	13;12;9;8	1;0;0;0	1;0;0;0	NbS00003339g0008.1 protein AED:0.09 eAED:0.19 QI:0|0.75|0.4|1|0.5|0.6|5|0|250; (*GB) gi|83284003|gb|ABC01909.1| (e_value=4e-107) 60S ribosomal protein L19-like protein [Solanum tuberosum];; (*SWP) sp|Q9LUQ6|RL192_ARATH (e_value=1e-100) 60S ribosomal protei	4	13	1	1	10	12	12	12	12	12	0	0	1	1	1	1	0	0	1	1	1	1	30	7.6	7.6	29.634	250	250;209;147;65	0.00039339	8.2531	By matching	By matching	By matching	By MS/MS	By MS/MS	By matching	18.4	22.4	29.6	27.2	27.2	29.6	31611000	0
NbS00003354g0008.1;NbS00043460g0010.1	NbS00003354g0008.1;NbS00043460g0010.1	1;1	1;1	1;1	NbS00003354g0008.1 protein AED:0.15 eAED:0.16 QI:112|0.94|0.89|1|0.83|0.84|19|334|754; (*GB) gi|255538978|ref|XP_002510554.1| (e_value=0.0) dead box ATP-dependent RNA helicase, putative [Ricinus communis];; (*SWP) sp|Q9ZRZ8|RH28_ARATH (e_value=0.0) DEAD-bo	2	1	1	1	1	1	1	1	1	1	1	1	1	1	1	1	1	1	1	1	1	1	1.6	1.6	1.6	85.359	754	754;762	0.0075336	6.2926	By matching	By MS/MS	By matching	By matching	By matching	By matching	1.6	1.6	1.6	1.6	1.6	1.6	19520000	3555100
NbS00003361g0011.1;NbS00021119g0007.1	NbS00003361g0011.1;NbS00021119g0007.1	1;1	1;1	1;1	NbS00003361g0011.1 protein AED:0.17 eAED:0.17 QI:0|0.33|0|1|0.66|0.75|4|0|555; (*GB) gi|225462809|ref|XP_002266004.1| (e_value=0.0) PREDICTED: 2-hydroxyacyl-CoA lyase [Vitis vinifera];; (*SWP) sp|Q9LF46|HACL_ARATH (e_value=0.0) 2-hydroxyacyl-CoA lyase OS=A	2	1	1	1	0	0	0	1	0	1	0	0	0	1	0	1	0	0	0	1	0	1	5	5	5	59.318	555	555;573	0	16.392				By matching		By MS/MS	0	0	0	5	0	5	13372000	0
NbS00003363g0004.1;NbS00003582g0011.1;NbS00020332g0004.1;NbS00055677g0008.1	NbS00003363g0004.1	4;1;1;1	4;1;1;1	4;1;1;1	NbS00003363g0004.1 protein AED:0.29 eAED:0.29 QI:0|0.5|0.28|0.85|1|1|7|0|799; (*GB) gi|359475328|ref|XP_003631657.1| (e_value=6e-179) PREDICTED: probable LRR receptor-like serine/threonine-protein kinase At2g16250-like [Vitis vinifera];; (*SWP) sp|C0LGK4|Y	4	4	4	4	1	2	2	2	4	3	1	2	2	2	4	3	1	2	2	2	4	3	5.8	5.8	5.8	86.981	799	799;598;885;930	0	31.368	By matching	By matching	By MS/MS	By MS/MS	By MS/MS	By MS/MS	2	3.5	3.5	3.5	5.8	5.8	66526000	1978000
NbS00003380g0003.1	NbS00003380g0003.1	3	3	1	NbS00003380g0003.1 protein AED:0.39 eAED:0.39 QI:0|-1|0|1|-1|1|1|0|232; (*GB) gi|225452432|ref|XP_002274197.1| (e_value=1e-38) PREDICTED: uncharacterized protein LOC100267992 [Vitis vinifera];; (*TAIR) AT3G27860.1 (e_value=4e-19) | Symbols: | Tudor/PWWP/M	1	3	3	1	1	2	1	1	1	1	1	2	1	1	1	1	1	1	1	0	0	0	14.2	14.2	6.5	25.728	232	232	0	17.989	By MS/MS	By MS/MS	By MS/MS	By matching	By matching	By MS/MS	6.5	11.2	6.5	3	3	3	23084000	4531300
NbS00003380g0115.1	NbS00003380g0115.1	8	1	1	NbS00003380g0115.1 protein AED:0.12 eAED:0.12 QI:355|0.66|0.85|1|0.33|0.42|7|134|238	1	8	1	1	5	6	6	5	6	5	1	1	1	0	1	0	1	1	1	0	1	0	43.3	9.7	9.7	25.903	238	238	0.00040128	9.3479	By MS/MS	By matching	By matching	By matching	By matching	By matching	31.5	37	43.3	31.1	33.6	33.2	10159000	3882100
NbS00003383g0024.1;NbS00011891g0002.1;NbS00037099g0012.1	NbS00003383g0024.1;NbS00011891g0002.1;NbS00037099g0012.1	4;4;2	4;4;2	4;4;2	NbS00003383g0024.1 protein AED:0.28 eAED:0.28 QI:15|0.9|0.72|1|0.9|0.72|11|0|293; (*GB) gi|388506856|gb|AFK41494.1| (e_value=2e-158) unknown [Lotus japonicus];; (*SWP) sp|Q9LRP1|NPS13_ARATH (e_value=1e-151) Novel plant SNARE 13 OS=Arabidopsis thaliana GN=N	3	4	4	4	1	1	3	1	2	2	1	1	3	1	2	2	1	1	3	1	2	2	23.2	23.2	23.2	33.02	293	293;403;263	0	51.748	By MS/MS	By matching	By MS/MS	By MS/MS	By MS/MS	By MS/MS	7.8	8.9	15.4	7.8	16.7	10.6	72704000	4777200
NbS00003385g0006.1;NbS00017717g0002.1	NbS00003385g0006.1;NbS00017717g0002.1	3;2	3;2	3;2	NbS00003385g0006.1 protein AED:0.14 eAED:0.15 QI:0|0.83|0.85|1|1|1|7|462|715; (*GB) gi|225448586|ref|XP_002278231.1| (e_value=0.0) PREDICTED: uncharacterized protein LOC100253544 [Vitis vinifera];; (*TAIR) AT2G40400.2 (e_value=0.0) | Symbols: | Protein of	2	3	3	3	0	0	3	0	0	0	0	0	3	0	0	0	0	0	3	0	0	0	6	6	6	78.977	715	715;752	0	17.437			By MS/MS				0	0	6	0	0	0	10205000	0
NbS00003385g0206.1	NbS00003385g0206.1	6	6	2	NbS00003385g0206.1 protein AED:0.34 eAED:0.34 QI:372|1|1|1|1|1|9|399|336	1	6	6	2	0	2	2	5	5	4	0	2	2	5	5	4	0	1	1	1	2	1	21.1	21.1	6.2	38.005	336	336	0	67.022		By matching	By MS/MS	By MS/MS	By MS/MS	By MS/MS	0	6.8	8	18.5	17.9	14.3	146750000	0
NbS00003396g0009.1	NbS00003396g0009.1	1	1	1	NbS00003396g0009.1 protein AED:0.78 eAED:0.78 QI:0|0|0|0.33|1|1|3|0|71; (*ITAG) Solyc03g115030.2.1 (e_value=6e-15) genomic_reference:SL2.40ch03 gene_region:58933142-58935283 transcript_region:SL2.40ch03:58933142..58935283+ functional_description:Mitochondr	1	1	1	1	1	1	0	1	1	1	1	1	0	1	1	1	1	1	0	1	1	1	15.5	15.5	15.5	8.6139	71	71	0.00076046	7.4669	By matching	By MS/MS		By MS/MS	By MS/MS	By MS/MS	15.5	15.5	0	15.5	15.5	15.5	226470000	3316200
NbS00003396g0016.1	NbS00003396g0016.1	13	1	1	NbS00003396g0016.1 protein AED:0.07 eAED:0.07 QI:287|1|1|1|1|1|11|407|312; (*GB) gi|225429234|ref|XP_002264051.1| (e_value=0.0) PREDICTED: mitochondrial import receptor subunit TOM40 homolog 1 [Vitis vinifera];; (*SWP) sp|Q9LHE5|TO401_ARATH (e_value=8e-170	1	13	1	1	10	9	9	9	10	8	1	0	0	0	0	0	1	0	0	0	0	0	48.7	13.1	13.1	34.502	312	312	0.00038971	7.9434	By MS/MS	By matching	By matching	By matching	By matching	By matching	44.6	32.4	31.4	34.9	34.6	31.4	16952000	16952000
NbS00003404g0002.1	NbS00003404g0002.1	3	2	2	NbS00003404g0002.1 protein AED:0.22 eAED:0.22 QI:0|1|0.5|1|0|0|2|494|255; (*TAIR) AT2G27260.1 (e_value=2e-33) | Symbols: | Late embryogenesis abundant (LEA) hydroxyproline-rich glycoprotein family | chr2:11669769-11670500 FORWARD LENGTH=243;; (*ITAG) Soly	1	3	2	2	1	3	3	3	3	3	1	2	2	2	2	2	1	2	2	2	2	2	11.4	7.5	7.5	28.281	255	255	0	23.353	By matching	By MS/MS	By MS/MS	By MS/MS	By MS/MS	By MS/MS	5.1	11.4	11.4	11.4	11.4	11.4	242090000	1965000
NbS00049696g0008.1;NbS00014498g0001.1;NbS00003422g0004.1;NbC26305628g0005.1;NbS00000072g0013.1	NbS00049696g0008.1;NbS00014498g0001.1;NbS00003422g0004.1;NbC26305628g0005.1;NbS00000072g0013.1	8;8;8;7;5	8;8;8;7;5	5;5;5;5;2	NbS00049696g0008.1 protein AED:0.01 eAED:0.01 QI:49|1|1|1|0.66|0.75|4|686|204; (*GB) gi|6094014|sp|O82528.1|RL15_PETHY (e_value=4e-125) RecName: Full=60S ribosomal protein L15;; (*SWP) sp|O82528|RL15_PETHY (e_value=1e-126) 60S ribosomal protein L15 OS=Petu	5	8	8	5	5	7	6	8	6	7	5	7	6	8	6	7	4	5	5	5	4	4	29.9	29.9	14.7	24.16	204	204;204;229;171;203	0	70.281	By MS/MS	By MS/MS	By MS/MS	By MS/MS	By MS/MS	By MS/MS	22.5	24	22.5	29.9	23.5	29.4	2440100000	56557000
NbS00003423g0020.1;NbS00022892g0019.1	NbS00003423g0020.1;NbS00022892g0019.1	1;1	1;1	1;1	NbS00003423g0020.1 protein AED:0.32 eAED:0.32 QI:138|1|0.88|1|1|1|9|505|364; (*GB) gi|225426763|ref|XP_002282656.1| (e_value=6e-148) PREDICTED: uncharacterized protein LOC100261574 [Vitis vinifera];; (*TAIR) AT4G11790.1 (e_value=6e-71) | Symbols: | Plecks	2	1	1	1	0	1	1	0	0	1	0	1	1	0	0	1	0	1	1	0	0	1	3.3	3.3	3.3	39.537	364	364;370	0.0018012	6.8748		By MS/MS	By MS/MS			By matching	0	3.3	3.3	0	0	3.3	11609000	0
NbS00022892g0017.1;NbS00003423g0022.1	NbS00022892g0017.1;NbS00003423g0022.1	1;1	1;1	1;1	NbS00022892g0017.1 protein AED:0.01 eAED:0.01 QI:0|1|0.5|1|0|0.5|2|0|105; (*GB) gi|225432426|ref|XP_002278120.1| (e_value=1e-58) PREDICTED: NADH dehydrogenase [ubiquinone] 1 alpha subcomplex subunit 8-B isoform 2 [Vitis vinifera];; (*SWP) sp|Q8LGE7|NDA8B_A	2	1	1	1	0	1	0	1	1	0	0	1	0	1	1	0	0	1	0	1	1	0	10.5	10.5	10.5	11.997	105	105;105	0.0027605	6.5851		By matching		By matching	By MS/MS		0	10.5	0	10.5	10.5	0	11464000	0
NbS00022232g0002.1;NbS00003427g0203.1;NbC23489043g0001.1	NbS00022232g0002.1;NbS00003427g0203.1	4;4;1	4;4;1	4;4;1	NbS00022232g0002.1 protein AED:0.06 eAED:0.06 QI:0|-1|0|1|-1|1|1|0|538; (*GB) gi|302399085|gb|ADL36837.1| (e_value=0.0) TCP domain class transcription factor [Malus x domestica];; (*SWP) sp|Q2T9X2|TCPD_BOVIN (e_value=0.0) T-complex protein 1 subunit delta	3	4	4	4	2	1	1	0	0	1	2	1	1	0	0	1	2	1	1	0	0	1	13.2	13.2	13.2	57.841	538	538;538;49	0	31.836	By MS/MS	By MS/MS	By MS/MS			By MS/MS	8.6	1.9	1.9	0	0	2.8	9108500	5455100
NbS00010697g0004.1;NbS00006944g0023.1;NbS00003448g0020.1	NbS00010697g0004.1;NbS00006944g0023.1;NbS00003448g0020.1	2;2;2	2;2;2	2;2;2	NbS00010697g0004.1 protein ; (*GB) gi|2507174|sp|P21343.2|PFPB_SOLTU (e_value=4e-20) RecName: Full=Pyrophosphate--fructose 6-phosphate 1-phosphotransferase subunit beta; Short=PFP; AltName: Full=6-phosphofructokinase, pyrophosphate dependent; AltName: Fu	3	2	2	2	1	1	1	0	0	1	1	1	1	0	0	1	1	1	1	0	0	1	27.6	27.6	27.6	8.8549	87	87;508;529	0	12.229	By matching	By MS/MS	By matching			By MS/MS	27.6	27.6	27.6	0	0	20.7	11348000	3202900
NbS00003462g0016.1	NbS00003462g0016.1	4	2	2	NbS00003462g0016.1 protein AED:0.30 eAED:0.30 QI:0|0.75|1|1|0.75|0.8|5|612|146; (*GB) gi|351725135|ref|NP_001236058.1| (e_value=3e-77) uncharacterized protein LOC100499788 precursor [Glycine max];; (*SWP) sp|Q53YF3|SPC3B_ARATH (e_value=1e-71) Signal peptid	1	4	2	2	1	1	4	2	2	3	0	0	2	1	1	1	0	0	2	1	1	1	25.3	18.5	18.5	16.581	146	146	0	13.382	By matching	By matching	By MS/MS	By MS/MS	By MS/MS	By matching	8.9	8.9	25.3	13	12.3	21.9	50012000	0
NbS00003467g0022.1;NbS00014466g0001.1	NbS00003467g0022.1;NbS00014466g0001.1	2;1	2;1	2;1	NbS00003467g0022.1 protein AED:0.10 eAED:0.10 QI:119|0.66|0.5|1|0.33|0.75|4|0|769; (*GB) gi|365222938|gb|AEW69821.1| (e_value=0.0) Hop-interacting protein THI138 [Solanum lycopersicum];; (*SWP) sp|Q65JY4|MURE_BACLD (e_value=1e-101) UDP-N-acetylmuramoyl-L-a	2	2	2	2	2	2	1	0	0	0	2	2	1	0	0	0	2	2	1	0	0	0	4.3	4.3	4.3	84.933	769	769;586	0	12.899	By MS/MS	By MS/MS	By MS/MS				4.3	4.3	1.4	0	0	0	19529000	7573400
NbS00003470g0015.1	NbS00003470g0015.1	7	7	3	NbS00003470g0015.1 protein AED:0.26 eAED:0.26 QI:0|0.85|0.87|1|0.85|0.75|8|282|285; (*GB) gi|388503260|gb|AFK39696.1| (e_value=5e-103) unknown [Lotus japonicus];; (*SWP) sp|Q1ECE0|VAP41_ARATH (e_value=2e-101) Vesicle-associated protein 4-1 OS=Arabidopsis t	1	7	7	3	1	3	5	5	4	4	1	3	5	5	4	4	1	1	2	2	2	2	23.2	23.2	8.8	31.988	285	285	0	49.817	By MS/MS	By MS/MS	By MS/MS	By MS/MS	By MS/MS	By MS/MS	5.3	13.7	22.5	22.8	18.2	17.2	146210000	5735000
NbS00003478g0004.1;NbS00048837g0007.1	NbS00003478g0004.1;NbS00048837g0007.1	2;2	2;2	2;2	NbS00003478g0004.1 protein AED:0.23 eAED:0.23 QI:203|0.83|0.71|1|1|1|7|0|403; (*GB) gi|2494076|sp|P93338.1|GAPN_NICPL (e_value=0.0) RecName: Full=NADP-dependent glyceraldehyde-3-phosphate dehydrogenase; AltName: Full=Glyceraldehyde-3-phosphate dehydrogenas	2	2	2	2	0	2	0	1	2	2	0	2	0	1	2	2	0	2	0	1	2	2	6	6	6	43.353	403	403;443	0	12.226		By matching		By MS/MS	By MS/MS	By MS/MS	0	6	0	3.5	6	6	33647000	0
NbS00003496g0001.1;NbS00014146g0005.1	NbS00003496g0001.1;NbS00014146g0005.1	7;4	3;0	3;0	NbS00003496g0001.1 protein AED:0.01 eAED:0.01 QI:1134|0.66|0.75|1|0.33|0.5|4|26|357; (*GB) gi|312283005|dbj|BAJ34368.1| (e_value=0.0) unnamed protein product [Thellungiella halophila];; (*SWP) sp|P27323|HS901_ARATH (e_value=0.0) Heat shock protein 90-1 OS=	2	7	3	3	4	4	3	5	4	5	2	0	0	1	1	1	2	0	0	1	1	1	14.6	10.9	10.9	41.018	357	357;80	0	45.605	By MS/MS	By matching	By matching	By MS/MS	By MS/MS	By matching	10.6	3.6	3.6	7.6	7.6	10.4	31009000	21411000
NbS00003504g0006.1	NbS00003504g0006.1	2	2	2	NbS00003504g0006.1 protein AED:0.33 eAED:0.33 QI:0|0.75|0.6|1|1|1|5|389|243; (*GB) gi|218201024|gb|EEC83451.1| (e_value=1e-86) hypothetical protein OsI_28949 [Oryza sativa Indica Group];; (*SWP) sp|Q8LFD1|LPP3_ARATH (e_value=1e-71) Putative lipid phosphate	1	2	2	2	1	2	2	1	2	2	1	2	2	1	2	2	1	2	2	1	2	2	16.9	16.9	16.9	27.429	243	243	0	12.877	By MS/MS	By MS/MS	By MS/MS	By MS/MS	By MS/MS	By MS/MS	6.6	16.9	16.9	6.6	16.9	16.9	69133000	0
NbS00003504g0021.1	NbS00003504g0021.1	1	1	1	NbS00003504g0021.1 protein AED:0.17 eAED:0.19 QI:310|0.71|0.5|1|0.42|0.25|8|1559|222; (*GB) gi|15218051|ref|NP_172961.1| (e_value=2e-29) Lipid phosphate phosphatase 2 [Arabidopsis thaliana];; (*SWP) sp|Q9XI60|LPP2_ARATH (e_value=5e-31) Lipid phosphate phos	1	1	1	1	0	1	1	0	1	1	0	1	1	0	1	1	0	1	1	0	1	1	5	5	5	25.16	222	222	0.0057201	6.4378		By MS/MS	By MS/MS		By MS/MS	By MS/MS	0	5	5	0	5	5	34016000	0
NbS00003508g0016.1;NbS00037122g0006.1	NbS00003508g0016.1;NbS00037122g0006.1	1;1	1;1	1;1	NbS00003508g0016.1 protein AED:0.20 eAED:0.20 QI:215|0.90|0.93|1|0.90|0.93|32|0|1680; (*GB) gi|296089990|emb|CBI39809.3| (e_value=0.0) unnamed protein product [Vitis vinifera];; (*SWP) sp|Q14997|PSME4_HUMAN (e_value=4e-23) Proteasome activator complex subu	2	1	1	1	0	1	0	1	1	0	0	1	0	1	1	0	0	1	0	1	1	0	0.7	0.7	0.7	190.03	1680	1680;1756	0.0062831	6.335		By MS/MS		By matching	By matching		0	0.7	0	0.7	0.7	0	2955800	0
NbS00003539g0011.1;NbS00006870g0001.1;NbS00010173g0011.1;NbS00001830g0012.1;NbS00034729g0013.1;NbS00000363g0005.1;NbC24461651g0001.1	NbS00003539g0011.1;NbS00006870g0001.1;NbS00010173g0011.1;NbS00001830g0012.1	20;20;19;18;5;2;1	1;1;1;1;0;0;0	1;1;1;1;0;0;0	NbS00003539g0011.1 protein AED:0.01 eAED:0.01 QI:0|1|0.8|1|1|1|5|0|256; (*GB) gi|82623429|gb|ABB87129.1| (e_value=2e-152) 60S ribosomal protein L7A-like [Solanum tuberosum];; (*SWP) sp|P49692|RL7A1_ARATH (e_value=1e-144) 60S ribosomal protein L7a-1 OS=Arab	7	20	1	1	14	19	18	17	13	17	1	1	1	1	1	1	1	1	1	1	1	1	51.6	3.5	3.5	29.037	256	256;258;258;228;212;61;73	0.00043649	12.022	By MS/MS	By MS/MS	By MS/MS	By MS/MS	By MS/MS	By MS/MS	46.9	50.8	50.8	50.8	46.1	50.8	329660000	140800000
NbS00003549g0016.1	NbS00003549g0016.1	7	7	4	NbS00003549g0016.1 protein AED:0.01 eAED:0.01 QI:179|1|1|1|0|0.5|2|520|163; (*GB) gi|224077328|ref|XP_002305213.1| (e_value=6e-21) high mobility group family [Populus trichocarpa];; (*SWP) sp|Q00423|HMGYA_SOYBN (e_value=9e-14) HMG-Y-related protein A OS=Gl	1	7	7	4	5	6	5	3	4	4	5	6	5	3	4	4	3	3	2	1	2	3	51.5	51.5	36.8	18.366	163	163	0	57.589	By MS/MS	By MS/MS	By MS/MS	By MS/MS	By MS/MS	By MS/MS	42.3	48.5	31.3	17.8	31.3	42.3	403270000	22103000
NbS00046012g0013.1;NbS00003549g0020.1	NbS00046012g0013.1;NbS00003549g0020.1	1;1	1;1	1;1	NbS00046012g0013.1 protein AED:0.26 eAED:0.26 QI:0|0.6|0.66|1|0.2|0.5|6|189|383; (*GB) gi|1087073|gb|AAB34987.1| (e_value=0.0) calmodulin-binding heat-shock protein [Nicotiana tabacum];; (*TAIR) AT5G37710.1 (e_value=1e-154) | Symbols: | alpha/beta-Hydrola	2	1	1	1	0	1	1	1	0	1	0	1	1	1	0	1	0	1	1	1	0	1	5.2	5.2	5.2	43.193	383	383;457	0	16.342		By matching	By matching	By matching		By MS/MS	0	5.2	5.2	5.2	0	5.2	17965000	0
NbS00003549g0025.1	NbS00003549g0025.1	1	1	1	NbS00003549g0025.1 protein AED:0.18 eAED:0.18 QI:87|0.83|0.84|1|1|1|13|0|883; (*GB) gi|224079463|ref|XP_002305874.1| (e_value=0.0) predicted protein [Populus trichocarpa];; (*SWP) sp|P51612|XPC_MOUSE (e_value=2e-46) DNA repair protein complementing XP-C ce	1	1	1	1	0	1	0	0	0	0	0	1	0	0	0	0	0	1	0	0	0	0	0.9	0.9	0.9	98.106	883	883	1	-2		By MS/MS					0	0.9	0	0	0	0	0	0
NbS00008003g0012.1;NbS00016385g0017.1;NbS00003552g0008.1	NbS00008003g0012.1;NbS00016385g0017.1;NbS00003552g0008.1	2;2;2	2;2;2	2;2;2	NbS00008003g0012.1 protein AED:0.23 eAED:0.23 QI:41|0.77|0.84|0.94|0.83|0.84|19|219|693; (*SWP) sp|Q9LS42|CASP_ARATH (e_value=0.0) Protein CASP OS=Arabidopsis thaliana GN=CASP PE=1 SV=2;; (*TAIR) AT3G18480.1 (e_value=0.0) | Symbols: AtCASP, CASP | CCAAT-di	3	2	2	2	0	2	2	0	0	2	0	2	2	0	0	2	0	2	2	0	0	2	3.5	3.5	3.5	80.427	693	693;726;746	0.00043764	12.06		By matching	By MS/MS			By MS/MS	0	3.5	3.5	0	0	3.5	12677000	0
NbS00003561g0007.1;NbS00003933g0106.1	NbS00003561g0007.1;NbS00003933g0106.1	2;2	2;2	2;2	NbS00003561g0007.1 protein AED:0.06 eAED:0.08 QI:0|0|0.5|1|1|1|2|0|633; (*GB) gi|224057202|ref|XP_002299170.1| (e_value=0.0) predicted protein [Populus trichocarpa];; (*SWP) sp|Q1RMH9|DNJC2_BOVIN (e_value=2e-45) DnaJ homolog subfamily C member 2 OS=Bos tau	2	2	2	2	1	2	2	1	0	0	1	2	2	1	0	0	1	2	2	1	0	0	3.3	3.3	3.3	72.126	633	633;656	0.00041374	11.137	By matching	By MS/MS	By matching	By matching			1.7	3.3	3.3	1.6	0	0	23943000	339520
NbS00003561g0019.1	NbS00003561g0019.1	6	4	4	NbS00003561g0019.1 protein AED:0.11 eAED:0.11 QI:131|1|0.66|1|1|1|3|0|511; (*GB) gi|193290672|gb|ACF17644.1| (e_value=0.0) putative p-coumarate 3-hydroxylase [Capsicum annuum];; (*SWP) sp|O48922|C98A2_SOYBN (e_value=0.0) Cytochrome P450 98A2 OS=Glycine max	1	6	4	4	0	1	4	3	3	5	0	0	3	2	2	3	0	0	3	2	2	3	11.5	6.1	6.1	58.047	511	511	0	27.554		By matching	By MS/MS	By MS/MS	By MS/MS	By MS/MS	0	2	8	8	8	11.5	54477000	0
NbS00003563g0008.1	NbS00003563g0008.1	2	2	2	NbS00003563g0008.1 protein AED:0.06 eAED:0.07 QI:113|0.5|0.71|0.85|0.5|0.42|7|325|362; (*GB) gi|147769276|emb|CAN61580.1| (e_value=6e-57) hypothetical protein VITISV_008033 [Vitis vinifera];; (*TAIR) AT4G09040.1 (e_value=2e-49) | Symbols: | RNA-binding (R	1	2	2	2	2	2	1	0	0	0	2	2	1	0	0	0	2	2	1	0	0	0	4.7	4.7	4.7	40.101	362	362	0	13.864	By matching	By MS/MS	By MS/MS				4.7	4.7	4.7	0	0	0	24254000	9319700
NbS00003570g0008.1;NbS00054406g0002.1;NbS00009842g0001.1;NbS00032931g0006.1	NbS00003570g0008.1;NbS00054406g0002.1;NbS00009842g0001.1	22;17;14;9	2;0;0;0	2;0;0;0	NbS00003570g0008.1 protein AED:0.13 eAED:0.14 QI:0|0|0|0.6|0.5|0.6|5|0|237; (*GB) gi|40748265|gb|AAR89617.1| (e_value=1e-130) 40S ribosomal protein S5 [Capsicum annuum];; (*SWP) sp|P51427|RS52_ARATH (e_value=1e-112) 40S ribosomal protein S5-2 OS=Arabidopsi	4	22	2	2	16	19	17	16	13	21	1	2	2	1	0	2	1	2	2	1	0	2	61.2	11.4	11.4	26.66	237	237;139;241;102	0	28.541	By MS/MS	By MS/MS	By MS/MS	By MS/MS	By matching	By MS/MS	60.8	61.2	59.9	46.4	49.4	61.2	171660000	66922000
NbS00003574g0001.1;NbS00042833g0003.1;NbS00025555g0002.1;NbS00020042g0001.1	NbS00003574g0001.1;NbS00042833g0003.1	5;5;2;1	5;5;2;1	5;5;2;1	NbS00003574g0001.1 protein AED:0.04 eAED:0.04 QI:0|0|0|0.5|1|1|2|0|268; (*GB) gi|225469774|ref|XP_002274117.1| (e_value=2e-128) PREDICTED: probable mitochondrial 2-oxoglutarate/malate carrier protein [Vitis vinifera];; (*SWP) sp|Q54PY7|M2OM_DICDI (e_value=	4	5	5	5	0	0	0	4	1	4	0	0	0	4	1	4	0	0	0	4	1	4	38.8	38.8	38.8	28.317	268	268;322;323;221	0	31.472				By MS/MS	By MS/MS	By MS/MS	0	0	0	28.4	9.3	30.6	59112000	0
NbS00003582g0013.1;NbS00020083g0012.1;NbS00001941g0118.1	NbS00003582g0013.1;NbS00020083g0012.1;NbS00001941g0118.1	2;2;1	2;2;1	2;2;1	NbS00003582g0013.1 protein AED:0.16 eAED:0.16 QI:0|1|0.85|1|1|1|7|0|211; (*GB) gi|77416915|gb|ABA81853.1| (e_value=2e-131) NADH:ubiquinone oxidoreductase-like [Solanum tuberosum];; (*SWP) sp|P80269|NDUS8_SOLTU (e_value=3e-129) NADH dehydrogenase [ubiquinon	3	2	2	2	0	1	1	2	2	0	0	1	1	2	2	0	0	1	1	2	2	0	16.1	16.1	16.1	24.294	211	211;229;186	0	14.317		By MS/MS	By matching	By MS/MS	By MS/MS		0	8.1	8.1	16.1	16.1	0	46908000	0
NbS00003584g0003.1;NbC24525610g0001.1;NbC23965981g0001.1;NbC24000975g0001.1;NbS00034097g0001.1	NbS00003584g0003.1	22;4;2;2;1	22;4;2;2;1	3;0;0;0;0	NbS00003584g0003.1 protein AED:0.00 eAED:0.00 QI:0|1|0.66|1|1|1|3|0|1218; (*GB) gi|255543813|ref|XP_002512969.1| (e_value=0.0) coatomer alpha subunit, putative [Ricinus communis];; (*SWP) sp|Q94A40|COPA1_ARATH (e_value=0.0) Coatomer subunit alpha-1 OS=Arab	5	22	22	3	10	14	12	17	10	12	10	14	12	17	10	12	2	2	1	3	1	2	23.7	23.7	4.3	137.16	1218	1218;102;89;102;111	0	157.48	By MS/MS	By MS/MS	By MS/MS	By MS/MS	By MS/MS	By MS/MS	13.3	16.3	13.5	19.4	10.3	14.1	638510000	71878000
NbS00003586g0006.1	NbS00003586g0006.1	1	1	1	NbS00003586g0006.1 protein AED:0.11 eAED:0.11 QI:0|0|0.33|1|0|0|3|502|773; (*SWP) sp|Q9LP24|Y1571_ARATH (e_value=6e-128) Probable leucine-rich repeat receptor-like protein kinase At1g35710 OS=Arabidopsis thaliana GN=At1g35710 PE=2 SV=1;; (*TAIR) AT1G35710.	1	1	1	1	0	0	0	1	1	1	0	0	0	1	1	1	0	0	0	1	1	1	1.9	1.9	1.9	85.611	773	773	0.00041135	11.037				By matching	By matching	By MS/MS	0	0	0	1.9	1.9	1.9	17109000	0
NbS00003596g0009.1	NbS00003596g0009.1	21	21	11	NbS00003596g0009.1 protein AED:0.20 eAED:0.20 QI:618|0.91|0.92|1|0.75|0.68|25|119|960; (*GB) gi|255582071|ref|XP_002531832.1| (e_value=0.0) serine/threonine protein kinase, putative [Ricinus communis];; (*SWP) sp|Q2RBR1|PHT1B_ORYSJ (e_value=0.0) Phototropi	1	21	21	11	7	16	20	3	2	9	7	16	20	3	2	9	3	8	11	0	0	3	24.2	24.2	13.3	107.9	960	960	0	142.34	By MS/MS	By MS/MS	By MS/MS	By MS/MS	By MS/MS	By MS/MS	8.5	20.3	24.2	3.2	1.6	11.1	689240000	64981000
NbS00003607g0012.1;NbS00001212g0016.1;NbS00001212g0001.1	NbS00003607g0012.1;NbS00001212g0016.1;NbS00001212g0001.1	2;1;1	2;1;1	2;1;1	NbS00003607g0012.1 protein AED:0.26 eAED:0.32 QI:0|0.87|0.64|0.94|0.81|0.88|17|0|783; (*GB) gi|189032255|gb|ACD75053.1| (e_value=0.0) Ser/Thr protein kinase [Solanum chacoense];; (*SWP) sp|Q86IX1|DST1_DICDI (e_value=2e-107) Serine/threonine-protein kinase	3	2	2	2	0	0	1	0	0	1	0	0	1	0	0	1	0	0	1	0	0	1	3.3	3.3	3.3	85.958	783	783;326;405	0	13.432			By MS/MS			By MS/MS	0	0	2	0	0	1.3	4772100	0
NbS00003611g0102.1	NbS00003611g0102.1	3	3	3	NbS00003611g0102.1 protein AED:0.02 eAED:0.03 QI:0|-1|0|1|-1|1|1|0|327	1	3	3	3	0	2	3	2	2	2	0	2	3	2	2	2	0	2	3	2	2	2	17.1	17.1	17.1	35.34	327	327	0	18.709		By MS/MS	By MS/MS	By matching	By matching	By MS/MS	0	10.4	17.1	11	11	10.4	29869000	0
NbS00003611g0307.1;NbS00041085g0002.1;NbS00046182g0007.1;NbS00020058g0010.1;NbS00056638g0007.1;NbS00058812g0003.1;NbS00002888g0001.1;NbC23619549g0002.1;NbS00016445g0011.1;NbC23785213g0002.1;NbC25247182g0004.1;NbS00030316g0002.1	NbS00003611g0307.1;NbS00041085g0002.1;NbS00046182g0007.1;NbS00020058g0010.1	23;21;14;13;9;9;7;3;3;3;3;1	5;5;0;0;1;2;0;0;0;0;0;0	2;2;0;0;0;0;0;0;0;0;0;0	NbS00003611g0307.1 protein AED:0.18 eAED:0.18 QI:184|0.8|0.66|1|0.8|0.66|6|12|382;NbS00041085g0002.1 protein AED:0.24 eAED:0.24 QI:0|0.66|0.25|1|1|1|4|0|439; (*GB) gi|1531672|gb|AAC49651.1| (e_value=0.0) actin [Striga asiatica];; (*SWP) sp|O81221|ACT_GOSHI	12	23	5	2	18	21	17	12	12	17	4	4	2	2	0	2	2	1	1	0	0	1	56.5	18.3	15.2	42.302	382	382;439;377;400;278;332;377;72;78;86;107;352	0	39.226	By MS/MS	By MS/MS	By MS/MS	By matching	By matching	By MS/MS	44.8	48.7	37.4	38.5	27.7	52.1	113880000	31974000
NbS00003616g0011.1	NbS00003616g0011.1	27	7	7	NbS00003616g0011.1 protein AED:0.18 eAED:0.19 QI:0|0.5|0.33|1|1|1|3|0|390; (*SWP) sp|Q9LVA0|BAG7_ARATH (e_value=1e-62) BAG family molecular chaperone regulator 7 OS=Arabidopsis thaliana GN=BAG7 PE=1 SV=1;; (*TAIR) AT5G62390.1 (e_value=7e-64) | Symbols: ATB	1	27	7	7	18	25	23	22	22	22	6	6	4	5	4	4	6	6	4	5	4	4	44.9	20.8	20.8	44.626	390	390	0	114.7	By MS/MS	By MS/MS	By MS/MS	By MS/MS	By MS/MS	By MS/MS	32.1	40.8	40.5	37.9	40.8	37.2	1823000000	1005700000
NbS00003625g0001.1	NbS00003625g0001.1	16	3	3	NbS00003625g0001.1 protein AED:0.17 eAED:0.17 QI:0|-1|0|1|-1|1|1|0|267; (*GB) gi|3036955|dbj|BAA25396.1| (e_value=0.0) light harvesting chlorophyll a/b-binding protein [Nicotiana sylvestris];; (*SWP) sp|P27492|CB21_TOBAC (e_value=0.0) Chlorophyll a-b bindi	1	16	3	3	15	13	10	3	5	4	3	1	0	0	0	0	3	1	0	0	0	0	56.6	15	15	28.445	267	267	0	109.26	By MS/MS	By matching	By matching	By matching	By matching	By matching	56.6	55.4	35.2	18.4	22.1	13.9	405890000	402860000
NbS00003625g0003.1;NbS00002523g0104.1;NbS00016045g0001.1;NbS00002523g0107.1	NbS00003625g0003.1;NbS00002523g0104.1;NbS00016045g0001.1	18;15;12;8	1;0;0;0	1;0;0;0	NbS00003625g0003.1 protein AED:0.19 eAED:0.19 QI:0|-1|0|1|-1|1|1|0|267; (*GB) gi|3036955|dbj|BAA25396.1| (e_value=0.0) light harvesting chlorophyll a/b-binding protein [Nicotiana sylvestris];; (*SWP) sp|P27496|CB25_TOBAC (e_value=0.0) Chlorophyll a-b bindi	4	18	1	1	16	16	11	5	5	5	0	1	0	0	0	0	0	1	0	0	0	0	72.3	4.9	4.9	28.295	267	267;267;267;263	1	-2	By matching	By MS/MS	By matching	By matching	By matching	By matching	67.4	71.2	48.3	42.3	22.1	24.7	2437700	0
NbS00003625g0010.1	NbS00003625g0010.1	1	1	1	NbS00003625g0010.1 protein AED:0.20 eAED:0.20 QI:0|0|0|1|1|1|2|0|195; (*GB) gi|3036955|dbj|BAA25396.1| (e_value=2e-112) light harvesting chlorophyll a/b-binding protein [Nicotiana sylvestris];; (*SWP) sp|P27492|CB21_TOBAC (e_value=2e-113) Chlorophyll a-b b	1	1	1	1	1	1	1	0	0	0	1	1	1	0	0	0	1	1	1	0	0	0	5.1	5.1	5.1	20.824	195	195	0.00039108	8.0849	By matching	By MS/MS	By MS/MS				5.1	5.1	5.1	0	0	0	19045000	1838700
NbS00003662g0021.1	NbS00003662g0021.1	3	1	1	NbS00003662g0021.1 protein AED:0.24 eAED:0.34 QI:0|0|0|1|0|0|3|0|257; (*GB) gi|78102516|ref|YP_358657.1| (e_value=6e-112) ATP synthase CF1 alpha subunit [Nicotiana sylvestris];; (*SWP) sp|Q3C1H4|ATPA_NICSY (e_value=2e-113) ATP synthase subunit alpha, chlor	1	3	1	1	1	3	3	3	2	3	0	1	1	1	0	1	0	1	1	1	0	1	9.3	5.4	5.4	29.444	257	257	0.00042105	11.506	By matching	By MS/MS	By MS/MS	By MS/MS	By matching	By matching	2.7	9.3	9.3	9.3	3.9	9.3	46249000	0
NbS00003687g0107.1;NbS00030237g0009.1	NbS00003687g0107.1;NbS00030237g0009.1	5;4	5;4	5;4	NbS00003687g0107.1 protein AED:0.07 eAED:0.07 QI:0|1|0.33|1|1|1|3|0|251;NbS00030237g0009.1 protein AED:0.22 eAED:0.22 QI:0|0.5|0.33|1|1|1|3|0|251; (*GB) gi|224106479|ref|XP_002314180.1| (e_value=5e-29) methyl binding domain protein [Populus trichocarpa];;	2	5	5	5	4	3	1	2	4	5	4	3	1	2	4	5	4	3	1	2	4	5	21.1	21.1	21.1	27.684	251	251;251	0	44.027	By MS/MS	By MS/MS	By matching	By MS/MS	By MS/MS	By MS/MS	12.7	12.4	6	6.4	12.7	21.1	109130000	19337000
NbS00003717g0028.1;NbC24844749g0001.1;NbS00020866g0006.1;NbS00036261g0008.1	NbS00003717g0028.1	8;3;3;2	8;3;3;2	8;3;3;2	NbS00003717g0028.1 protein AED:0.30 eAED:0.30 QI:203|0.71|0.5|1|0.71|0.87|8|0|244; (*GB) gi|225438529|ref|XP_002279389.1| (e_value=6e-119) PREDICTED: probable ATP synthase 24 kDa subunit, mitochondrial [Vitis vinifera];; (*SWP) sp|Q9SJ12|ATP7_ARATH (e_valu	4	8	8	8	3	5	5	4	8	6	3	5	5	4	8	6	3	5	5	4	8	6	38.1	38.1	38.1	27.651	244	244;82;194;81	0	106.94	By MS/MS	By MS/MS	By MS/MS	By MS/MS	By MS/MS	By MS/MS	21.3	28.7	28.3	28.3	38.1	31.6	510350000	104500000
NbS00003718g0001.1	NbS00003718g0001.1	1	1	1	NbS00003718g0001.1 protein AED:0.33 eAED:0.36 QI:0|-1|0|1|-1|1|1|0|104; (*ITAG) Solyc12g044970.1.1 (e_value=3e-26) evidence_code:10F0H0E0IEG genomic_reference:SL2.40ch12 gene_region:45782876-45787477 transcript_region:SL2.40ch12:45782876..45787477- go_term	1	1	1	1	1	1	1	0	0	1	1	1	1	0	0	1	1	1	1	0	0	1	10.6	10.6	10.6	11.906	104	104	1	-2	By MS/MS	By MS/MS	By MS/MS			By matching	10.6	10.6	10.6	0	0	10.6	16584000	2862800
NbS00003740g0007.1;NbS00014666g0005.1;NbS00028155g0021.1;NbS00007405g0005.1;NbS00028533g0001.1;NbS00008290g0103.1	NbS00003740g0007.1;NbS00014666g0005.1;NbS00028155g0021.1;NbS00007405g0005.1	12;12;7;7;3;2	12;12;7;7;3;2	12;12;7;7;3;2	NbS00003740g0007.1 protein AED:0.33 eAED:0.33 QI:92|1|1|1|0.75|0.6|5|305|120; (*GB) gi|730558|sp|P41098.1|RL34_TOBAC (e_value=6e-63) RecName: Full=60S ribosomal protein L34;; (*SWP) sp|P41098|RL34_TOBAC (e_value=2e-64) 60S ribosomal protein L34 OS=Nicotian	6	12	12	12	9	11	10	12	10	11	9	11	10	12	10	11	9	11	10	12	10	11	48.3	48.3	48.3	13.768	120	120;217;106;106;77;117	0	79.552	By MS/MS	By MS/MS	By MS/MS	By MS/MS	By MS/MS	By MS/MS	45.8	48.3	45.8	48.3	48.3	48.3	3545600000	116020000
NbS00003743g0028.1;NbS00026797g0001.1	NbS00003743g0028.1;NbS00026797g0001.1	5;4	5;4	2;2	NbS00003743g0028.1 protein AED:0.21 eAED:0.37 QI:0|0.6|0.66|1|0.6|0.5|6|0|416; (*GB) gi|317106666|dbj|BAJ53169.1| (e_value=1e-164) JHL18I08.3 [Jatropha curcas];; (*SWP) sp|Q9LM66|XCP2_ARATH (e_value=4e-117) Xylem cysteine proteinase 2 OS=Arabidopsis thalia	2	5	5	2	0	3	2	3	4	4	0	3	2	3	4	4	0	1	1	1	1	2	18.5	18.5	8.7	45.44	416	416;439	0	33.985		By MS/MS	By matching	By MS/MS	By MS/MS	By MS/MS	0	9.6	7.9	8.7	13.7	13.5	183960000	0
NbS00003746g0008.1	NbS00003746g0008.1	1	1	1	NbS00003746g0008.1 protein AED:0.23 eAED:0.24 QI:19|0.81|0.76|1|0.81|0.94|17|689|636; (*SWP) sp|O22898|LACS1_ARATH (e_value=0.0) Long chain acyl-CoA synthetase 1 OS=Arabidopsis thaliana GN=LACS1 PE=2 SV=1;; (*TAIR) AT2G47240.2 (e_value=0.0) | Symbols: LACS	1	1	1	1	0	0	1	1	0	0	0	0	1	1	0	0	0	0	1	1	0	0	1.9	1.9	1.9	71.38	636	636	0.0084361	6.2505			By MS/MS	By matching			0	0	1.9	1.9	0	0	7237700	0
NbS00003746g0009.1	NbS00003746g0009.1	6	6	2	NbS00003746g0009.1 protein AED:0.20 eAED:0.20 QI:0|0.83|0.71|1|0.66|0.85|7|355|795; (*SWP) sp|O22899|DHX15_ARATH (e_value=0.0) Probable pre-mRNA-splicing factor ATP-dependent RNA helicase OS=Arabidopsis thaliana GN=At2g47250 PE=2 SV=1;; (*TAIR) AT3G62310.1	1	6	6	2	3	3	6	2	2	2	3	3	6	2	2	2	2	1	2	0	1	1	9.9	9.9	2.6	90.013	795	795	0	37.054	By MS/MS	By MS/MS	By MS/MS	By MS/MS	By matching	By MS/MS	5	6.5	9.9	4	4.3	4.3	69919000	6701200
NbS00003754g0001.1	NbS00003754g0001.1	4	4	2	NbS00003754g0001.1 protein AED:0.45 eAED:0.45 QI:0|-1|0|1|-1|1|1|0|77; (*SWP) sp|O82067|TOM7A_SOLTU (e_value=4e-28) Mitochondrial import receptor subunit TOM7-1 OS=Solanum tuberosum GN=TOM7-1 PE=3 SV=3;; (*TAIR) AT5G41685.1 (e_value=2e-20) | Symbols: | Mi	1	4	4	2	1	2	3	3	2	3	1	2	3	3	2	3	0	1	1	2	1	2	45.5	45.5	22.1	8.2748	77	77	0	50.01	By matching	By MS/MS	By MS/MS	By MS/MS	By MS/MS	By MS/MS	9.1	35.1	44.2	36.4	35.1	36.4	126900000	825370
NbS00003756g0020.1	NbS00003756g0020.1	3	3	3	NbS00003756g0020.1 protein AED:0.09 eAED:0.09 QI:0|0.86|0.87|1|0.86|0.87|16|0|1270; (*GB) gi|255551116|ref|XP_002516606.1| (e_value=0.0) conserved hypothetical protein [Ricinus communis];; (*TAIR) AT2G25660.1 (e_value=0.0) | Symbols: emb2410 | embryo defec	1	3	3	3	2	3	2	1	3	2	2	3	2	1	3	2	2	3	2	1	3	2	3.6	3.6	3.6	140.28	1270	1270	0	18.919	By MS/MS	By MS/MS	By MS/MS	By matching	By MS/MS	By matching	2.8	3.6	2.8	1.1	3.6	2	51795000	9022100
NbS00003756g0028.1;NbS00049334g0005.1;NbS00033794g0007.1	NbS00003756g0028.1	3;1;1	3;1;1	3;1;1	NbS00003756g0028.1 protein AED:0.02 eAED:0.03 QI:64|0.87|0.77|1|0.87|0.77|9|0|1076; (*GB) gi|296081931|emb|CBI20936.3| (e_value=0.0) unnamed protein product [Vitis vinifera];; (*TAIR) AT2G25660.1 (e_value=0.0) | Symbols: emb2410 | embryo defective 2410 | c	3	3	3	3	1	3	3	1	0	1	1	3	3	1	0	1	1	3	3	1	0	1	4.8	4.8	4.8	119	1076	1076;126;878	0	17.085	By matching	By MS/MS	By matching	By MS/MS		By matching	2.9	4.8	4.8	0.9	0	1	44417000	10501000
NbS00003763g0016.1	NbS00003763g0016.1	9	9	3	NbS00003763g0016.1 protein AED:0.10 eAED:0.12 QI:0|0.92|0.8|0.93|1|1|15|0|884; (*GB) gi|225441896|ref|XP_002284404.1| (e_value=0.0) PREDICTED: uncharacterized protein At2g41620 [Vitis vinifera];; (*SWP) sp|O22224|Y2162_ARATH (e_value=0.0) Uncharacterized p	1	9	9	3	2	9	6	0	2	2	2	9	6	0	2	2	1	3	2	0	0	1	10.2	10.2	2.6	98.833	884	884	0	61.388	By matching	By MS/MS	By MS/MS		By MS/MS	By MS/MS	2.5	10.2	8.1	0	2.8	2.5	159730000	768390
NbS00027138g0007.1;NbS00003775g0004.1	NbS00027138g0007.1;NbS00003775g0004.1	9;9	2;2	2;2	NbS00027138g0007.1 protein AED:0.29 eAED:0.30 QI:0|0.6|0.66|1|0.8|0.83|6|219|437; (*GB) gi|225435758|ref|XP_002285721.1| (e_value=0.0) PREDICTED: tubulin alpha-1 chain [Vitis vinifera];; (*SWP) sp|Q02245|TBA5_MAIZE (e_value=0.0) Tubulin alpha-5 chain OS=Ze	2	9	2	2	6	9	9	7	6	8	2	2	2	2	2	2	2	2	2	2	2	2	19.2	4.6	4.6	48.31	437	437;509	0	14.221	By MS/MS	By MS/MS	By MS/MS	By MS/MS	By MS/MS	By MS/MS	15.3	19.2	19.2	19.2	16.2	19.2	92005000	19342000
NbS00023234g0006.1;NbS00003779g0011.1	NbS00023234g0006.1;NbS00003779g0011.1	1;1	1;1	1;1	NbS00023234g0006.1 protein AED:0.34 eAED:0.35 QI:0|0.55|0.4|0.9|0.66|0.7|10|0|550; (*GB) gi|296084812|emb|CBI27694.3| (e_value=6e-66) unnamed protein product [Vitis vinifera];; (*TAIR) AT5G17270.1 (e_value=2e-52) | Symbols: | Protein prenylyltransferase s	2	1	1	1	0	0	0	1	1	1	0	0	0	1	1	1	0	0	0	1	1	1	2.2	2.2	2.2	61.453	550	550;851	0.0075237	6.29				By matching	By matching	By MS/MS	0	0	0	2.2	2.2	2.2	41893000	0
NbS00003790g0008.1	NbS00003790g0008.1	9	3	3	NbS00003790g0008.1 protein AED:0.19 eAED:0.21 QI:146|0.55|0.5|1|0.77|0.6|10|0|649; (*SWP) sp|Q94II3|PMTL_ARATH (e_value=0.0) Probable methyltransferase PMT21 OS=Arabidopsis thaliana GN=ERD3 PE=2 SV=1;; (*TAIR) AT4G19120.2 (e_value=0.0) | Symbols: ERD3 | S-	1	9	3	3	5	9	5	5	4	4	0	3	2	0	1	1	0	3	2	0	1	1	16.5	8	8	74.431	649	649	0	16.662	By matching	By MS/MS	By MS/MS	By matching	By matching	By matching	6.3	16.5	10.2	8.5	6.8	6.8	46265000	0
NbS00003793g0006.1	NbS00003793g0006.1	25	25	0	NbS00003793g0006.1 protein AED:0.15 eAED:0.15 QI:175|1|1|1|0.8|1|6|270|241; (*GB) gi|9652289|gb|AAF91469.1| (e_value=2e-152) putative vacuolar proton ATPase subunit E [Solanum lycopersicum];; (*SWP) sp|Q9SWE7|VATE_CITLI (e_value=2e-132) V-type proton ATPas	1	25	25	0	4	11	8	20	25	13	4	11	8	20	25	13	0	0	0	0	0	0	75.9	75.9	0	27.713	241	241	0	323.31	By matching	By MS/MS	By MS/MS	By MS/MS	By MS/MS	By MS/MS	16.6	39.4	32	51	75.9	44.4	4445500000	7602000
NbS00036848g0006.1;NbS00003812g0004.1	NbS00036848g0006.1;NbS00003812g0004.1	2;2	2;2	2;2	NbS00036848g0006.1 protein AED:0.00 eAED:0.00 QI:359|1|1|1|1|1|2|355|101; (*GB) gi|351720975|ref|NP_001237706.1| (e_value=1e-59) uncharacterized protein LOC100306111 [Glycine max];; (*TAIR) AT4G16450.2 (e_value=2e-58) | Symbols: | unknown protein; FUNCTIO	2	2	2	2	1	2	0	2	2	1	1	2	0	2	2	1	1	2	0	2	2	1	36.6	36.6	36.6	10.949	101	101;101	0	22.885	By matching	By matching		By MS/MS	By MS/MS	By MS/MS	23.8	36.6	0	36.6	36.6	23.8	58469000	10930000
NbS00003820g0002.1;NbS00056816g0006.1	NbS00003820g0002.1;NbS00056816g0006.1	1;1	1;1	1;1	NbS00003820g0002.1 protein AED:0.11 eAED:0.11 QI:0|1|1|1|0.87|0.77|9|483|498; (*GB) gi|225446625|ref|XP_002276769.1| (e_value=0.0) PREDICTED: uncharacterized protein LOC100267778 [Vitis vinifera];; (*SWP) sp|Q65QX2|RS5_MANSM (e_value=6e-30) 30S ribosomal p	2	1	1	1	1	1	1	1	1	0	1	1	1	1	1	0	1	1	1	1	1	0	2.6	2.6	2.6	57.943	498	498;556	0.0024622	6.7102	By matching	By MS/MS	By MS/MS	By MS/MS	By MS/MS		2.6	2.6	2.6	2.6	2.6	0	26403000	3164500
NbS00014150g0010.1;NbS00003823g0001.1	NbS00014150g0010.1;NbS00003823g0001.1	3;3	3;3	3;3	NbS00014150g0010.1 protein AED:0.00 eAED:0.00 QI:220|1|1|1|1|1|2|267|180; (*GB) gi|255547173|ref|XP_002514644.1| (e_value=2e-58) conserved hypothetical protein [Ricinus communis];; (*TAIR) AT5G08050.1 (e_value=7e-44) | Symbols: | Protein of unknown functi	2	3	3	3	0	2	3	0	0	0	0	2	3	0	0	0	0	2	3	0	0	0	14.4	14.4	14.4	18.766	180	180;207	0	20.374		By MS/MS	By MS/MS				0	14.4	14.4	0	0	0	24818000	0
NbS00003823g0130.1	NbS00003823g0130.1	5	5	2	NbS00003823g0130.1 protein AED:0.26 eAED:0.26 QI:289|1|0.94|1|0.87|0.82|17|0|638	1	5	5	2	0	1	0	2	3	3	0	1	0	2	3	3	0	0	0	1	2	1	11.8	11.8	5.8	68.4	638	638	0	29.563		By matching		By matching	By MS/MS	By MS/MS	0	3.1	0	4.9	8.9	6.9	45502000	0
NbS00003826g0005.1;NbS00010881g0013.1	NbS00003826g0005.1;NbS00010881g0013.1	18;16	4;3	3;3	NbS00003826g0005.1 protein AED:0.03 eAED:0.03 QI:80|0.87|0.88|1|0.87|0.88|9|279|511; (*GB) gi|1345684|sp|P49317.1|CATA3_NICPL (e_value=0.0) RecName: Full=Catalase isozyme 3;; (*SWP) sp|P49317|CATA3_NICPL (e_value=0.0) Catalase isozyme 3 OS=Nicotiana plumba	2	18	4	3	13	16	10	11	13	14	3	4	2	1	3	4	3	3	2	1	3	3	33.9	5.5	4.1	59.223	511	511;472	0	49.445	By MS/MS	By MS/MS	By MS/MS	By MS/MS	By MS/MS	By MS/MS	25.6	30.9	25.6	26	27.6	27.6	881970000	208460000
NbS00003840g0005.1;NbS00023063g0001.1	NbS00003840g0005.1;NbS00023063g0001.1	3;3	2;2	2;2	NbS00003840g0005.1 protein AED:0.23 eAED:0.23 QI:0|1|0.5|1|0|0|2|558|227; (*GB) gi|121631|sp|P27484.1|GRP2_NICSY (e_value=5e-31) RecName: Full=Glycine-rich protein 2;; (*SWP) sp|P27484|GRP2_NICSY (e_value=1e-32) Glycine-rich protein 2 OS=Nicotiana sylvestr	2	3	2	2	1	2	2	2	2	1	0	1	1	1	2	1	0	1	1	1	2	1	26.4	16.7	16.7	21.244	227	227;233	0	13.826	By matching	By matching	By MS/MS	By MS/MS	By MS/MS	By matching	9.7	18.9	18.9	18.9	16.7	9.3	43241000	0
NbS00003844g0002.1;NbS00008609g0018.1	NbS00003844g0002.1;NbS00008609g0018.1	3;3	3;3	3;3	NbS00003844g0002.1 protein AED:0.21 eAED:0.22 QI:0|0.64|0.53|0.86|1|1|15|0|571; (*SWP) sp|Q9SW44|RH16_ARATH (e_value=0.0) DEAD-box ATP-dependent RNA helicase 16 OS=Arabidopsis thaliana GN=RH16 PE=2 SV=1;; (*TAIR) AT4G34910.1 (e_value=0.0) | Symbols: | P-l	2	3	3	3	2	3	1	0	0	1	2	3	1	0	0	1	2	3	1	0	0	1	7.7	7.7	7.7	63.209	571	571;592	0	18.66	By MS/MS	By MS/MS	By MS/MS			By MS/MS	6	7.7	2.6	0	0	1.8	54608000	18839000
NbS00003854g0013.1;NbS00012880g0012.1;NbS00019590g0012.1;NbS00048110g0008.1;NbC23447716g0001.1	NbS00003854g0013.1;NbS00012880g0012.1	25;24;3;2;1	25;24;3;2;1	16;16;0;1;0	NbS00003854g0013.1 protein AED:0.18 eAED:0.18 QI:0|1|0.95|1|0.92|0.95|41|0|1996; (*GB) gi|359478773|ref|XP_002283298.2| (e_value=0.0) PREDICTED: callose synthase 3-like [Vitis vinifera];; (*SWP) sp|Q9LXT9|CALS3_ARATH (e_value=0.0) Callose synthase 3 OS=Ara	5	25	25	16	12	18	19	19	17	19	12	18	19	19	17	19	7	10	13	12	12	11	15.2	15.2	9.4	230.72	1996	1996;1958;289;461;62	0	297.72	By MS/MS	By MS/MS	By MS/MS	By MS/MS	By MS/MS	By MS/MS	8.1	11.9	12.7	11.5	10.4	11.8	1570600000	80249000
NbS00003854g0014.1	NbS00003854g0014.1	11	5	5	NbS00003854g0014.1 protein AED:0.05 eAED:0.05 QI:253|0.85|0.87|1|0.28|0.12|8|0|246; (*GB) gi|297746409|emb|CBI16465.3| (e_value=2e-112) unnamed protein product [Vitis vinifera];; (*SWP) sp|Q9SFU6|CALS9_ARATH (e_value=2e-96) Callose synthase 9 OS=Arabidopsi	1	11	5	5	3	6	8	9	9	8	0	2	4	4	4	4	0	2	4	4	4	4	49.6	26.4	26.4	27.715	246	246	0	34.523	By matching	By MS/MS	By MS/MS	By MS/MS	By MS/MS	By MS/MS	14.2	28.9	39.8	43.5	41.5	33.3	131580000	0
NbS00003871g0008.1;NbS00031259g0015.1	NbS00003871g0008.1;NbS00031259g0015.1	4;2	4;2	4;2	NbS00003871g0008.1 protein AED:0.14 eAED:0.14 QI:213|0.82|0.61|1|0.82|0.77|18|0|1655; (*GB) gi|297746515|emb|CBI16571.3| (e_value=7e-106) unnamed protein product [Vitis vinifera];; (*TAIR) AT1G55540.1 (e_value=6e-91) | Symbols: | Nuclear pore complex prot	2	4	4	4	1	2	2	0	0	1	1	2	2	0	0	1	1	2	2	0	0	1	4.7	4.7	4.7	176.89	1655	1655;451	0	23.146	By matching	By MS/MS	By MS/MS			By MS/MS	1.1	2.5	2.8	0	0	1.1	19509000	1739800
NbS00003889g0004.1;NbC24396106g0001.1	NbS00003889g0004.1	5;1	5;1	5;1	NbS00003889g0004.1 protein AED:0.17 eAED:0.18 QI:0|0|0|0.6|1|1|5|0|562; (*GB) gi|302142472|emb|CBI19675.3| (e_value=0.0) unnamed protein product [Vitis vinifera];; (*SWP) sp|Q9FRK5|Y1514_ARATH (e_value=4e-156) Uncharacterized membrane protein At1g75140 OS=	2	5	5	5	3	3	3	3	2	2	3	3	3	3	2	2	3	3	3	3	2	2	14.8	14.8	14.8	62.119	562	562;115	0	36.288	By matching	By MS/MS	By MS/MS	By MS/MS	By MS/MS	By matching	10.7	10.1	7.1	11.4	5.7	6.9	75422000	9737700
NbS00003900g0021.1	NbS00003900g0021.1	8	2	2	NbS00003900g0021.1 protein AED:0.12 eAED:0.12 QI:304|1|0.9|1|1|1|10|466|961; (*GB) gi|356529194|ref|XP_003533181.1| (e_value=0.0) PREDICTED: uncharacterized protein LOC100780360 [Glycine max];; (*TAIR) AT5G23890.1 (e_value=0.0) | Symbols: | LOCATED IN: mi	1	8	2	2	5	8	8	5	3	3	2	2	2	1	1	0	2	2	2	1	1	0	16.2	4.2	4.2	104.61	961	961	0	22.546	By MS/MS	By MS/MS	By MS/MS	By MS/MS	By MS/MS	By matching	10.7	16.2	16.2	8	3.4	5.5	92427000	31003000
NbS00003902g0007.1;NbS00000447g0001.1;NbS00008503g0011.1;NbS00002317g0022.1	NbS00003902g0007.1;NbS00000447g0001.1	5;4;1;1	5;4;1;1	5;4;1;1	NbS00003902g0007.1 protein AED:0.15 eAED:0.18 QI:0|0.5|0|0.8|0.5|0.8|5|0|1100; (*GB) gi|224122142|ref|XP_002330551.1| (e_value=0.0) predicted protein [Populus trichocarpa];; (*SWP) sp|C0LGQ9|Y4294_ARATH (e_value=0.0) Probable LRR receptor-like serine/threo	4	5	5	5	1	4	4	0	0	0	1	4	4	0	0	0	1	4	4	0	0	0	6.5	6.5	6.5	119.25	1100	1100;1074;978;1053	0	30.195	By matching	By MS/MS	By MS/MS				1.5	5	5.3	0	0	0	30238000	503470
NbS00003906g0003.1;NbS00010729g0013.1;NbS00018928g0022.1;NbC23649819g0001.1;NbS00016465g0014.1;NbS00018928g0001.1	NbS00003906g0003.1;NbS00010729g0013.1;NbS00018928g0022.1	10;5;5;3;3;2	10;5;5;3;3;2	3;1;1;0;3;0	NbS00003906g0003.1 protein AED:0.31 eAED:0.31 QI:0|0.95|0.92|1|0.95|0.96|25|0|904; (*GB) gi|255538520|ref|XP_002510325.1| (e_value=0.0) exocyst complex component sec3, putative [Ricinus communis];; (*SWP) sp|Q9SX85|SEC3A_ARATH (e_value=0.0) Exocyst complex	6	10	10	3	4	4	9	4	6	7	4	4	9	4	6	7	2	2	3	2	1	2	10.6	10.6	3.7	102.64	904	904;862;887;59;227;263	0	73.774	By MS/MS	By MS/MS	By MS/MS	By MS/MS	By MS/MS	By MS/MS	6	6	9.3	4.5	5	9.4	230820000	18159000
NbS00061170g0008.1;NbS00003907g0013.1;NbS00000191g0120.1;NbS00000191g0119.1;NbS00016250g0015.1;NbS00016250g0003.1	NbS00061170g0008.1;NbS00003907g0013.1;NbS00000191g0120.1;NbS00000191g0119.1;NbS00016250g0015.1	6;6;5;4;4;2	6;6;5;4;4;2	6;6;5;4;4;2	NbS00061170g0008.1 protein AED:0.09 eAED:0.09 QI:183|1|0.8|1|1|1|5|207|298; (*GB) gi|78191420|gb|ABB29931.1| (e_value=2e-167) P40-like protein [Solanum tuberosum];; (*SWP) sp|O80377|RSSA_DAUCA (e_value=5e-143) 40S ribosomal protein SA OS=Daucus carota GN=1	6	6	6	6	1	3	3	4	5	4	1	3	3	4	5	4	1	3	3	4	5	4	31.9	31.9	31.9	32.492	298	298;301;315;296;316;279	0	52.814	By matching	By MS/MS	By MS/MS	By MS/MS	By MS/MS	By MS/MS	6	17.8	17.8	22.1	29.5	15.4	389350000	2237800
NbS00003909g0012.1	NbS00003909g0012.1	3	3	1	NbS00003909g0012.1 protein AED:0.27 eAED:0.27 QI:261|1|1|1|0.75|0.6|5|542|268; (*GB) gi|359474299|ref|XP_002277080.2| (e_value=4e-111) PREDICTED: uncharacterized protein LOC100267262 [Vitis vinifera];; (*SWP) sp|O82352|RTNLE_ARATH (e_value=3e-96) Reticulon	1	3	3	1	2	2	2	2	1	3	2	2	2	2	1	3	0	1	1	0	0	1	17.2	17.2	5.6	30.123	268	268	0	22.339	By MS/MS	By MS/MS	By MS/MS	By MS/MS	By matching	By MS/MS	11.6	11.9	11.9	11.6	6.3	17.2	199320000	8746400
NbS00003913g0005.1;NbS00020701g0017.1	NbS00003913g0005.1;NbS00020701g0017.1	1;1	1;1	1;1	NbS00003913g0005.1 protein AED:0.39 eAED:0.39 QI:0|0.55|0.5|0.9|1|1|10|0|557; (*GB) gi|224131388|ref|XP_002321072.1| (e_value=2e-167) predicted protein [Populus trichocarpa];; (*TAIR) AT3G58640.2 (e_value=5e-143) | Symbols: | Mitogen activated protein kin	2	1	1	1	0	0	1	0	0	1	0	0	1	0	0	1	0	0	1	0	0	1	2.5	2.5	2.5	62.784	557	557;838	0.002722	6.5101			By MS/MS			By MS/MS	0	0	2.5	0	0	2.5	2174800	0
NbS00037397g0006.1;NbS00003916g0115.1	NbS00037397g0006.1;NbS00003916g0115.1	7;7	7;7	7;7	NbS00037397g0006.1 protein AED:0.34 eAED:0.34 QI:0|0.5|0.33|0.66|0.5|1|3|297|88; (*GB) gi|224146080|ref|XP_002325872.1| (e_value=6e-36) predicted protein [Populus trichocarpa];; (*TAIR) AT5G16660.2 (e_value=3e-26) | Symbols: | unknown protein; FUNCTIONS I	2	7	7	7	4	5	7	6	6	7	4	5	7	6	6	7	4	5	7	6	6	7	68.2	68.2	68.2	10.259	88	88;128	0	66.237	By MS/MS	By MS/MS	By MS/MS	By MS/MS	By MS/MS	By MS/MS	46.6	46.6	68.2	46.6	46.6	68.2	571990000	17187000
NbS00003933g0015.1	NbS00003933g0015.1	6	6	4	NbS00003933g0015.1 protein AED:0.15 eAED:0.15 QI:0|0.66|0.5|1|0.33|0|4|314|495; (*GB) gi|193290672|gb|ACF17644.1| (e_value=0.0) putative p-coumarate 3-hydroxylase [Capsicum annuum];; (*SWP) sp|O48922|C98A2_SOYBN (e_value=0.0) Cytochrome P450 98A2 OS=Glycin	1	6	6	4	0	3	3	3	4	5	0	3	3	3	4	5	0	2	2	2	3	3	11.9	11.9	6.3	56.283	495	495	0	51.555		By MS/MS	By MS/MS	By MS/MS	By MS/MS	By MS/MS	0	6.7	5.7	8.3	8.3	9.3	281560000	0
NbS00003937g0008.1;NbS00037514g0006.1	NbS00003937g0008.1	6;2	2;0	1;0	NbS00003937g0008.1 protein AED:0.13 eAED:0.13 QI:0|0.75|0.2|1|0.75|0.6|5|0|664; (*SWP) sp|Q9FWX7|AB11B_ARATH (e_value=0.0) ABC transporter B family member 11 OS=Arabidopsis thaliana GN=ABCB11 PE=2 SV=1;; (*TAIR) AT1G02520.1 (e_value=0.0) | Symbols: PGP11 |	2	6	2	1	2	4	4	6	6	6	0	1	1	2	2	2	0	0	0	1	1	1	8	3.8	2.4	72.942	664	664;1256	0	27.928	By matching	By matching	By matching	By MS/MS	By MS/MS	By MS/MS	1.7	5.6	5.6	8	8	8	304920000	0
NbS00003949g0010.1;NbS00004060g0004.1	NbS00003949g0010.1;NbS00004060g0004.1	2;1	2;1	2;1	NbS00003949g0010.1 protein AED:0.00 eAED:0.00 QI:247|1|1|1|1|1|9|299|406; (*TAIR) AT5G12470.1 (e_value=1e-148) | Symbols: | Protein of unknown function (DUF3411) | chr5:4044950-4047290 REVERSE LENGTH=386;; (*ITAG) Solyc11g065490.1.1 (e_value=0.0) evidence	2	2	2	2	2	1	2	1	0	1	2	1	2	1	0	1	2	1	2	1	0	1	8.4	8.4	8.4	43.383	406	406;358	0	12.555	By MS/MS	By matching	By matching	By matching		By MS/MS	8.4	5.7	8.4	5.7	0	2.7	20016000	5881500
NbS00008914g0004.1;NbS00003952g0006.1	NbS00008914g0004.1;NbS00003952g0006.1	4;4	4;4	3;3	NbS00008914g0004.1 protein AED:0.63 eAED:0.70 QI:0|0|0.2|0.6|1|1|5|28|140; (*GB) gi|351725897|ref|NP_001238132.1| (e_value=2e-72) uncharacterized protein LOC100306136 [Glycine max];; (*SWP) sp|Q8L910|GPX4_ARATH (e_value=1e-67) Probable glutathione peroxida	2	4	4	3	1	1	4	2	1	2	1	1	4	2	1	2	1	1	3	1	1	2	16.4	16.4	16.4	15.637	140	140;202	0	23.22	By MS/MS	By MS/MS	By MS/MS	By MS/MS	By MS/MS	By MS/MS	7.1	7.1	16.4	7.9	8.6	8.6	69137000	11130000
NbS00048884g0003.1;NbS00003966g0007.1	NbS00048884g0003.1;NbS00003966g0007.1	5;5	1;1	1;1	NbS00048884g0003.1 protein AED:0.17 eAED:0.17 QI:60|1|1|1|1|1|4|289|123; (*GB) gi|350539055|ref|NP_001234116.1| (e_value=1e-76) similar to 60S ribosomal protein L35 [Solanum lycopersicum];; (*SWP) sp|Q9M5L0|RL35_EUPES (e_value=1e-74) 60S ribosomal protein	2	5	1	1	5	5	4	4	4	4	1	1	0	0	0	1	1	1	0	0	0	1	35.8	14.6	14.6	14.202	123	123;123	0.001487	7.2017	By MS/MS	By matching	By matching	By matching	By matching	By matching	35.8	35.8	29.3	29.3	29.3	26.8	7417100	4200800
NbS00003978g0044.1	NbS00003978g0044.1	7	2	2	NbS00003978g0044.1 protein AED:0.09 eAED:0.09 QI:0|0.75|0.55|1|0.75|0.66|9|0|1211; (*GB) gi|224127598|ref|XP_002329317.1| (e_value=0.0) predicted protein [Populus trichocarpa];; (*SWP) sp|Q9FLH0|NMCP_ARATH (e_value=7e-46) Putative nuclear matrix constituen	1	7	2	2	0	6	5	1	0	4	0	2	1	0	0	0	0	2	1	0	0	0	7.7	2.5	2.5	138.52	1211	1211	0.00042176	11.53		By MS/MS	By matching	By matching		By matching	0	6.9	5.4	1.1	0	4.5	18153000	0
NbS00006440g0001.1;NbS00004006g0002.1;NbS00003121g0002.1;NbS00004006g0001.1;NbS00006440g0005.1;NbS00049029g0005.1;NbS00024556g0004.1	NbS00006440g0001.1;NbS00004006g0002.1;NbS00003121g0002.1;NbS00004006g0001.1;NbS00006440g0005.1	3;3;2;2;2;1;1	3;3;2;2;2;1;1	3;3;2;2;2;1;1	NbS00006440g0001.1 protein AED:0.04 eAED:0.04 QI:325|1|0.5|1|0|0|2|0|1069; (*GB) gi|359487575|ref|XP_002276824.2| (e_value=0.0) PREDICTED: FACT complex subunit SPT16-like [Vitis vinifera];; (*SWP) sp|Q7X923|SPT16_ORYSJ (e_value=0.0) FACT complex subunit SP	7	3	3	3	0	1	1	3	3	1	0	1	1	3	3	1	0	1	1	3	3	1	3.1	3.1	3.1	119.96	1069	1069;1140;892;971;1107;260;768	0	17.412		By matching	By MS/MS	By MS/MS	By MS/MS	By MS/MS	0	1.4	1.4	3.1	3.1	1.4	98814000	0
NbS00004030g0013.1	NbS00004030g0013.1	5	5	2	NbS00004030g0013.1 protein AED:0.28 eAED:0.29 QI:0|0.85|0.78|0.96|0.59|0.64|28|0|1092; (*GB) gi|225429694|ref|XP_002281615.1| (e_value=0.0) PREDICTED: myosin-H heavy chain-like [Vitis vinifera];; (*SWP) sp|Q9Y4I1|MYO5A_HUMAN (e_value=5e-65) Unconventional	1	5	5	2	2	5	4	0	0	0	2	5	4	0	0	0	1	2	1	0	0	0	6.9	6.9	2	124.16	1092	1092	0	36.406	By matching	By MS/MS	By MS/MS				3.7	6.9	5.8	0	0	0	65298000	6640300
NbS00004038g0017.1;NbS00046571g0007.1	NbS00004038g0017.1;NbS00046571g0007.1	5;4	5;4	5;4	NbS00004038g0017.1 protein AED:0.14 eAED:0.16 QI:0|0.88|0.7|1|0.55|0.5|10|682|383; (*GB) gi|225446639|ref|XP_002281125.1| (e_value=8e-87) PREDICTED: 50S ribosomal protein L1-like [Vitis vinifera];; (*SWP) sp|A8LLK0|RL1_DINSH (e_value=1e-32) 50S ribosomal p	2	5	5	5	1	2	4	2	1	4	1	2	4	2	1	4	1	2	4	2	1	4	19.8	19.8	19.8	42.801	383	383;549	0	35.371	By MS/MS	By MS/MS	By MS/MS	By MS/MS	By MS/MS	By MS/MS	4.4	7	16.2	6.3	2.6	17.2	55939000	4966500
NbS00004044g0002.1	NbS00004044g0002.1	30	30	1	NbS00004044g0002.1 protein AED:0.09 eAED:0.09 QI:130|0.71|0.87|1|1|1|8|580|284; (*GB) gi|122196609|sp|Q285L8.1|RS3A_TOBAC (e_value=6e-166) RecName: Full=40S ribosomal protein S3a; AltName: Full=Protein cyc07;; (*SWP) sp|Q285L8|RS3A_TOBAC (e_value=2e-167) 4	1	30	30	1	20	27	25	22	23	27	20	27	25	22	23	27	0	1	1	1	1	1	71.8	71.8	6.7	32.269	284	284	0	323.31	By MS/MS	By MS/MS	By MS/MS	By MS/MS	By MS/MS	By MS/MS	49.3	66.5	66.5	66.2	66.9	71.8	4047700000	683930000
NbS00004045g0008.1;NbS00027155g0008.1;NbS00018188g0002.1;NbS00018072g0005.1	NbS00004045g0008.1;NbS00027155g0008.1;NbS00018188g0002.1;NbS00018072g0005.1	1;1;1;1	1;1;1;1	1;1;1;1	NbS00004045g0008.1 protein AED:0.24 eAED:0.24 QI:344|1|0.75|1|1|1|4|0|532; (*GB) gi|4322940|gb|AAD16139.1| (e_value=0.0) DNA-binding protein 2 [Nicotiana tabacum];; (*SWP) sp|Q9XI90|WRKY4_ARATH (e_value=9e-134) Probable WRKY transcription factor 4 OS=Arabi	4	1	1	1	0	0	0	0	0	1	0	0	0	0	0	1	0	0	0	0	0	1	3.4	3.4	3.4	57.498	532	532;538;755;765	0.0027701	6.6047						By MS/MS	0	0	0	0	0	3.4	4664400	0
NbS00004074g0015.1;NbS00047057g0006.1;NbS00012972g0007.1	NbS00004074g0015.1;NbS00047057g0006.1;NbS00012972g0007.1	2;1;1	2;1;1	2;1;1	NbS00004074g0015.1 protein AED:0.18 eAED:0.20 QI:0|0.54|0.66|0.91|0.81|0.75|12|156|580; (*GB) gi|224092216|ref|XP_002309513.1| (e_value=0.0) serine hydroxymethyltransferase 8 [Populus trichocarpa];; (*SWP) sp|P50433|GLYM_SOLTU (e_value=6e-174) Serine hydro	3	2	2	2	1	1	0	1	1	1	1	1	0	1	1	1	1	1	0	1	1	1	3.4	3.4	3.4	62.319	580	580;519;521	0	12.535	By MS/MS	By matching		By MS/MS	By MS/MS	By MS/MS	1.2	1.2	0	1.2	1.2	2.2	466980000	128880000
NbS00004079g0002.1	NbS00004079g0002.1	4	4	3	NbS00004079g0002.1 protein AED:0.32 eAED:0.34 QI:0|0.75|0.76|0.92|1|1|13|874|411; (*GB) gi|359480888|ref|XP_002282572.2| (e_value=6e-162) PREDICTED: uncharacterized RNA-binding protein C660.15-like isoform 1 [Vitis vinifera];; (*SWP) sp|O94432|YHKF_SCHPO (	1	4	4	3	3	3	4	2	3	1	3	3	4	2	3	1	2	2	3	1	2	1	11.7	11.7	9	45.51	411	411	0	27.021	By MS/MS	By MS/MS	By MS/MS	By MS/MS	By MS/MS	By MS/MS	7.1	7.1	11.7	7.1	7.1	3.6	66570000	9987800
NbS00020600g0007.1;NbS00004081g0106.1	NbS00020600g0007.1;NbS00004081g0106.1	8;8	8;8	2;2	NbS00020600g0007.1 protein AED:0.15 eAED:0.15 QI:196|1|1|1|1|1|4|497|260; (*GB) gi|3023189|sp|P93343.1|1433C_TOBAC (e_value=0.0) RecName: Full=14-3-3-like protein C; AltName: Full=14-3-3-like protein B;; (*SWP) sp|P93343|1433C_TOBAC (e_value=0.0) 14-3-3-li	2	8	8	2	4	5	5	5	4	5	4	5	5	5	4	5	0	2	1	1	0	2	37.3	37.3	10	29.364	260	260;260	0	61.999	By MS/MS	By MS/MS	By MS/MS	By MS/MS	By MS/MS	By MS/MS	16.5	25.8	28.8	28.8	20	25.8	145310000	26833000
NbS00004085g0015.1	NbS00004085g0015.1	5	5	3	NbS00004085g0015.1 protein AED:0.29 eAED:0.29 QI:92|0.25|0.2|1|1|1|5|0|225; (*GB) gi|110377793|gb|ABG73417.1| (e_value=7e-87) chloroplast pigment-binding protein CP26 [Nicotiana tabacum];; (*SWP) sp|Q9XF89|CB5_ARATH (e_value=2e-72) Chlorophyll a-b binding	1	5	5	3	5	4	4	1	0	1	5	4	4	1	0	1	3	2	2	1	0	1	24.9	24.9	13.8	23.552	225	225	0	42.345	By MS/MS	By MS/MS	By MS/MS	By MS/MS		By MS/MS	24.9	17.3	17.3	5.8	0	5.8	225510000	57598000
NbS00004100g0004.1;NbS00016039g0001.1;NbS00019202g0001.1;NbS00001100g0021.1;NbS00016418g0005.1;NbS00040795g0004.1	NbS00004100g0004.1;NbS00016039g0001.1;NbS00019202g0001.1	9;9;7;1;1;1	2;2;2;1;0;0	2;2;2;1;0;0	NbS00004100g0004.1 protein AED:0.25 eAED:0.25 QI:0|0.75|0.6|1|0.75|1|5|0|316; (*GB) gi|27529856|dbj|BAC53943.1| (e_value=2e-99) DnaJ homolog [Nicotiana tabacum];; (*SWP) sp|Q04960|DNJH_CUCSA (e_value=2e-92) DnaJ protein homolog OS=Cucumis sativus GN=DNAJ1	6	9	2	2	1	6	8	7	7	9	0	1	1	2	1	2	0	1	1	2	1	2	39.9	15.5	15.5	35.696	316	316;375;263;209;244;361	0	13.133	By matching	By matching	By matching	By matching	By MS/MS	By MS/MS	2.2	24.1	31.3	32.9	28.2	39.9	48339000	0
NbS00004101g0014.1;NbS00015855g0007.1	NbS00004101g0014.1;NbS00015855g0007.1	1;1	1;1	1;1	NbS00004101g0014.1 protein AED:0.07 eAED:0.10 QI:298|0.76|0.64|1|0.61|0.57|14|0|823; (*GB) gi|359490825|ref|XP_002273000.2| (e_value=0.0) PREDICTED: uncharacterized protein LOC100252015 [Vitis vinifera];; (*TAIR) AT5G53620.3 (e_value=9e-151) | Symbols: |	2	1	1	1	0	1	1	0	0	0	0	1	1	0	0	0	0	1	1	0	0	0	1.8	1.8	1.8	90.781	823	823;898	0.00039494	8.3995		By matching	By MS/MS				0	1.8	1.8	0	0	0	7853400	0
NbS00004121g0011.1	NbS00004121g0011.1	6	1	1	NbS00004121g0011.1 protein AED:0.11 eAED:0.11 QI:146|1|1|1|0.5|0.42|7|330|198; (*GB) gi|82400150|gb|ABB72814.1| (e_value=2e-94) putative 40S ribosomal protein S8-like protein [Solanum tuberosum];; (*SWP) sp|Q08069|RS8_MAIZE (e_value=2e-90) 40S ribosomal pr	1	6	1	1	3	5	4	5	5	4	0	0	1	1	1	0	0	0	1	1	1	0	33.8	7.1	7.1	22.533	198	198	0.0027211	6.5097	By matching	By matching	By MS/MS	By matching	By matching	By matching	13.1	26.8	19.2	26.3	26.8	26.3	19484000	0
NbS00004122g0006.1;NbS00031527g0002.1;NbC24030342g0001.1;NbS00028672g0008.1	NbS00004122g0006.1;NbS00031527g0002.1	5;3;1;1	5;3;1;1	3;1;0;0	NbS00004122g0006.1 protein AED:0.12 eAED:0.12 QI:0|0.81|0.91|1|1|1|12|27|1403; (*GB) gi|225428013|ref|XP_002278408.1| (e_value=0.0) PREDICTED: E3 ubiquitin-protein ligase UPL3-like isoform 1 [Vitis vinifera];; (*SWP) sp|Q6WWW4|UPL3_ARATH (e_value=0.0) E3 u	4	5	5	3	2	5	3	1	1	3	2	5	3	1	1	3	1	3	2	0	0	2	4.6	4.6	2.8	152.05	1403	1403;1848;107;1083	0	33.832	By MS/MS	By MS/MS	By MS/MS	By MS/MS	By matching	By MS/MS	2.1	4.6	2.8	1.1	0.7	2.8	82942000	20197000
NbS00004124g0020.1;NbS00027887g0014.1	NbS00004124g0020.1	10;3	9;3	9;3	NbS00004124g0020.1 protein AED:0.25 eAED:0.25 QI:0|0.6|0.66|0.83|0.8|1|6|781|447; (*GB) gi|297741627|emb|CBI32759.3| (e_value=0.0) unnamed protein product [Vitis vinifera];; (*SWP) sp|Q9LFP7|Y5158_ARATH (e_value=4e-117) Probable receptor-like protein kinas	2	10	9	9	0	2	1	9	7	7	0	1	0	8	6	6	0	1	0	8	6	6	29.8	28	28	50.124	447	447;125	0	85.383		By matching	By matching	By MS/MS	By MS/MS	By MS/MS	0	6	1.8	25.5	18.8	21	195750000	0
NbS00004125g0001.1;NbS00006525g0016.1;NbS00007894g0004.1	NbS00004125g0001.1;NbS00006525g0016.1;NbS00007894g0004.1	5;5;5	5;5;5	5;5;5	NbS00004125g0001.1 protein AED:0.18 eAED:0.21 QI:0|0|0|1|1|1|2|0|282; (*GB) gi|193290724|gb|ACF17670.1| (e_value=0.0) putative pyruvate dehydrogenase E1 beta subunit [Capsicum annuum];; (*SWP) sp|Q32RM2|ODPB_ZYGCR (e_value=2e-149) Pyruvate dehydrogenase E1	3	5	5	5	0	5	4	2	1	3	0	5	4	2	1	3	0	5	4	2	1	3	22.3	22.3	22.3	30.687	282	282;406;409	0	34.074		By MS/MS	By MS/MS	By matching	By matching	By matching	0	22.3	11	10.6	5.3	11	156520000	0
NbS00004129g0002.1	NbS00004129g0002.1	5	2	2	NbS00004129g0002.1 protein AED:0.45 eAED:0.45 QI:0|-1|0|1|-1|1|1|0|112; (*GB) gi|255564216|ref|XP_002523105.1| (e_value=7e-54) sec15, putative [Ricinus communis];; (*SWP) sp|Q9LXX6|EXOC6_ARATH (e_value=2e-28) Probable exocyst complex component 6 OS=Arabido	1	5	2	2	2	4	4	3	1	5	0	2	2	1	0	2	0	2	2	1	0	2	64.3	37.5	37.5	12.583	112	112	0.00042863	11.796	By matching	By MS/MS	By MS/MS	By matching	By matching	By MS/MS	19.6	64.3	64.3	52.7	17.9	64.3	28164000	0
NbS00004134g0009.1	NbS00004134g0009.1	7	5	2	NbS00004134g0009.1 protein AED:0.17 eAED:0.17 QI:501|0.83|0.57|1|0.66|0.57|7|0|991; (*SWP) sp|Q37145|ACA1_ARATH (e_value=0.0) Calcium-transporting ATPase 1, chloroplastic OS=Arabidopsis thaliana GN=ACA1 PE=1 SV=3;; (*TAIR) AT1G27770.1 (e_value=0.0) | Symbo	1	7	5	2	2	5	6	4	2	6	2	5	5	3	1	4	1	2	2	1	0	2	7.9	6.4	1.5	108.12	991	991	0	49.572	By MS/MS	By MS/MS	By MS/MS	By MS/MS	By matching	By MS/MS	3.2	6.4	7.5	5.7	2.4	6.2	204500000	19971000
NbS00004142g0003.1;NbS00003765g0012.1	NbS00004142g0003.1;NbS00003765g0012.1	7;5	7;5	7;5	NbS00004142g0003.1 protein AED:0.21 eAED:0.21 QI:0|-1|0|1|-1|1|1|0|380; (*GB) gi|27450532|gb|AAO14627.1|AF467900_4 (e_value=0.0) hypothetical protein [Prunus persica];; (*TAIR) AT3G27230.1 (e_value=2e-179) | Symbols: | S-adenosyl-L-methionine-dependent me	2	7	7	7	1	6	5	6	4	6	1	6	5	6	4	6	1	6	5	6	4	6	25.5	25.5	25.5	42.049	380	380;487	0	74.164	By matching	By MS/MS	By MS/MS	By MS/MS	By MS/MS	By MS/MS	5	23.4	20.3	23.4	14.5	21.3	250670000	3172600
NbS00004142g0014.1	NbS00004142g0014.1	5	4	1	NbS00004142g0014.1 protein AED:0.05 eAED:0.06 QI:0|0.6|0.16|0.83|0.8|0.83|6|0|744; (*GB) gi|224065982|ref|XP_002301992.1| (e_value=1e-127) predicted protein [Populus trichocarpa];; (*SWP) sp|Q9FXI5|IQD32_ARATH (e_value=3e-62) Protein IQ-DOMAIN 32 OS=Arabid	1	5	4	1	2	3	5	0	0	2	2	3	4	0	0	2	1	1	1	0	0	0	7.1	5.8	2.2	81.655	744	744	0	24.236	By MS/MS	By MS/MS	By MS/MS			By MS/MS	3.6	4.7	7.1	0	0	2.6	60523000	20310000
NbS00004153g0004.1	NbS00004153g0004.1	1	1	1	NbS00004153g0004.1 protein AED:0.27 eAED:0.27 QI:0|0.83|0.85|1|0.83|0.57|7|281|409; (*GB) gi|114324644|gb|ABI63627.1| (e_value=0.0) solanesyl diphosphate synthase [Solanum lycopersicum];; (*SWP) sp|Q8S948|SPS1_ARATH (e_value=0.0) Solanesyl diphosphate synt	1	1	1	1	1	1	1	0	0	0	1	1	1	0	0	0	1	1	1	0	0	0	5.1	5.1	5.1	44.871	409	409	0.0003917	8.0947	By MS/MS	By MS/MS	By matching				5.1	5.1	5.1	0	0	0	13948000	7371200
NbS00004164g0008.1;NbS00005441g0226.1	NbS00004164g0008.1;NbS00005441g0226.1	2;2	1;1	1;1	NbS00004164g0008.1 protein AED:0.36 eAED:0.36 QI:310|0.66|0.28|1|0.16|0.14|7|0|248; (*GB) gi|225459296|ref|XP_002285790.1| (e_value=3e-128) PREDICTED: probable protein phosphatase 2C 10 [Vitis vinifera];; (*SWP) sp|Q9LME4|P2C09_ARATH (e_value=2e-115) Proba	2	2	1	1	1	1	2	1	1	1	0	0	1	0	0	0	0	0	1	0	0	0	8.9	3.6	3.6	27.299	248	248;256	1	-2	By matching	By matching	By MS/MS	By matching	By matching	By matching	5.2	5.2	8.9	5.2	5.2	5.2	0	0
NbS00017783g0004.1;NbS00004165g0006.1	NbS00017783g0004.1;NbS00004165g0006.1	1;1	1;1	1;1	NbS00017783g0004.1 protein AED:0.22 eAED:0.22 QI:0|1|0.91|1|1|1|12|50|545; (*SWP) sp|O49048|VPS45_ARATH (e_value=0.0) Vacuolar protein sorting-associated protein 45 homolog OS=Arabidopsis thaliana GN=VPS45 PE=1 SV=2;; (*TAIR) AT1G77140.1 (e_value=0.0) | Sy	2	1	1	1	0	0	0	0	0	1	0	0	0	0	0	1	0	0	0	0	0	1	2.8	2.8	2.8	62.604	545	545;551	0.0056951	6.406						By MS/MS	0	0	0	0	0	2.8	12111000	0
NbS00004167g0007.1	NbS00004167g0007.1	1	1	1	NbS00004167g0007.1 protein AED:0.12 eAED:0.12 QI:538|1|0.83|1|0.6|0.66|6|0|401; (*GB) gi|114324644|gb|ABI63627.1| (e_value=0.0) solanesyl diphosphate synthase [Solanum lycopersicum];; (*SWP) sp|Q8S948|SPS1_ARATH (e_value=0.0) Solanesyl diphosphate synthase	1	1	1	1	1	1	1	0	0	0	1	1	1	0	0	0	1	1	1	0	0	0	3.7	3.7	3.7	43.922	401	401	0.00039746	8.632	By MS/MS	By MS/MS	By matching				3.7	3.7	3.7	0	0	0	29357000	10312000
NbS00004173g0007.1;NbS00046863g0003.1	NbS00004173g0007.1;NbS00046863g0003.1	16;9	16;9	16;9	NbS00004173g0007.1 protein AED:0.02 eAED:0.03 QI:0|0|0|1|1|1|2|0|609; (*GB) gi|2916727|emb|CAA73103.1| (e_value=0.0) polyphenol oxidase [Nicotiana tabacum];; (*SWP) sp|Q06355|PPOB_SOLTU (e_value=0.0) Catechol oxidase B, chloroplastic (Fragment) OS=Solanum	2	16	16	16	5	14	10	13	13	12	5	14	10	13	13	12	5	14	10	13	13	12	31.7	31.7	31.7	68.768	609	609;597	0	259.69	By MS/MS	By MS/MS	By MS/MS	By MS/MS	By MS/MS	By MS/MS	14	27.9	17.9	27.9	25.8	25.8	1452400000	39011000
NbS00004182g0007.1;NbS00012138g0002.1	NbS00004182g0007.1	9;2	9;2	9;2	NbS00004182g0007.1 protein AED:0.21 eAED:0.22 QI:0|0|0.5|1|0|0|2|0|438; (*GB) gi|297840375|ref|XP_002888069.1| (e_value=2e-110) OST3/OST6 family protein [Arabidopsis lyrata subsp. lyrata];; (*TAIR) AT1G61790.1 (e_value=7e-113) | Symbols: | Oligosaccharylt	2	9	9	9	8	9	9	8	8	9	8	9	9	8	8	9	8	9	9	8	8	9	20.8	20.8	20.8	49.155	438	438;190	0	108.54	By MS/MS	By MS/MS	By MS/MS	By MS/MS	By MS/MS	By MS/MS	20.8	20.8	20.8	19.9	19.9	20.8	1380800000	74755000
NbS00004185g0008.1	NbS00004185g0008.1	7	7	4	NbS00004185g0008.1 protein AED:0.05 eAED:0.05 QI:0|0.25|0.2|0.8|0.5|0.4|5|0|401; (*GB) gi|13785209|emb|CAC37356.1| (e_value=1e-169) putative membrane protein [Solanum tuberosum];; (*SWP) sp|Q94BT2|AIR12_ARATH (e_value=7e-20) Auxin-induced in root cultures	1	7	7	4	2	3	3	5	6	5	2	3	3	5	6	5	1	2	1	3	3	3	22.4	22.4	14.2	44.06	401	401	0	232.52	By MS/MS	By MS/MS	By MS/MS	By MS/MS	By MS/MS	By MS/MS	8.5	13.5	14	21.7	17.5	19.5	4150600000	30500000
NbS00004188g0004.1	NbS00004188g0004.1	1	1	1	NbS00004188g0004.1 protein AED:0.22 eAED:0.22 QI:37|0|0|1|0|0|2|0|60; (*GB) gi|351653865|ref|YP_004891590.1| (e_value=4e-19) rpoC2 gene product (chloroplast) [Nicotiana undulata];; (*SWP) sp|Q2MIB0|RPOC2_SOLLC (e_value=1e-20) DNA-directed RNA polymerase su	1	1	1	1	1	1	1	0	0	1	1	1	1	0	0	1	1	1	1	0	0	1	21.7	21.7	21.7	6.7778	60	60	0.0081301	6.2642	By matching	By matching	By MS/MS			By MS/MS	21.7	21.7	21.7	0	0	21.7	27252000	1701500
NbS00004213g0009.1	NbS00004213g0009.1	9	1	1	NbS00004213g0009.1 protein AED:0.11 eAED:0.11 QI:0|1|0.83|1|1|0.83|6|0|298; (*GB) gi|19913109|emb|CAC84547.1| (e_value=0.0) dicarboxylate/tricarboxylate carrier [Nicotiana tabacum];; (*SWP) sp|Q54PY7|M2OM_DICDI (e_value=2e-70) Probable mitochondrial 2-oxog	1	9	1	1	6	8	5	6	3	3	0	1	0	0	0	0	0	1	0	0	0	0	26.2	4.4	4.4	31.973	298	298	1	-2	By matching	By MS/MS	By matching	By matching	By matching	By matching	18.1	26.2	21.8	17.4	7	10.7	1575500	0
NbS00004213g0104.1	NbS00004213g0104.1	1	1	1	NbS00004213g0104.1 protein AED:0.32 eAED:0.32 QI:0|-1|0|1|-1|1|1|0|132	1	1	1	1	1	0	0	0	0	0	1	0	0	0	0	0	1	0	0	0	0	0	9.8	9.8	9.8	14.638	132	132	0.0027634	6.5888	By MS/MS						9.8	0	0	0	0	0	5750500	5750500
NbS00004213g0109.1;NbC23204368g0001.1	NbS00004213g0109.1	11;2	11;2	1;0	NbS00004213g0109.1 protein AED:0.16 eAED:0.17 QI:0|0.83|0.94|1|0.94|0.89|19|495|1066	2	11	11	1	9	6	6	2	1	5	9	6	6	2	1	5	1	0	0	0	0	0	18.3	18.3	2.2	118.24	1066	1066;55	0	171.2	By MS/MS	By MS/MS	By MS/MS	By MS/MS	By MS/MS	By MS/MS	16.2	8	6.4	2.2	1.5	6.6	390880000	255060000
NbS00004213g0211.1	NbS00004213g0211.1	1	1	1	NbS00004213g0211.1 protein AED:0.08 eAED:0.08 QI:237|1|1|1|0.66|0.6|10|279|579	1	1	1	1	1	1	1	1	0	0	1	1	1	1	0	0	1	1	1	1	0	0	2.2	2.2	2.2	65.733	579	579	1	-2	By MS/MS	By MS/MS	By MS/MS	By matching			2.2	2.2	2.2	2.2	0	0	130430000	56576000
NbS00004214g0010.1;NbS00032208g0004.1	NbS00004214g0010.1	14;4	14;4	9;4	NbS00004214g0010.1 protein AED:0.13 eAED:0.14 QI:0|0.64|0.53|1|0.92|0.86|15|0|1338; (*GB) gi|225439033|ref|XP_002263744.1| (e_value=0.0) PREDICTED: uncharacterized protein LOC100248418 [Vitis vinifera];; (*TAIR) AT5G24710.1 (e_value=0.0) | Symbols: | Tran	2	14	14	9	7	13	10	12	10	9	7	13	10	12	10	9	4	9	7	8	8	6	16.2	16.2	10.3	142.12	1338	1338;130	0	196.72	By MS/MS	By MS/MS	By MS/MS	By MS/MS	By MS/MS	By MS/MS	8.7	14.1	10.5	12.5	10.7	9.8	874600000	105800000
NbS00004222g0004.1	NbS00004222g0004.1	8	8	5	NbS00004222g0004.1 protein AED:0.16 eAED:0.16 QI:44|1|1|1|1|1|2|322|146; (*GB) gi|311893225|dbj|BAJ25784.1| (e_value=2e-97) putative PR-10 type pathogenesis-related protein [Nicotiana tabacum];; (*SWP) sp|P85524|KIRO_ACTDE (e_value=3e-34) Kirola OS=Actinid	1	8	8	5	4	7	5	5	5	6	4	7	5	5	5	6	2	4	3	2	3	3	48.6	48.6	30.1	16.654	146	146	0	62.733	By matching	By MS/MS	By MS/MS	By MS/MS	By MS/MS	By MS/MS	22.6	48.6	22.6	28.1	22.6	28.1	1348000000	14128000
NbS00004226g0004.1;NbS00025223g0004.1	NbS00004226g0004.1;NbS00025223g0004.1	2;2	2;2	2;2	NbS00004226g0004.1 protein ; (*GB) gi|94466657|emb|CAJ44457.1| (e_value=4e-18) ALY protein [Nicotiana benthamiana];; (*ITAG) Solyc10g086400.1.1 (e_value=3e-16) evidence_code:10F1H1E1IEG genomic_reference:SL2.40ch10 gene_region:64555371-64559752 transcrip	2	2	2	2	1	1	2	1	1	1	1	1	2	1	1	1	1	1	2	1	1	1	19.3	19.3	19.3	14.253	135	135;151	0	13.672	By MS/MS	By MS/MS	By MS/MS	By MS/MS	By MS/MS	By MS/MS	9.6	9.6	19.3	9.6	9.6	9.6	78545000	19541000
NbS00004238g0018.1	NbS00004238g0018.1	2	2	1	NbS00004238g0018.1 protein AED:0.16 eAED:0.16 QI:156|0.87|0.88|1|0.87|0.77|9|398|304; (*GB) gi|77416949|gb|ABA81870.1| (e_value=2e-140) unknown [Solanum tuberosum];; (*SWP) sp|P43333|RU2A_ARATH (e_value=3e-102) U2 small nuclear ribonucleoprotein A OS=Arab	1	2	2	1	1	1	2	1	0	1	1	1	2	1	0	1	1	1	1	0	0	1	9.9	9.9	6.6	34.535	304	304	0	12.954	By matching	By MS/MS	By MS/MS	By matching		By MS/MS	6.6	6.6	9.9	3.3	0	6.6	36378000	5576900
NbS00004238g0019.1;NbS00036601g0004.1	NbS00004238g0019.1;NbS00036601g0004.1	5;4	5;4	5;4	NbS00004238g0019.1 protein AED:0.25 eAED:0.26 QI:0|0.90|0.75|1|1|1|12|106|1002; (*GB) gi|359493969|ref|XP_002283802.2| (e_value=0.0) PREDICTED: chaperone protein ClpD, chloroplastic-like [Vitis vinifera];; (*SWP) sp|P42762|CLPD_ARATH (e_value=0.0) Chaperon	2	5	5	5	0	1	1	0	0	4	0	1	1	0	0	4	0	1	1	0	0	4	5.1	5.1	5.1	109.87	1002	1002;973	0	30.403		By MS/MS	By matching			By MS/MS	0	0.9	0.9	0	0	4.2	37385000	0
NbS00043519g0007.1;NbS00004240g0011.1;NbS00015709g0007.1;NbS00038996g0005.1	NbS00043519g0007.1;NbS00004240g0011.1;NbS00015709g0007.1;NbS00038996g0005.1	9;9;7;7	2;2;2;2	0;0;0;0	NbS00043519g0007.1 protein AED:0.52 eAED:0.52 QI:0|0.5|0|0.66|0.5|0.66|3|0|133; (*GB) gi|40287540|gb|AAR83884.1| (e_value=4e-80) ly200 protein [Capsicum annuum];; (*SWP) sp|P49211|RL321_ARATH (e_value=4e-76) 60S ribosomal protein L32-1 OS=Arabidopsis thali	4	9	2	0	3	6	5	9	9	7	1	2	2	2	2	2	0	0	0	0	0	0	42.1	10.5	0	15.556	133	133;133;112;133	0	18.308	By MS/MS	By MS/MS	By MS/MS	By MS/MS	By MS/MS	By MS/MS	31.6	39.8	38.3	42.1	42.1	39.8	366330000	8743000
NbS00004242g0017.1;NbS00004241g0005.1	NbS00004242g0017.1;NbS00004241g0005.1	2;1	2;1	2;1	NbS00004242g0017.1 protein AED:0.19 eAED:0.19 QI:0|0.88|0.7|1|1|0.9|10|0|1135; (*GB) gi|225433862|ref|XP_002264772.1| (e_value=0.0) PREDICTED: ATPase family AAA domain-containing protein 2B-like [Vitis vinifera];; (*SWP) sp|F4IAE9|Y1591_ARATH (e_value=0.0)	2	2	2	2	1	0	0	1	1	0	1	0	0	1	1	0	1	0	0	1	1	0	2.6	2.6	2.6	125.53	1135	1135;1089	0.00043122	11.874	By MS/MS			By matching	By MS/MS		1.2	0	0	1.3	1.3	0	21377000	2755300
NbS00007607g0001.1;NbS00004260g0007.1	NbS00007607g0001.1;NbS00004260g0007.1	2;2	2;2	2;2	NbS00007607g0001.1 protein ; (*TAIR) AT3G25860.1 (e_value=7e-16) | Symbols: LTA2, PLE2 | 2-oxoacid dehydrogenases acyltransferase family protein | chr3:9460632-9462585 FORWARD LENGTH=480;; (*ITAG) Solyc05g009530.2.1 (e_value=1e-16) genomic_reference:SL2.	2	2	2	2	0	2	1	1	1	2	0	2	1	1	1	2	0	2	1	1	1	2	32.5	32.5	32.5	8.8621	80	80;85	0	14.256		By MS/MS	By MS/MS	By matching	By matching	By MS/MS	0	32.5	12.5	12.5	12.5	32.5	109950000	0
NbS00004260g0019.1	NbS00004260g0019.1	13	4	4	NbS00004260g0019.1 protein AED:0.13 eAED:0.16 QI:0|1|0.6|1|1|1|5|0|456; (*GB) gi|255576459|ref|XP_002529121.1| (e_value=0.0) Dihydrolipoyllysine-residue acetyltransferase component of pyruvate dehydrogenase, putative [Ricinus communis];; (*SWP) sp|Q1RJT3|O	1	13	4	4	5	11	12	3	1	5	1	4	4	1	0	1	1	4	4	1	0	1	35.5	12.5	12.5	47.419	456	456	0	27.4	By matching	By MS/MS	By MS/MS	By MS/MS	By matching	By MS/MS	18.2	32.5	35.5	9.6	2.2	14.7	119960000	3717200
NbS00004260g0020.1;NbS00018787g0017.1	NbS00004260g0020.1;NbS00018787g0017.1	1;1	1;1	1;1	NbS00004260g0020.1 protein AED:0.17 eAED:0.23 QI:0|1|0.33|1|1|1|3|0|157; (*GB) gi|297823853|ref|XP_002879809.1| (e_value=2e-73) radical SAM domain-containing protein [Arabidopsis lyrata subsp. lyrata];; (*SWP) sp|Q2JMN2|RLMN_SYNJB (e_value=2e-43) Ribosomal	2	1	1	1	0	0	0	0	0	1	0	0	0	0	0	1	0	0	0	0	0	1	7.6	7.6	7.6	17.739	157	157;294	0.0024982	6.8057						By MS/MS	0	0	0	0	0	7.6	1647800	0
NbS00017344g0018.1;NbS00004261g0112.1	NbS00017344g0018.1;NbS00004261g0112.1	3;3	3;3	3;3	NbS00017344g0018.1 protein AED:0.28 eAED:0.28 QI:6|1|0.84|1|1|1|13|0|432; (*GB) gi|40457328|gb|AAR86719.1| (e_value=0.0) glutamine synthetase GS58 [Nicotiana attenuata];; (*SWP) sp|O22506|GLNA2_DAUCA (e_value=0.0) Glutamine synthetase, chloroplastic OS=Dau	2	3	3	3	1	1	2	1	3	3	1	1	2	1	3	3	1	1	2	1	3	3	4.4	4.4	4.4	47.512	432	432;438	0	17.228	By matching	By MS/MS	By matching	By matching	By MS/MS	By MS/MS	1.9	1.9	3.9	1.9	4.4	4.4	82629000	1991500
NbS00004264g0022.1	NbS00004264g0022.1	38	38	7	NbS00004264g0022.1 protein AED:0.16 eAED:0.17 QI:379|0.75|0.70|1|0.81|0.76|17|0|1009; (*SWP) sp|Q66X93|SND1_RAT (e_value=1e-138) Staphylococcal nuclease domain-containing protein 1 OS=Rattus norvegicus GN=Snd1 PE=2 SV=1;; (*TAIR) AT5G07350.1 (e_value=0.0)	1	38	38	7	29	31	31	23	18	20	29	31	31	23	18	20	7	5	5	4	3	1	41.9	41.9	11	111.02	1009	1009	0	323.31	By MS/MS	By MS/MS	By MS/MS	By MS/MS	By MS/MS	By MS/MS	34.8	35.1	33.7	27.8	23.2	26.1	2176200000	444480000
NbS00007341g0016.1;NbS00004264g0031.1	NbS00007341g0016.1;NbS00004264g0031.1	1;1	1;1	1;1	NbS00007341g0016.1 protein AED:0.16 eAED:0.16 QI:311|1|1|1|0.5|0.4|5|271|161; (*GB) gi|118485870|gb|ABK94782.1| (e_value=2e-62) unknown [Populus trichocarpa];; (*TAIR) AT5G51010.1 (e_value=1e-54) | Symbols: | Rubredoxin-like superfamily protein | chr5:207	2	1	1	1	1	1	1	0	1	1	1	1	1	0	1	1	1	1	1	0	1	1	5	5	5	17.679	161	161;161	0.009283	6.1947	By MS/MS	By MS/MS	By MS/MS		By matching	By matching	5	5	5	0	5	5	495590000	18481000
NbS00014477g0024.1;NbS00005520g0012.1;NbS00004268g0115.1	NbS00014477g0024.1;NbS00005520g0012.1;NbS00004268g0115.1	2;2;2	2;2;2	2;2;2	NbS00014477g0024.1 protein AED:0.39 eAED:0.39 QI:0|1|0|1|0|0|2|0|126; (*GB) gi|356569974|ref|XP_003553168.1| (e_value=1e-72) PREDICTED: uncharacterized protein LOC100807863 [Glycine max];; (*TAIR) AT5G58250.1 (e_value=6e-66) | Symbols: | unknown protein;	3	2	2	2	0	2	2	0	0	0	0	2	2	0	0	0	0	2	2	0	0	0	8.7	8.7	8.7	15.023	126	126;159;240	0.00042955	11.818		By MS/MS	By MS/MS				0	8.7	8.7	0	0	0	12928000	0
NbS00014477g0030.1;NbS00004268g0116.1;NbS00024190g0010.1;NbS00036851g0003.1	NbS00014477g0030.1;NbS00004268g0116.1;NbS00024190g0010.1;NbS00036851g0003.1	4;4;4;4	4;4;4;4	4;4;4;4	NbS00014477g0030.1 protein AED:0.39 eAED:0.39 QI:0|1|0|1|1|1|2|0|201; (*GB) gi|75278818|sp|O80363.1|RK17_TOBAC (e_value=3e-117) RecName: Full=50S ribosomal protein L17, chloroplastic; AltName: Full=CL17; Flags: Precursor;; (*SWP) sp|O80363|RK17_TOBAC (e_va	4	4	4	4	2	3	3	4	2	3	2	3	3	4	2	3	2	3	3	4	2	3	16.4	16.4	16.4	22.48	201	201;201;207;227	0	25.016	By MS/MS	By MS/MS	By MS/MS	By MS/MS	By matching	By MS/MS	10.4	14.9	14.9	16.4	10.4	11.9	285500000	45027000
NbS00022284g0016.1;NbS00004297g0014.1	NbS00022284g0016.1;NbS00004297g0014.1	1;1	1;1	1;1	NbS00022284g0016.1 protein AED:0.07 eAED:0.07 QI:4|0.9|0.72|0.90|0.7|0.81|11|0|507; (*GB) gi|343172230|gb|AEL98819.1| (e_value=0.0) AP-1 complex subunit gamma-1, partial [Silene latifolia];; (*SWP) sp|Q9ZUI6|AP1G2_ARATH (e_value=0.0) AP-1 complex subunit g	2	1	1	1	1	1	1	1	0	1	1	1	1	1	0	1	1	1	1	1	0	1	3.7	3.7	3.7	56.636	507	507;938	0.00039588	8.5129	By MS/MS	By MS/MS	By matching	By MS/MS		By MS/MS	3.7	3.7	3.7	3.7	0	3.7	35552000	9425300
NbS00004301g0004.1;NbS00021171g0004.1	NbS00004301g0004.1;NbS00021171g0004.1	1;1	1;1	1;1	NbS00004301g0004.1 protein AED:0.27 eAED:0.27 QI:92|1|1|1|1|1|5|343|159; (*GB) gi|124226|sp|P24922.1|IF5A2_NICPL (e_value=8e-112) RecName: Full=Eukaryotic translation initiation factor 5A-2; Short=eIF-5A-2; AltName: Full=eIF-4D;; (*SWP) sp|P24922|IF5A2_NIC	2	1	1	1	0	0	0	0	0	1	0	0	0	0	0	1	0	0	0	0	0	1	6.3	6.3	6.3	17.39	159	159;179	0.0024964	6.8057						By MS/MS	0	0	0	0	0	6.3	5399100	0
NbS00004314g0004.1	NbS00004314g0004.1	1	1	1	NbS00004314g0004.1 protein AED:0.20 eAED:0.20 QI:381|1|1|1|0.84|0.78|14|808|486; (*GB) gi|296084832|emb|CBI27714.3| (e_value=0.0) unnamed protein product [Vitis vinifera];; (*SWP) sp|O54695|SPTC1_CRIGR (e_value=1e-116) Serine palmitoyltransferase 1 OS=Cric	1	1	1	1	0	0	0	1	0	1	0	0	0	1	0	1	0	0	0	1	0	1	2.7	2.7	2.7	52.953	486	486	0.0018083	6.9016				By matching		By MS/MS	0	0	0	2.7	0	2.7	4189000	0
NbS00004321g0109.1;NbS00029456g0006.1;NbS00004583g0003.1	NbS00004321g0109.1;NbS00029456g0006.1	7;7;2	7;7;2	6;6;2	NbS00004321g0109.1 protein AED:0.14 eAED:0.14 QI:204|1|0.66|1|1|1|3|255|287;NbS00029456g0006.1 protein AED:0.22 eAED:0.22 QI:128|0.66|0.5|1|1|1|4|245|312; (*GB) gi|78191436|gb|ABB29939.1| (e_value=7e-178) major intrinsic protein 2-like [Solanum tuberosum];	3	7	7	6	6	6	5	6	5	6	6	6	5	6	5	6	5	6	5	6	5	6	38.3	38.3	26.1	30.734	287	287;312;164	0	323.31	By MS/MS	By MS/MS	By MS/MS	By MS/MS	By MS/MS	By MS/MS	34.1	26.1	18.1	26.1	18.1	26.1	36220000000	545460000
NbS00004333g0002.1;NbS00028859g0001.1	NbS00004333g0002.1;NbS00028859g0001.1	2;2	2;2	2;2	NbS00004333g0002.1 protein AED:0.26 eAED:0.26 QI:305|0.94|0.94|1|1|1|19|0|678; (*GB) gi|225423672|ref|XP_002276491.1| (e_value=0.0) PREDICTED: vacuolar protein sorting-associated protein 52 homolog [Vitis vinifera];; (*SWP) sp|Q8C754|VPS52_MOUSE (e_value=2	2	2	2	2	0	1	2	1	0	1	0	1	2	1	0	1	0	1	2	1	0	1	2.8	2.8	2.8	77.611	678	678;688	0.00041102	11.017		By matching	By MS/MS	By matching		By matching	0	1.5	2.8	1.5	0	1.3	14579000	0
NbS00021088g0005.1;NbS00004361g0008.1	NbS00021088g0005.1;NbS00004361g0008.1	1;1	1;1	1;1	NbS00021088g0005.1 protein AED:0.23 eAED:0.23 QI:316|1|1|1|1|1|9|198|520; (*GB) gi|89089752|gb|ABD60582.1| (e_value=0.0) ADP-glucose pyrophosphorylase small subunit [Nicotiana tabacum];; (*SWP) sp|P23509|GLGS_SOLTU (e_value=0.0) Glucose-1-phosphate adenyly	2	1	1	1	1	1	1	1	0	1	1	1	1	1	0	1	1	1	1	1	0	1	2.7	2.7	2.7	57.239	520	520;537	0.0014782	7.1291	By MS/MS	By MS/MS	By matching	By MS/MS		By matching	2.7	2.7	2.7	2.7	0	2.7	9486400	3245200
NbS00054942g0003.1;NbS00021088g0008.1;NbS00004361g0010.1	NbS00054942g0003.1;NbS00021088g0008.1;NbS00004361g0010.1	5;5;5	5;5;5	5;5;5	NbS00054942g0003.1 protein AED:0.31 eAED:0.31 QI:254|1|1|1|1|1|6|256|211; (*GB) gi|16755592|gb|AAL28022.1| (e_value=2e-142) small GTPase Rab2 [Nicotiana tabacum];; (*SWP) sp|P92963|RAB1C_ARATH (e_value=1e-140) Ras-related protein RABB1c OS=Arabidopsis thal	3	5	5	5	1	1	2	4	3	5	1	1	2	4	3	5	1	1	2	4	3	5	28	28	28	23.197	211	211;211;211	0	41.127	By matching	By MS/MS	By matching	By MS/MS	By MS/MS	By MS/MS	5.2	5.2	8.1	24.6	19.4	28	100020000	1503400
NbS00004369g0012.1;NbS00003835g0005.1	NbS00004369g0012.1;NbS00003835g0005.1	2;1	2;1	2;1	NbS00004369g0012.1 protein AED:0.18 eAED:0.22 QI:0|0.87|0.84|1|0.62|0.6|25|0|1103; (*SWP) sp|Q9H9Y6|RPA2_HUMAN (e_value=0.0) DNA-directed RNA polymerase I subunit RPA2 OS=Homo sapiens GN=POLR1B PE=1 SV=2;; (*TAIR) AT1G29940.1 (e_value=0.0) | Symbols: NRPA2	2	2	2	2	0	2	2	0	0	2	0	2	2	0	0	2	0	2	2	0	0	2	2	2	2	124.14	1103	1103;1104	0	14.94		By MS/MS	By MS/MS			By matching	0	2	2	0	0	2	17839000	0
NbS00004370g0039.1;NbS00007385g0004.1;NbS00015672g0002.1;NbS00004074g0001.1;NbS00001965g0003.1;NbS00001472g0003.1;NbS00027839g0004.1	NbS00004370g0039.1;NbS00007385g0004.1;NbS00015672g0002.1;NbS00004074g0001.1;NbS00001965g0003.1;NbS00001472g0003.1;NbS00027839g0004.1	2;2;1;1;1;1;1	1;1;0;0;0;0;0	1;1;0;0;0;0;0	NbS00004370g0039.1 protein AED:0.02 eAED:0.02 QI:0|0|0|1|1|1|2|0|209; (*GB) gi|78191406|gb|ABB29924.1| (e_value=7e-74) ripening regulated protein DDTFR10-like [Solanum tuberosum];; (*SWP) sp|P48006|EF1D1_ARATH (e_value=6e-73) Elongation factor 1-delta 1 OS	7	2	1	1	1	0	2	1	0	2	1	0	1	1	0	1	1	0	1	1	0	1	17.2	11	11	22.855	209	209;227;74;74;74;137;185	0.00040601	10.114	By MS/MS		By matching	By matching		By MS/MS	11	0	17.2	11	0	17.2	28122000	16288000
NbS00004372g0004.1;NbS00025867g0008.1	NbS00004372g0004.1;NbS00025867g0008.1	4;3	4;3	4;3	NbS00004372g0004.1 protein AED:0.10 eAED:0.25 QI:0|1|0|1|1|1|2|0|972; (*GB) gi|46095227|gb|AAS80150.1| (e_value=0.0) ACT11D09.4 [Cucumis melo];; (*SWP) sp|Q9SY69|PPR29_ARATH (e_value=0.0) Pentatricopeptide repeat-containing protein At1g10270 OS=Arabidopsis	2	4	4	4	0	3	3	2	4	4	0	3	3	2	4	4	0	3	3	2	4	4	5.6	5.6	5.6	107.85	972	972;454	0	31.581		By MS/MS	By MS/MS	By MS/MS	By MS/MS	By MS/MS	0	4.1	4.3	3.2	5.6	5.6	147750000	0
NbS00004374g0004.1	NbS00004374g0004.1	2	2	2	NbS00004374g0004.1 protein AED:0.09 eAED:0.09 QI:0|1|1|1|1|0.66|3|244|1059; (*GB) gi|225438587|ref|XP_002276354.1| (e_value=0.0) PREDICTED: probable inactive receptor kinase At5g10020 [Vitis vinifera];; (*SWP) sp|Q0WR59|Y5020_ARATH (e_value=0.0) Probable i	1	2	2	2	1	2	2	1	0	2	1	2	2	1	0	2	1	2	2	1	0	2	3.1	3.1	3.1	114.99	1059	1059	0	15.389	By MS/MS	By MS/MS	By matching	By matching		By MS/MS	2.2	3.1	3.1	2.2	0	3.1	28365000	8775800
NbS00004391g0030.1	NbS00004391g0030.1	2	2	2	NbS00004391g0030.1 protein AED:0.31 eAED:0.31 QI:0|0.75|0.44|0.88|0.87|1|9|0|371; (*GB) gi|388521419|gb|AFK48771.1| (e_value=2e-163) unknown [Lotus japonicus];; (*SWP) sp|Q9SA35|ALIS4_ARATH (e_value=7e-160) Putative ALA-interacting subunit 4 OS=Arabidopsis	1	2	2	2	0	0	1	2	2	2	0	0	1	2	2	2	0	0	1	2	2	2	5.7	5.7	5.7	42.213	371	371	0	18.186			By matching	By matching	By MS/MS	By matching	0	0	5.4	5.7	5.7	5.7	57897000	0
NbS00004401g0017.1;NbS00055250g0006.1	NbS00004401g0017.1	3;1	3;1	3;1	NbS00004401g0017.1 protein AED:0.31 eAED:0.31 QI:91|1|1|1|0.75|0.6|5|235|202; (*GB) gi|82623435|gb|ABB87132.1| (e_value=5e-90) translocon-associated protein beta family protein-like [Solanum tuberosum];; (*TAIR) AT5G14030.4 (e_value=3e-62) | Symbols: | tr	2	3	3	3	3	3	2	3	3	2	3	3	2	3	3	2	3	3	2	3	3	2	17.3	17.3	17.3	22.104	202	202;161	0	32.96	By MS/MS	By MS/MS	By MS/MS	By MS/MS	By MS/MS	By MS/MS	17.3	17.3	17.3	17.3	17.3	8.4	167940000	30422000
NbS00004410g0015.1	NbS00004410g0015.1	7	7	3	NbS00004410g0015.1 protein AED:0.00 eAED:0.00 QI:128|1|1|1|0.5|0.6|5|370|128; (*GB) gi|297736505|emb|CBI25376.3| (e_value=6e-41) unnamed protein product [Vitis vinifera];; (*SWP) sp|P49206|RS261_ARATH (e_value=6e-35) 40S ribosomal protein S26-1 OS=Arabidop	1	7	7	3	5	5	5	5	3	5	5	5	5	5	3	5	2	2	2	3	1	2	39.8	39.8	18	14.593	128	128	0	43.719	By MS/MS	By MS/MS	By MS/MS	By MS/MS	By MS/MS	By MS/MS	36.7	35.9	36.7	36.7	27.3	28.1	1610300000	46071000
NbS00004419g0002.1;NbS00027826g0003.1;NbC26279584g0007.1;NbS00017930g0005.1	NbS00004419g0002.1	6;1;1;1	6;1;1;1	2;0;0;0	NbS00004419g0002.1 protein AED:0.23 eAED:0.23 QI:0|1|0.5|1|0|0|2|66|516; (*GB) gi|71897452|gb|AAZ52550.1| (e_value=0.0) cytochrome P450 [Capsicum annuum];; (*SWP) sp|Q9SRQ1|C89A9_ARATH (e_value=5e-172) Cytochrome P450 89A9 OS=Arabidopsis thaliana GN=CYP89A	4	6	6	2	2	4	5	6	4	6	2	4	5	6	4	6	0	1	2	2	2	2	12.2	12.2	6.4	59.233	516	516;425;492;502	0	44.971	By matching	By MS/MS	By MS/MS	By MS/MS	By MS/MS	By MS/MS	3.3	8.7	12.2	12.2	10.5	12.2	268370000	13007000
NbS00004422g0018.1	NbS00004422g0018.1	2	2	2	NbS00004422g0018.1 protein AED:0.20 eAED:0.20 QI:121|0.87|0.76|1|0.93|1|17|0|1030; (*GB) gi|302141987|emb|CBI19190.3| (e_value=0.0) unnamed protein product [Vitis vinifera];; (*SWP) sp|Q9M9E8|FB92_ARATH (e_value=0.0) F-box protein At1g78280 OS=Arabidopsis	1	2	2	2	0	0	0	0	0	2	0	0	0	0	0	2	0	0	0	0	0	2	4.4	4.4	4.4	117.04	1030	1030	0	35.256						By MS/MS	0	0	0	0	0	4.4	46476000	0
NbS00004424g0012.1	NbS00004424g0012.1	5	5	5	NbS00004424g0012.1 protein AED:0.19 eAED:0.20 QI:331|0.75|0.6|1|0.75|0.6|5|0|499; (*SWP) sp|Q8GW61|STP14_ARATH (e_value=0.0) Sugar transport protein 14 OS=Arabidopsis thaliana GN=STP14 PE=2 SV=2;; (*TAIR) AT1G77210.2 (e_value=0.0) | Symbols: STP14 | sugar	1	5	5	5	0	0	2	5	5	3	0	0	2	5	5	3	0	0	2	5	5	3	9.2	9.2	9.2	54.675	499	499	0	90.655			By MS/MS	By MS/MS	By MS/MS	By MS/MS	0	0	6.6	9.2	9.2	6.6	1320400000	0
NbS00004426g0006.1	NbS00004426g0006.1	3	3	1	NbS00004426g0006.1 protein AED:0.24 eAED:0.25 QI:0|0.81|0.70|0.94|0.75|0.88|17|330|425; (*GB) gi|359473149|ref|XP_002282407.2| (e_value=0.0) PREDICTED: uncharacterized protein LOC100243914 [Vitis vinifera];; (*TAIR) AT1G67850.2 (e_value=0.0) | Symbols: |	1	3	3	1	0	0	0	2	3	3	0	0	0	2	3	3	0	0	0	1	1	1	12.5	12.5	4.5	48.558	425	425	0	21.51				By MS/MS	By MS/MS	By MS/MS	0	0	0	10.1	12.5	12.5	57886000	0
NbS00004432g0010.1	NbS00004432g0010.1	7	7	7	NbS00004432g0010.1 protein AED:0.30 eAED:0.30 QI:330|0.92|0.96|1|0.8|0.80|26|462|1088; (*GB) gi|296087847|emb|CBI35103.3| (e_value=0.0) unnamed protein product [Vitis vinifera];; (*TAIR) AT5G06970.1 (e_value=0.0) | Symbols: | Protein of unknown function (	1	7	7	7	3	5	6	2	0	3	3	5	6	2	0	3	3	5	6	2	0	3	7.9	7.9	7.9	123.31	1088	1088	0	42.263	By MS/MS	By MS/MS	By MS/MS	By matching		By MS/MS	3.8	4.9	5.9	1.9	0	2.8	110240000	7648700
NbS00004433g0005.1	NbS00004433g0005.1	5	1	1	NbS00004433g0005.1 protein AED:0.10 eAED:0.10 QI:143|0.91|0.91|1|0.78|0.75|24|415|753; (*GB) gi|224143622|ref|XP_002325019.1| (e_value=0.0) predicted protein [Populus trichocarpa];; (*SWP) sp|Q54NM9|STT3_DICDI (e_value=0.0) Dolichyl-diphosphooligosaccharid	1	5	1	1	0	4	3	5	5	1	0	1	1	1	1	0	0	1	1	1	1	0	6.8	1.7	1.7	83.578	753	753	0.0098852	6.1738		By MS/MS	By MS/MS	By MS/MS	By MS/MS	By matching	0	6.8	5	6.8	6.8	1.6	13119000	0
NbS00004456g0017.1	NbS00004456g0017.1	3	1	1	NbS00004456g0017.1 protein AED:0.11 eAED:0.11 QI:0|0.88|0.73|1|0.77|0.73|19|0|1793; (*GB) gi|356544882|ref|XP_003540876.1| (e_value=0.0) PREDICTED: E3 ubiquitin-protein ligase UPL3-like [Glycine max];; (*SWP) sp|Q6WWW4|UPL3_ARATH (e_value=0.0) E3 ubiquitin	1	3	1	1	2	3	2	1	1	2	1	1	1	0	0	1	1	1	1	0	0	1	2.3	0.9	0.9	193.63	1793	1793	0.0017928	6.8337	By MS/MS	By MS/MS	By MS/MS	By matching	By matching	By matching	1.7	2.3	1.7	0.8	0.6	1.7	23904000	6937700
NbS00004459g0001.1	NbS00004459g0001.1	13	10	5	NbS00004459g0001.1 protein AED:0.23 eAED:0.23 QI:237|0.87|0.88|1|0.87|0.88|9|380|354; (*GB) gi|359496625|ref|XP_002263670.2| (e_value=0.0) PREDICTED: malate dehydrogenase, glyoxysomal [Vitis vinifera];; (*SWP) sp|P19446|MDHG_CITLA (e_value=0.0) Malate dehy	1	13	10	5	4	10	11	10	11	9	2	7	8	7	8	6	1	3	3	5	4	3	45.2	33.6	21.2	37.257	354	354	0	69.339	By MS/MS	By MS/MS	By MS/MS	By MS/MS	By MS/MS	By MS/MS	20.1	32.2	37.9	41.8	34.5	31.4	316510000	3177300
NbS00004465g0001.1;NbS00060449g0007.1	NbS00004465g0001.1;NbS00060449g0007.1	2;2	2;2	2;2	NbS00004465g0001.1 protein AED:0.26 eAED:0.26 QI:0|-1|0|1|-1|1|1|0|479; (*GB) gi|359478573|ref|XP_002279931.2| (e_value=0.0) PREDICTED: uncharacterized protein LOC100265690 [Vitis vinifera];; (*TAIR) AT5G58960.3 (e_value=3e-174) | Symbols: GIL1 | Plant pro	2	2	2	2	0	1	2	1	0	0	0	1	2	1	0	0	0	1	2	1	0	0	5.2	5.2	5.2	53.441	479	479;495	0	12.352		By MS/MS	By MS/MS	By matching			0	2.7	5.2	2.5	0	0	11211000	0
NbS00004472g0002.1	NbS00004472g0002.1	2	2	2	NbS00004472g0002.1 protein AED:0.29 eAED:0.31 QI:104|0|0.5|1|0|0.5|2|0|158; (*GB) gi|225443363|ref|XP_002265895.1| (e_value=2e-33) PREDICTED: uncharacterized protein LOC100242841 [Vitis vinifera];; (*TAIR) AT1G16790.1 (e_value=2e-21) | Symbols: | ribosoma	1	2	2	2	1	2	2	1	2	1	1	2	2	1	2	1	1	2	2	1	2	1	15.2	15.2	15.2	17.412	158	158	0	12.903	By MS/MS	By MS/MS	By MS/MS	By matching	By MS/MS	By matching	7	15.2	15.2	8.2	15.2	8.2	27672000	0
NbS00019758g0008.1;NbS00004472g0004.1	NbS00019758g0008.1;NbS00004472g0004.1	3;3	3;3	3;3	NbS00019758g0008.1 protein AED:0.06 eAED:0.06 QI:0|1|0.8|1|1|1|5|0|401; (*GB) gi|365222886|gb|AEW69795.1| (e_value=0.0) Hop-interacting protein THI032 [Solanum lycopersicum];; (*SWP) sp|Q56YA5|SGAT_ARATH (e_value=0.0) Serine--glyoxylate aminotransferase OS	2	3	3	3	3	2	2	2	1	3	3	2	2	2	1	3	3	2	2	2	1	3	10.5	10.5	10.5	43.918	401	401;488	0	22.511	By MS/MS	By MS/MS	By MS/MS	By MS/MS	By MS/MS	By MS/MS	10.5	8.2	8.2	8.2	4.2	10.5	65750000	22587000
NbS00018171g0004.1;NbS00004491g0008.1	NbS00018171g0004.1;NbS00004491g0008.1	3;3	3;3	3;3	NbS00018171g0004.1 protein AED:0.16 eAED:0.16 QI:0|1|0.33|1|1|1|3|0|508; (*GB) gi|85068608|gb|ABC69384.1| (e_value=0.0) CYP98A33v1 [Nicotiana tabacum];; (*SWP) sp|O22203|C98A3_ARATH (e_value=0.0) Cytochrome P450 98A3 OS=Arabidopsis thaliana GN=CYP98A3 PE=1	2	3	3	3	0	3	3	2	1	2	0	3	3	2	1	2	0	3	3	2	1	2	7.1	7.1	7.1	57.812	508	508;517	0	23.293		By MS/MS	By MS/MS	By matching	By matching	By MS/MS	0	7.1	7.1	5.1	2.6	4.5	75497000	0
NbS00004497g0008.1	NbS00004497g0008.1	2	2	2	NbS00004497g0008.1 protein AED:0.37 eAED:0.37 QI:0|0|0|0.66|0.5|0.33|3|0|223; (*GB) gi|89280673|ref|YP_514890.1| (e_value=1e-37) ribosomal protein S3 [Solanum lycopersicum];; (*SWP) sp|Q2MI62|RR3_SOLLC (e_value=3e-39) 30S ribosomal protein S3, chloroplasti	1	2	2	2	2	2	2	1	1	2	2	2	2	1	1	2	2	2	2	1	1	2	4.5	4.5	4.5	25.681	223	223	0	12.112	By MS/MS	By MS/MS	By MS/MS	By matching	By matching	By MS/MS	4.5	4.5	4.5	3.1	3.1	4.5	417990000	73523000
NbS00004503g0001.1	NbS00004503g0001.1	2	2	2	NbS00004503g0001.1 protein AED:0.32 eAED:0.32 QI:0|0.33|0|0.75|1|1|4|0|187; (*GB) gi|224077680|ref|XP_002305359.1| (e_value=1e-75) predicted protein [Populus trichocarpa];; (*SWP) sp|Q9LF41|UBE4_ARATH (e_value=6e-68) Probable ubiquitin conjugation factor E	1	2	2	2	2	2	1	1	0	0	2	2	1	1	0	0	2	2	1	1	0	0	13.9	13.9	13.9	21.151	187	187	0.00043103	11.871	By MS/MS	By matching	By MS/MS	By matching			13.9	13.9	5.9	5.9	0	0	23823000	8244900
NbS00004507g0010.1	NbS00004507g0010.1	1	1	1	NbS00004507g0010.1 protein AED:0.20 eAED:0.20 QI:0|0.85|0.75|1|0.71|0.75|8|527|439; (*GB) gi|356521983|ref|XP_003529629.1| (e_value=1e-149) PREDICTED: RNA-binding post-transcriptional regulator csx1-like [Glycine max];; (*SWP) sp|Q9LEB4|RBP45_NICPL (e_valu	1	1	1	1	0	1	0	0	1	1	0	1	0	0	1	1	0	1	0	0	1	1	3	3	3	49.093	439	439	0.00038805	7.8002		By MS/MS			By MS/MS	By MS/MS	0	3	0	0	3	3	15464000	0
NbS00004515g0007.1;NbS00015049g0004.1;NbS00012404g0004.1;NbS00048148g0005.1;NbS00013151g0007.1;NbS00019639g0004.1;NbS00004049g0012.1;NbS00038834g0001.1;NbS00023435g0006.1;NbS00000332g0111.1;NbS00019884g0016.1;NbS00010879g0005.1;NbS00023213g0008.1;NbS00031824g0005.1;NbS00005966g0012.1;NbS00025456g0015.1;NbS00000795g0011.1	NbS00004515g0007.1	13;1;1;1;1;1;1;1;1;1;1;1;1;1;1;1;1	13;1;1;1;1;1;1;1;1;1;1;1;1;1;1;1;1	4;0;0;0;0;0;0;0;0;0;0;0;0;0;0;0;0	NbS00004515g0007.1 protein AED:0.03 eAED:0.03 QI:0|0|0.33|1|0.5|0.33|3|29|835; (*GB) gi|224104501|ref|XP_002313457.1| (e_value=0.0) predicted protein [Populus trichocarpa];; (*SWP) sp|Q9LX66|HERK_ARATH (e_value=0.0) Receptor-like protein kinase HERK 1 OS=A	17	13	13	4	3	12	12	13	11	10	3	12	12	13	11	10	1	4	4	4	4	4	16.6	16.6	6.6	92.539	835	835;205;217;393;394;604;605;622;663;664;769;823;876;948;948;1301;1739	0	285.63	By MS/MS	By MS/MS	By MS/MS	By MS/MS	By MS/MS	By MS/MS	5.6	15.3	16.6	16.6	15.3	14.3	1135600000	92185000
NbS00004515g0209.1	NbS00004515g0209.1	11	11	6	NbS00004515g0209.1 protein AED:0.13 eAED:0.13 QI:829|0.9|0.90|1|0.6|0.63|11|284|876	1	11	11	6	4	11	11	5	3	7	4	11	11	5	3	7	1	6	6	0	1	3	14.6	14.6	9.2	95.526	876	876	0	91.125	By MS/MS	By MS/MS	By MS/MS	By MS/MS	By MS/MS	By MS/MS	4.7	14.6	14.6	5.4	5.8	11.1	444050000	45976000
NbS00004528g0005.1	NbS00004528g0005.1	5	2	2	NbS00004528g0005.1 protein AED:0.24 eAED:0.24 QI:377|1|0.85|1|0.66|0.57|7|0|499; (*SWP) sp|Q54I39|IST1L_DICDI (e_value=2e-20) IST1-like protein OS=Dictyostelium discoideum GN=DDB_G0289029 PE=3 SV=1;; (*TAIR) AT1G34220.2 (e_value=1e-119) | Symbols: | Regul	1	5	2	2	0	0	0	5	3	4	0	0	0	2	2	2	0	0	0	2	2	2	10.4	5	5	55.049	499	499	0	12.808				By matching	By MS/MS	By MS/MS	0	0	0	10.4	7.2	8	71088000	0
NbS00004529g0005.1	NbS00004529g0005.1	10	1	1	NbS00004529g0005.1 protein AED:0.05 eAED:0.05 QI:0|0.5|0.2|0.6|0.75|1|5|0|608; (*GB) gi|359480578|ref|XP_002284242.2| (e_value=0.0) PREDICTED: BTB/POZ domain-containing protein At5g67385-like isoform 1 [Vitis vinifera];; (*SWP) sp|Q66GP0|Y5738_ARATH (e_val	1	10	1	1	6	10	9	0	0	1	0	1	1	0	0	0	0	1	1	0	0	0	20.9	3.3	3.3	67.934	608	608	0.0003858	7.6615	By matching	By matching	By MS/MS			By matching	15	20.9	20.9	0	0	1.8	42739000	0
NbS00004550g0007.1;NbS00049232g0012.1;NbS00019694g0005.1;NbS00027533g0015.1	NbS00004550g0007.1	34;1;1;1	34;1;1;1	5;0;0;0	NbS00004550g0007.1 protein AED:0.13 eAED:0.13 QI:407|1|0.97|1|0.86|0.89|39|698|1562; (*GB) gi|116047947|gb|ABJ53199.1| (e_value=0.0) myosin XI-K [Nicotiana benthamiana];; (*SWP) sp|P54697|MYOJ_DICDI (e_value=0.0) Myosin-J heavy chain OS=Dictyostelium disco	4	34	34	5	21	30	31	17	11	16	21	30	31	17	11	16	2	4	4	3	1	1	26.4	26.4	4.9	176.31	1562	1562;731;1171;1451	0	323.31	By MS/MS	By MS/MS	By MS/MS	By MS/MS	By MS/MS	By MS/MS	19.2	25.4	23.8	14.6	9	12.9	1392400000	163280000
NbS00004581g0007.1;NbS00041702g0008.1	NbS00004581g0007.1;NbS00041702g0008.1	2;2	2;2	2;2	NbS00004581g0007.1 protein AED:0.26 eAED:0.27 QI:304|0.61|0.64|0.92|0.92|0.85|14|673|538; (*GB) gi|224099921|ref|XP_002311675.1| (e_value=0.0) predicted protein [Populus trichocarpa];; (*SWP) sp|Q9Y2H1|ST38L_HUMAN (e_value=5e-103) Serine/threonine-protein	2	2	2	2	1	1	2	0	0	1	1	1	2	0	0	1	1	1	2	0	0	1	8.6	8.6	8.6	62.47	538	538;618	0	12.54	By MS/MS	By matching	By MS/MS			By matching	5.8	5.8	8.6	0	0	5.8	46383000	14698000
NbS00004583g0120.1;NbS00020752g0007.1	NbS00004583g0120.1;NbS00020752g0007.1	2;1	2;1	2;1	NbS00004583g0120.1 protein AED:0.02 eAED:0.03 QI:0|0.5|0.2|0.8|0.5|0.4|5|0|598;NbS00020752g0007.1 protein AED:0.16 eAED:0.17 QI:0|1|0.33|1|1|1|3|0|532; (*GB) gi|255542480|ref|XP_002512303.1| (e_value=3e-62) conserved hypothetical protein [Ricinus communis]	2	2	2	2	1	2	2	0	0	0	1	2	2	0	0	0	1	2	2	0	0	0	3.7	3.7	3.7	66.688	598	598;532	0.00042571	11.68	By MS/MS	By MS/MS	By MS/MS				2.3	3.7	3.7	0	0	0	23269000	2850200
NbS00004592g0013.1	NbS00004592g0013.1	7	7	4	NbS00004592g0013.1 protein AED:0.24 eAED:0.24 QI:382|1|1|1|0.33|0.42|7|0|492; (*GB) gi|77403671|dbj|BAE46414.1| (e_value=0.0) hypothetical protein [Solanum tuberosum];; (*SWP) sp|Q54I39|IST1L_DICDI (e_value=1e-20) IST1-like protein OS=Dictyostelium discoid	1	7	7	4	0	1	0	5	3	5	0	1	0	5	3	5	0	1	0	2	2	3	20.7	20.7	15.2	54.25	492	492	0	46.983		By MS/MS		By MS/MS	By MS/MS	By MS/MS	0	6.3	0	13.6	7.9	14.4	128230000	0
NbS00004604g0002.1	NbS00004604g0002.1	4	3	1	NbS00004604g0002.1 protein AED:0.10 eAED:0.10 QI:494|0|0.5|1|0|0.5|2|0|635; (*GB) gi|224092494|ref|XP_002309633.1| (e_value=0.0) predicted protein [Populus trichocarpa];; (*SWP) sp|Q8LF20|CAP2_ARATH (e_value=0.0) Putative clathrin assembly protein At2g2543	1	4	3	1	1	1	1	1	2	2	0	0	0	0	1	1	0	0	0	0	1	1	7.7	5.4	3.5	70.034	635	635	0	13.415	By matching	By matching	By matching	By matching	By MS/MS	By matching	2.4	2.4	2.4	2.4	5.8	5.8	32806000	0
NbS00004629g0006.1;NbS00028378g0001.1	NbS00004629g0006.1;NbS00028378g0001.1	5;4	5;4	5;4	NbS00004629g0006.1 protein AED:0.09 eAED:0.09 QI:101|1|0.91|1|0.81|0.75|12|2005|1151; (*GB) gi|255581424|ref|XP_002531520.1| (e_value=0.0) RNA binding protein, putative [Ricinus communis];; (*SWP) sp|Q7TP47|HNRPQ_RAT (e_value=2e-32) Heterogeneous nuclear r	2	5	5	5	1	4	5	2	4	4	1	4	5	2	4	4	1	4	5	2	4	4	8.9	8.9	8.9	128.62	1151	1151;1263	0	32.165	By matching	By MS/MS	By MS/MS	By matching	By MS/MS	By MS/MS	1.7	7.2	8.9	2.8	6	7.4	148380000	12158000
NbS00004649g0108.1;NbS00035124g0003.1	NbS00004649g0108.1;NbS00035124g0003.1	1;1	1;1	1;1	NbS00004649g0108.1 protein AED:0.14 eAED:0.14 QI:0|0|0.5|0.5|1|1|2|0|74;NbS00035124g0003.1 protein	2	1	1	1	1	1	1	1	1	1	1	1	1	1	1	1	1	1	1	1	1	1	20.3	20.3	20.3	8.5931	74	74;107	0	21.904	By MS/MS	By MS/MS	By MS/MS	By MS/MS	By MS/MS	By MS/MS	20.3	20.3	20.3	20.3	20.3	20.3	339010000	78872000
NbS00022072g0009.1;NbS00004649g0118.1	NbS00022072g0009.1;NbS00004649g0118.1	1;1	1;1	1;1	NbS00022072g0009.1 protein AED:0.08 eAED:0.08 QI:0|0.83|0.57|0.85|1|1|7|0|361; (*GB) gi|225450096|ref|XP_002278255.1| (e_value=0.0) PREDICTED: actin-related protein 7 [Vitis vinifera];; (*SWP) sp|Q8L4Y5|ARP7_ARATH (e_value=0.0) Actin-related protein 7 OS=A	2	1	1	1	1	1	1	0	0	1	1	1	1	0	0	1	1	1	1	0	0	1	3.9	3.9	3.9	39.739	361	361;361	0.00040502	10.03	By MS/MS	By MS/MS	By matching			By MS/MS	3.9	3.9	3.9	0	0	3.9	51452000	12859000
NbS00036951g0004.1;NbS00004664g0004.1	NbS00036951g0004.1;NbS00004664g0004.1	19;19	6;6	4;4	NbS00036951g0004.1 protein AED:0.10 eAED:0.10 QI:0|1|0.5|1|1|0.5|2|0|277; (*GB) gi|71370257|gb|AAZ30376.1| (e_value=8e-151) PHB1 [Nicotiana benthamiana];; (*SWP) sp|Q54GI9|PHB1_DICDI (e_value=3e-85) Prohibitin-1, mitochondrial OS=Dictyostelium discoideum G	2	19	6	4	10	12	13	17	16	17	4	4	5	5	5	5	2	2	3	3	3	3	70.4	29.6	19.1	30.318	277	277;277	0	62.86	By MS/MS	By MS/MS	By MS/MS	By MS/MS	By MS/MS	By MS/MS	46.9	53.8	53.8	67.1	58.5	67.9	604130000	41023000
NbS00004679g0009.1;NbS00025205g0016.1;NbS00010157g0101.1;NbS00000361g0007.1;NbS00025205g0024.1	NbS00004679g0009.1;NbS00025205g0016.1	4;3;1;1;1	4;3;1;1;1	4;3;1;1;1	NbS00004679g0009.1 protein AED:0.34 eAED:0.35 QI:0|0.62|0.44|0.88|1|1|9|0|616; (*GB) gi|350539281|ref|NP_001234129.1| (e_value=0.0) calnexin-like protein precursor [Solanum lycopersicum];; (*SWP) sp|Q39817|CALX_SOYBN (e_value=0.0) Calnexin homolog OS=Glyci	5	4	4	4	1	1	0	2	4	2	1	1	0	2	4	2	1	1	0	2	4	2	8.4	8.4	8.4	69.988	616	616;508;327;546;574	0	24.679	By matching	By matching		By matching	By MS/MS	By MS/MS	2.1	2.6	0	4.7	8.4	4.7	37724000	1087300
NbS00037918g0009.1;NbS00009769g0010.1;NbS00004691g0006.1;NbS00018824g0024.1;NbS00026157g0026.1;NbS00009780g0005.1;NbS00011545g0021.1	NbS00037918g0009.1;NbS00009769g0010.1;NbS00004691g0006.1;NbS00018824g0024.1	3;3;3;3;1;1;1	3;3;3;3;1;1;1	3;3;3;3;1;1;1	NbS00037918g0009.1 protein AED:0.26 eAED:0.26 QI:101|1|1|1|0.33|0.5|4|267|95; (*GB) gi|255551062|ref|XP_002516579.1| (e_value=2e-57) 60S ribosomal protein L37, putative [Ricinus communis];; (*SWP) sp|Q8LFH7|RL371_ARATH (e_value=1e-56) 60S ribosomal protein	7	3	3	3	1	2	2	2	3	3	1	2	2	2	3	3	1	2	2	2	3	3	25.3	25.3	25.3	10.851	95	95;95;95;99;81;94;98	0	22.017	By matching	By MS/MS	By MS/MS	By MS/MS	By MS/MS	By MS/MS	12.6	25.3	14.7	14.7	25.3	25.3	218190000	2272800
NbS00004703g0008.1	NbS00004703g0008.1	3	3	2	NbS00004703g0008.1 protein AED:0.31 eAED:0.31 QI:0|0.66|0.85|1|0.66|0.71|7|192|299; (*GB) gi|257215078|emb|CAR64523.1| (e_value=2e-67) nuclear RNA binding protein [Solanum tuberosum];; (*TAIR) AT4G16830.3 (e_value=2e-16) | Symbols: | Hyaluronan / mRNA bin	1	3	3	2	2	3	3	0	1	2	2	3	3	0	1	2	1	2	2	0	1	2	15.7	15.7	10.7	31.656	299	299	0	19.799	By matching	By MS/MS	By MS/MS		By MS/MS	By MS/MS	8.4	15.7	15.7	0	3.3	10.7	77399000	9001000
NbS00004706g0018.1	NbS00004706g0018.1	2	2	1	NbS00004706g0018.1 protein AED:0.06 eAED:0.10 QI:16|1|0|1|1|1|2|0|122; (*GB) gi|76160976|gb|ABA40451.1| (e_value=7e-79) unknown [Solanum tuberosum];; (*TAIR) AT4G29480.1 (e_value=6e-72) | Symbols: | Mitochondrial ATP synthase subunit G protein | chr4:1448	1	2	2	1	0	1	1	1	2	2	0	1	1	1	2	2	0	1	1	1	1	1	16.4	16.4	8.2	14.043	122	122	0	16.326		By MS/MS	By matching	By matching	By MS/MS	By MS/MS	0	8.2	8.2	8.2	16.4	16.4	119850000	0
NbS00004706g0021.1;NbS00010870g0003.1	NbS00004706g0021.1;NbS00010870g0003.1	4;3	4;3	4;3	NbS00004706g0021.1 protein AED:0.11 eAED:0.11 QI:217|0.89|0.86|1|0.78|0.86|29|360|1190; (*GB) gi|225455886|ref|XP_002275529.1| (e_value=0.0) PREDICTED: uncharacterized protein LOC100254135 isoform 1 [Vitis vinifera];; (*SWP) sp|Q5VZ89|DEN4C_HUMAN (e_value=	2	4	4	4	1	3	4	0	0	3	1	3	4	0	0	3	1	3	4	0	0	3	3.9	3.9	3.9	131.8	1190	1190;1034	0	28.217	By matching	By MS/MS	By MS/MS			By MS/MS	0.8	3.1	3.9	0	0	3.1	53149000	1387800
NbS00004708g0003.1;NbS00010670g0001.1	NbS00004708g0003.1	5;1	2;0	1;0	NbS00004708g0003.1 protein AED:0.24 eAED:0.24 QI:0|0|0|1|1|1|2|0|116; (*SWP) sp|P49690|RL23_ARATH (e_value=4e-72) 60S ribosomal protein L23 OS=Arabidopsis thaliana GN=RPL23A PE=2 SV=3;; (*TAIR) AT3G04400.1 (e_value=3e-73) | Symbols: emb2171 | Ribosomal pro	2	5	2	1	3	3	3	4	3	3	0	0	0	1	0	0	0	0	0	1	0	0	47.4	16.4	16.4	12.426	116	116;117	0	39.088	By matching	By matching	By matching	By MS/MS	By matching	By matching	31	31	31	47.4	31	31	17663000	0
NbS00004735g0001.1;NbS00025860g0007.1	NbS00004735g0001.1;NbS00025860g0007.1	4;4	2;2	2;2	NbS00004735g0001.1 protein AED:0.29 eAED:0.41 QI:0|0|0|0.66|1|1|3|0|198; (*SWP) sp|O82012|HSP12_SOLPE (e_value=2e-81) 17.6 kDa class I heat shock protein OS=Solanum peruvianum PE=2 SV=1;; (*TAIR) AT1G07400.1 (e_value=7e-71) | Symbols: | HSP20-like chapero	2	4	2	2	0	0	0	3	2	4	0	0	0	1	1	2	0	0	0	1	1	2	31.3	17.7	17.7	22.637	198	198;449	0	19.715				By matching	By MS/MS	By MS/MS	0	0	0	26.8	11.6	31.3	47765000	0
NbS00004735g0004.1;NbS00031391g0002.1	NbS00004735g0004.1;NbS00031391g0002.1	1;1	1;1	1;1	NbS00004735g0004.1 protein AED:0.46 eAED:0.47 QI:0|1|0.33|1|1|1|3|0|113; (*SWP) sp|O82796|SERB_ARATH (e_value=5e-48) Phosphoserine phosphatase, chloroplastic OS=Arabidopsis thaliana GN=PSP PE=1 SV=2;; (*TAIR) AT1G18640.2 (e_value=4e-49) | Symbols: PSP | 3-	2	1	1	1	1	1	0	1	0	0	1	1	0	1	0	0	1	1	0	1	0	0	17.7	17.7	17.7	12.369	113	113;168	0.0024648	6.7157	By MS/MS	By matching		By matching			17.7	17.7	0	17.7	0	0	11911000	3826400
NbS00030208g0012.1;NbS00004739g0001.1	NbS00030208g0012.1;NbS00004739g0001.1	5;5	3;3	3;3	NbS00030208g0012.1 protein AED:0.05 eAED:0.05 QI:0|0.5|0|1|1|1|3|0|233; (*GB) gi|100801744|emb|CAK24966.1| (e_value=1e-158) chlorophyll a/b binding protein [Solanum tuberosum];; (*SWP) sp|Q9SQL2|CB24_PEA (e_value=1e-147) Chlorophyll a-b binding protein P4,	2	5	3	3	4	4	4	0	0	0	3	2	2	0	0	0	3	2	2	0	0	0	30.9	23.6	23.6	25.861	233	233;251	0	152.41	By MS/MS	By MS/MS	By matching				28.8	20.2	20.2	0	0	0	191730000	165990000
NbS00004739g0006.1	NbS00004739g0006.1	4	4	4	NbS00004739g0006.1 protein AED:0.00 eAED:0.00 QI:88|1|1|1|0|0.5|2|220|261; (*GB) gi|356560194|ref|XP_003548379.1| (e_value=5e-64) PREDICTED: probable E3 ubiquitin-protein ligase RNF144A-like [Glycine max];; (*SWP) sp|Q54CX4|Y5521_DICDI (e_value=9e-12) Unch	1	4	4	4	0	0	0	0	1	4	0	0	0	0	1	4	0	0	0	0	1	4	19.5	19.5	19.5	30.226	261	261	0	24.088					By matching	By MS/MS	0	0	0	0	4.6	19.5	23802000	0
NbS00004742g0024.1;NbS00049120g0015.1	NbS00004742g0024.1;NbS00049120g0015.1	3;2	3;2	3;2	NbS00004742g0024.1 protein AED:0.05 eAED:0.05 QI:0|1|0.77|1|0.87|0.88|9|0|627; (*GB) gi|225463083|ref|XP_002263640.1| (e_value=0.0) PREDICTED: DEAD-box ATP-dependent RNA helicase 39 [Vitis vinifera];; (*SWP) sp|Q56X76|RH39_ARATH (e_value=0.0) DEAD-box ATP-	2	3	3	3	0	3	3	0	0	1	0	3	3	0	0	1	0	3	3	0	0	1	8.1	8.1	8.1	68.598	627	627;627	0	16.746		By MS/MS	By MS/MS			By matching	0	8.1	8.1	0	0	3	30399000	0
NbS00016867g0012.1;NbS00004744g0003.1	NbS00016867g0012.1;NbS00004744g0003.1	1;1	1;1	1;1	NbS00016867g0012.1 protein AED:0.18 eAED:0.22 QI:0|0|0|0.75|0.66|0.25|4|0|329; (*GB) gi|225461142|ref|XP_002280047.1| (e_value=3e-108) PREDICTED: uncharacterized protein LOC100253680 [Vitis vinifera];; (*TAIR) AT3G20680.1 (e_value=8e-83) | Symbols: | Doma	2	1	1	1	1	1	1	0	0	0	1	1	1	0	0	0	1	1	1	0	0	0	4.6	4.6	4.6	36.763	329	329;340	0.00075075	7.3162	By MS/MS	By MS/MS	By MS/MS				4.6	4.6	4.6	0	0	0	26499000	11861000
NbS00012828g0016.1;NbS00004751g0012.1	NbS00012828g0016.1;NbS00004751g0012.1	2;2	2;2	2;2	NbS00012828g0016.1 protein AED:0.20 eAED:0.21 QI:33|0.9|0.71|0.95|0.85|0.90|21|0|1010; (*GB) gi|255537870|ref|XP_002510000.1| (e_value=0.0) conserved hypothetical protein [Ricinus communis];; (*SWP) sp|Q92797|SYMPK_HUMAN (e_value=5e-56) Symplekin OS=Homo s	2	2	2	2	2	1	2	0	0	0	2	1	2	0	0	0	2	1	2	0	0	0	2.8	2.8	2.8	110.43	1010	1010;1037	0	12.759	By MS/MS	By MS/MS	By matching				2.8	1.2	2.8	0	0	0	15572000	8290700
NbS00004753g0015.1;NbC24390435g0001.1	NbS00004753g0015.1	12;1	11;0	4;0	NbS00004753g0015.1 protein AED:0.18 eAED:0.18 QI:0|0.5|0.54|0.90|0.9|0.81|11|601|727; (*GB) gi|7673355|gb|AAF66823.1|AF190655_1 (e_value=0.0) poly(A)-binding protein [Nicotiana tabacum];; (*SWP) sp|P42731|PABP2_ARATH (e_value=0.0) Polyadenylate-binding pro	2	12	11	4	2	9	8	3	10	4	2	8	7	3	10	4	1	4	4	1	3	2	24.6	23.4	9.2	80.234	727	727;55	0	75.674	By MS/MS	By MS/MS	By MS/MS	By MS/MS	By MS/MS	By MS/MS	5.8	18	16.8	6.5	20.2	8.4	185910000	11003000
NbS00004757g0006.1;NbS00021674g0007.1;NbS00004955g0018.1;NbS00026917g0001.1;NbS00015934g0007.1	NbS00004757g0006.1;NbS00021674g0007.1	3;2;1;1;1	3;2;1;1;1	3;2;1;1;1	NbS00004757g0006.1 protein AED:0.13 eAED:0.13 QI:0|1|0.8|1|1|1|5|0|557; (*SWP) sp|Q8S8P5|WRK33_ARATH (e_value=4e-118) Probable WRKY transcription factor 33 OS=Arabidopsis thaliana GN=WRKY33 PE=1 SV=2;; (*TAIR) AT2G38470.1 (e_value=3e-119) | Symbols: WRKY33	5	3	3	3	1	2	1	1	0	3	1	2	1	1	0	3	1	2	1	1	0	3	9.9	9.9	9.9	62.074	557	557;570;525;602;612	0	19.585	By matching	By matching	By matching	By matching		By MS/MS	3.2	6.5	3.2	3.2	0	9.9	47755000	1295900
NbS00004772g0008.1	NbS00004772g0008.1	1	1	1	NbS00004772g0008.1 protein AED:0.35 eAED:0.35 QI:0|1|0.33|1|1|1|3|0|353; (*GB) gi|225441631|ref|XP_002282103.1| (e_value=1e-167) PREDICTED: uncharacterized protein LOC100252010 [Vitis vinifera];; (*TAIR) AT1G64770.1 (e_value=1e-134) | Symbols: NDF2, NDH45	1	1	1	1	1	0	0	0	0	0	1	0	0	0	0	0	1	0	0	0	0	0	5.7	5.7	5.7	38.815	353	353	0.00040733	10.449	By MS/MS						5.7	0	0	0	0	0	9439400	9439400
NbS00004793g0007.1	NbS00004793g0007.1	11	1	1	NbS00004793g0007.1 protein AED:0.17 eAED:0.17 QI:0|-1|0|1|-1|1|1|0|749; (*SWP) sp|Q93YF5|SUVH1_TOBAC (e_value=0.0) Histone-lysine N-methyltransferase, H3 lysine-9 specific SUVH1 OS=Nicotiana tabacum GN=SUVH1 PE=1 SV=1;; (*TAIR) AT1G73100.1 (e_value=0.0) |	1	11	1	1	7	9	7	6	7	8	1	1	1	1	1	1	1	1	1	1	1	1	20	2.1	2.1	82.25	749	749	0.00076075	7.4878	By matching	By MS/MS	By MS/MS	By MS/MS	By matching	By MS/MS	14.8	14.8	9.9	10	12.7	13.6	100420000	3891300
NbS00004793g0011.1	NbS00004793g0011.1	5	1	1	NbS00004793g0011.1 protein AED:0.07 eAED:0.16 QI:0|0|0|1|1|1|4|0|268; (*SWP) sp|P27492|CB21_TOBAC (e_value=6e-121) Chlorophyll a-b binding protein 16, chloroplastic OS=Nicotiana tabacum GN=CAB16 PE=2 SV=1;; (*TAIR) AT1G29930.1 (e_value=1e-106) | Symbols: C	1	5	1	1	4	4	1	3	2	1	0	1	0	0	0	0	0	1	0	0	0	0	31.3	5.6	5.6	28.768	268	268	0.00075472	7.3637	By matching	By MS/MS	By matching	By matching	By matching	By matching	25.7	30.2	13.8	24.6	13.8	10.8	3375200	0
NbS00004800g0004.1	NbS00004800g0004.1	6	1	1	NbS00004800g0004.1 protein AED:0.10 eAED:0.11 QI:0|0.66|0.42|0.85|0.83|0.71|7|0|410; (*GB) gi|162312077|gb|ABX84141.1| (e_value=0.0) rubisco activase [Ipomoea batatas];; (*SWP) sp|Q40565|RCA2_TOBAC (e_value=0.0) Ribulose bisphosphate carboxylase/oxygenase	1	6	1	1	6	4	4	4	3	3	1	0	0	0	0	0	1	0	0	0	0	0	21	3.7	3.7	46.205	410	410	1	-2	By MS/MS	By matching	By matching	By matching	By matching	By matching	21	13.2	13.2	13.2	13.2	13.2	1895700	1895700
NbS00030950g0009.1;NbS00004814g0006.1;NbS00028687g0011.1	NbS00030950g0009.1;NbS00004814g0006.1;NbS00028687g0011.1	1;1;1	1;1;1	1;1;1	NbS00030950g0009.1 protein AED:0.06 eAED:0.06 QI:0|0|0|0.66|0|0.33|3|0|126; (*GB) gi|12006841|gb|AAG44945.1|AF290618_1 (e_value=1e-43) putative delta TIP [Nicotiana glauca];; (*SWP) sp|Q5Z6F0|TIP22_ORYSJ (e_value=7e-43) Probable aquaporin TIP2-2 OS=Oryza s	3	1	1	1	1	1	1	1	1	1	1	1	1	1	1	1	1	1	1	1	1	1	8.7	8.7	8.7	13.317	126	126;216;242	0.00075959	7.4585	By MS/MS	By MS/MS	By MS/MS	By MS/MS	By MS/MS	By matching	8.7	8.7	8.7	8.7	8.7	8.7	81445000	0
NbS00020814g0018.1;NbS00004818g0003.1;NbS00056322g0001.1	NbS00020814g0018.1;NbS00004818g0003.1;NbS00056322g0001.1	2;2;2	2;2;2	2;2;2	NbS00020814g0018.1 protein AED:0.26 eAED:0.26 QI:0|1|0.5|1|1|1|2|191|124; (*GB) gi|312283105|dbj|BAJ34418.1| (e_value=5e-49) unnamed protein product [Thellungiella halophila];; (*SWP) sp|Q9M9W1|RL222_ARATH (e_value=2e-49) 60S ribosomal protein L22-2 OS=Ara	3	2	2	2	0	2	2	2	2	1	0	2	2	2	2	1	0	2	2	2	2	1	20.2	20.2	20.2	13.868	124	124;124;125	0	12.112		By MS/MS	By MS/MS	By MS/MS	By matching	By matching	0	20.2	20.2	20.2	20.2	9.7	38809000	0
NbS00004829g0016.1	NbS00004829g0016.1	46	6	6	NbS00004829g0016.1 protein AED:0.12 eAED:0.12 QI:0|0.5|0|1|0.5|0.66|3|0|1412; (*GB) gi|359474855|ref|XP_002277504.2| (e_value=0.0) PREDICTED: translocase of chloroplast 120, chloroplastic-like [Vitis vinifera];; (*SWP) sp|Q9SLF3|TC132_ARATH (e_value=0.0) T	1	46	6	6	26	43	39	30	36	33	2	5	6	2	4	4	2	5	6	2	4	4	31.9	7.4	7.4	154.46	1412	1412	0	65.409	By MS/MS	By MS/MS	By MS/MS	By MS/MS	By MS/MS	By MS/MS	20.5	29.1	31.2	20	23.3	22.9	300310000	20345000
NbS00004842g0003.1;NbS00017404g0001.1	NbS00004842g0003.1	4;1	4;1	4;1	NbS00004842g0003.1 protein AED:0.27 eAED:0.27 QI:282|0.83|0.85|1|1|1|7|292|475; (*GB) gi|24370975|emb|CAA70968.2| (e_value=0.0) amino acid transporter [Solanum tuberosum];; (*SWP) sp|P92934|AAP6_ARATH (e_value=0.0) Amino acid permease 6 OS=Arabidopsis thal	2	4	4	4	3	3	4	2	2	3	3	3	4	2	2	3	3	3	4	2	2	3	6.5	6.5	6.5	51.978	475	475;138	0	36.81	By MS/MS	By MS/MS	By MS/MS	By MS/MS	By matching	By MS/MS	4.6	6.5	6.5	4.6	4.6	4.6	560450000	41148000
NbS00004850g0017.1;NbS00002255g0005.1	NbS00004850g0017.1;NbS00002255g0005.1	5;4	5;4	5;4	NbS00004850g0017.1 protein AED:0.18 eAED:0.18 QI:0|1|1|1|1|1|4|259|440; (*GB) gi|198400319|gb|ACH87168.1| (e_value=0.0) senescence-related protein [Camellia sinensis];; (*TAIR) AT2G17840.1 (e_value=1e-154) | Symbols: ERD7 | Senescence/dehydration-associate	2	5	5	5	2	1	1	3	2	4	2	1	1	3	2	4	2	1	1	3	2	4	15.2	15.2	15.2	48.016	440	440;240	0	34.048	By matching	By matching	By MS/MS	By MS/MS	By matching	By MS/MS	6.1	2	2	10.9	4.3	12.3	124970000	2365000
NbS00004868g0008.1;NbS00020368g0019.1	NbS00004868g0008.1;NbS00020368g0019.1	2;2	2;2	2;2	NbS00004868g0008.1 protein AED:0.57 eAED:0.57 QI:0|0|0|0.5|1|1|4|0|164; (*SWP) sp|Q55C58|VPS16_DICDI (e_value=6e-31) Vacuolar protein sorting-associated protein 16 homolog OS=Dictyostelium discoideum GN=vps16 PE=3 SV=2;; (*TAIR) AT2G38020.1 (e_value=6e-70)	2	2	2	2	2	2	2	1	0	0	2	2	2	1	0	0	2	2	2	1	0	0	22	22	22	18.513	164	164;795	0	12.375	By MS/MS	By MS/MS	By MS/MS	By matching			22	22	22	10.4	0	0	27321000	6332400
NbS00042838g0005.1;NbS00004897g0006.1	NbS00042838g0005.1;NbS00004897g0006.1	1;1	1;1	1;1	NbS00042838g0005.1 protein AED:0.04 eAED:0.04 QI:0|1|0.66|1|1|1|3|0|524; (*GB) gi|356513058|ref|XP_003525231.1| (e_value=0.0) PREDICTED: ankyrin repeat-containing protein At2g01680-like [Glycine max];; (*SWP) sp|Q9ZU96|Y2168_ARATH (e_value=0.0) Ankyrin rep	2	1	1	1	0	1	1	0	0	0	0	1	1	0	0	0	0	1	1	0	0	0	2.5	2.5	2.5	57.267	524	524;525	0.0027875	6.6496		By MS/MS	By matching				0	2.5	2.5	0	0	0	24972000	0
NbS00004903g0017.1;NbS00036370g0017.1	NbS00004903g0017.1;NbS00036370g0017.1	2;1	2;1	2;1	NbS00004903g0017.1 protein AED:0.08 eAED:0.08 QI:0|0.9|0.90|1|0.9|0.80|21|182|1184; (*GB) gi|225466149|ref|XP_002269854.1| (e_value=0.0) PREDICTED: structural maintenance of chromosomes protein 2-1 [Vitis vinifera];; (*SWP) sp|Q9C5Y4|SMC21_ARATH (e_value=0	2	2	2	2	0	1	2	0	0	0	0	1	2	0	0	0	0	1	2	0	0	0	3	3	3	133.22	1184	1184;1152	0	14.868		By MS/MS	By MS/MS				0	1.4	3	0	0	0	13831000	0
NbS00004910g0006.1;NbS00032799g0010.1;NbS00003434g0011.1;NbS00052321g0006.1	NbS00004910g0006.1;NbS00032799g0010.1;NbS00003434g0011.1	7;6;5;2	7;6;5;2	7;6;5;2	NbS00004910g0006.1 protein AED:0.31 eAED:0.31 QI:145|1|0.75|1|1|1|4|0|245; (*GB) gi|170388|gb|AAA34140.1| (e_value=2e-169) chlorophyll a/b-binding protein [Solanum lycopersicum];; (*SWP) sp|P12360|CB11_SOLLC (e_value=3e-166) Chlorophyll a-b binding protein	4	7	7	7	7	7	6	1	1	2	7	7	6	1	1	2	7	7	6	1	1	2	31.4	31.4	31.4	26.263	245	245;242;241;214	0	75.432	By MS/MS	By MS/MS	By MS/MS	By MS/MS	By MS/MS	By MS/MS	31.4	31.4	22.4	6.9	6.9	6.9	1749900000	1067700000
NbS00004916g0002.1;NbS00027994g0003.1	NbS00004916g0002.1;NbS00027994g0003.1	15;15	15;15	7;7	NbS00004916g0002.1 protein AED:0.32 eAED:0.32 QI:0|1|0.9|1|1|1|10|0|529; (*GB) gi|224122988|ref|XP_002318966.1| (e_value=0.0) predicted protein [Populus trichocarpa];; (*SWP) sp|Q96321|IMA1_ARATH (e_value=0.0) Importin subunit alpha-1 OS=Arabidopsis thalia	2	15	15	7	13	12	11	4	1	4	13	12	11	4	1	4	6	4	5	2	0	1	34.2	34.2	20.6	58.628	529	529;588	0	156.25	By MS/MS	By MS/MS	By MS/MS	By MS/MS	By MS/MS	By MS/MS	28.9	28.9	28	14.7	2.1	9.8	328220000	98762000
NbS00004921g0001.1	NbS00004921g0001.1	4	1	1	NbS00004921g0001.1 protein AED:0.35 eAED:0.37 QI:0|0|0.5|1|0|0.5|2|355|84; (*GB) gi|225470664|ref|XP_002268964.1| (e_value=3e-42) PREDICTED: uncharacterized protein LOC100260603 isoform 1 [Vitis vinifera];; (*TAIR) AT4G30010.1 (e_value=1e-37) | Symbols: |	1	4	1	1	2	4	3	4	3	4	0	1	1	1	1	1	0	1	1	1	1	1	42.9	11.9	11.9	9.7632	84	84	0.00038521	7.6515	By matching	By MS/MS	By MS/MS	By MS/MS	By MS/MS	By MS/MS	31	42.9	42.9	42.9	33.3	42.9	104520000	0
NbS00006317g0015.1;NbS00004921g0014.1	NbS00006317g0015.1;NbS00004921g0014.1	2;2	2;2	2;2	NbS00006317g0015.1 protein AED:0.14 eAED:0.20 QI:0|0.25|0.2|1|1|1|5|0|355; (*GB) gi|224097430|ref|XP_002310931.1| (e_value=2e-87) predicted protein [Populus trichocarpa];; (*SWP) sp|Q9LK31|Y3272_ARATH (e_value=1e-67) Kelch repeat-containing protein At3g272	2	2	2	2	1	1	2	1	1	0	1	1	2	1	1	0	1	1	2	1	1	0	10.1	10.1	10.1	39.708	355	355;392	0.00042409	11.637	By matching	By MS/MS	By MS/MS	By matching	By matching		5.1	5.1	10.1	5.1	5.1	0	26027000	6000800
NbS00004921g0019.1;NbS00006317g0014.1	NbS00004921g0019.1;NbS00006317g0014.1	2;1	2;1	2;1	NbS00004921g0019.1 protein AED:0.37 eAED:0.37 QI:0|0.75|0.6|1|0.75|1|5|0|538; (*GB) gi|255544532|ref|XP_002513327.1| (e_value=0.0) conserved hypothetical protein [Ricinus communis];; (*SWP) sp|Q9FZ45|Y1686_ARATH (e_value=0.0) Uncharacterized membrane prote	2	2	2	2	2	0	1	0	0	1	2	0	1	0	0	1	2	0	1	0	0	1	10	10	10	57.744	538	538;608	0	12.318	By MS/MS		By MS/MS			By matching	10	0	3.9	0	0	3.9	24450000	4189200
NbS00023827g0011.1;NbS00004923g0005.1	NbS00023827g0011.1;NbS00004923g0005.1	2;2	2;2	2;2	NbS00023827g0011.1 protein AED:0.21 eAED:0.21 QI:0|0.90|0.91|1|1|1|12|672|639; (*GB) gi|359487320|ref|XP_003633566.1| (e_value=0.0) PREDICTED: glucosamine--fructose-6-phosphate aminotransferase [isomerizing] 2 [Vitis vinifera];; (*SWP) sp|O94808|GFPT2_HUMA	2	2	2	2	0	0	0	0	0	2	0	0	0	0	0	2	0	0	0	0	0	2	6.7	6.7	6.7	69.958	639	639;667	0	18.269						By MS/MS	0	0	0	0	0	6.7	9287700	0
NbS00004947g0002.1	NbS00004947g0002.1	2	1	1	NbS00004947g0002.1 protein ; (*GB) gi|3122572|sp|Q43644.1|NDUS1_SOLTU (e_value=2e-143) RecName: Full=NADH dehydrogenase [ubiquinone] iron-sulfur protein 1, mitochondrial; AltName: Full=76 kDa mitochondrial complex I subunit; AltName: Full=Complex I-76kD;	1	2	1	1	0	1	1	2	2	1	0	1	1	1	1	1	0	1	1	1	1	1	12.8	7.4	7.4	27.79	257	257	0.0004075	10.545		By MS/MS	By MS/MS	By MS/MS	By MS/MS	By MS/MS	0	7.4	7.4	12.8	12.8	7.4	25475000	0
NbS00004956g0015.1	NbS00004956g0015.1	8	8	8	NbS00004956g0015.1 protein AED:0.25 eAED:0.30 QI:0|0|0|1|0|0|2|0|84; (*GB) gi|42718201|gb|AAS38532.1| (e_value=7e-41) ribulose-1,5-bisphosphate carboxylase/oxygenase large subunit [Hygrolembidium acrocladum];; (*SWP) sp|Q05984|RBL_APOCA (e_value=4e-41) Rib	1	8	8	8	5	7	6	7	8	7	5	7	6	7	8	7	5	7	6	7	8	7	65.5	65.5	65.5	9.7173	84	84	0	66.157	By MS/MS	By MS/MS	By MS/MS	By MS/MS	By MS/MS	By MS/MS	53.6	65.5	57.1	57.1	65.5	57.1	6007000000	51472000
NbS00004957g0105.1;NbS00007559g0010.1;NbS00012738g0004.1;NbS00016092g0017.1;NbS00025441g0111.1;NbS00039176g0004.1;NbS00001941g0012.1;NbS00019443g0005.1;NbS00028149g0011.1;NbS00017869g0006.1;NbS00032709g0016.1;NbS00035814g0001.1;NbS00016190g0006.1;NbS00061213g0008.1;NbS00034721g0015.1;NbS00042791g0006.1;NbS00004644g0006.1;NbS00048013g0001.1;NbS00008795g0004.1;NbS00034810g0013.1;NbS00049670g0007.1;…	NbS00004957g0105.1;NbS00007559g0010.1	4;3;1;1;1;1;1;1;1;1;1;1;1;1;1;1;1;1;1;1;1;1;1;1;1;1;1;1	3;2;0;0;0;0;0;0;0;0;0;0;0;0;0;0;0;0;0;0;0;0;0;0;0;0;0;0	2;1;0;0;0;0;0;0;0;0;0;0;0;0;0;0;0;0;0;0;0;0;0;0;0;0;0;0	NbS00004957g0105.1 protein AED:0.14 eAED:0.14 QI:177|1|0.87|1|0.85|0.75|8|937|515;NbS00007559g0010.1 protein AED:0.13 eAED:0.13 QI:175|1|0.85|1|1|1|7|309|517; (*GB) gi|225458659|ref|XP_002282863.1| (e_value=0.0) PREDICTED: probable serine/threonine-protein	28	4	3	2	0	3	3	1	1	3	0	3	3	0	0	2	0	2	2	0	0	1	8.5	7	5.6	57.903	515	515;517;231;274;460;468;487;499;503;504;565;569;583;620;645;675;698;771;771;773;788;791;863;874;877;907;1198;1358	0	18.615		By MS/MS	By MS/MS	By matching	By matching	By matching	0	7	7	1.6	1.6	6.4	24750000	0
NbS00004957g0115.1;NbS00044601g0004.1	NbS00004957g0115.1;NbS00044601g0004.1	2;1	2;1	2;1	NbS00004957g0115.1 protein AED:0.03 eAED:0.03 QI:0|1|1|1|1|1|3|467|321;NbS00044601g0004.1 protein AED:0.07 eAED:0.07 QI:0|1|1|1|1|1|3|470|321; (*GB) gi|255538264|ref|XP_002510197.1| (e_value=9e-130) conserved hypothetical protein [Ricinus communis];; (*TAI	2	2	2	2	0	0	0	1	2	2	0	0	0	1	2	2	0	0	0	1	2	2	11.5	11.5	11.5	35.324	321	321;321	0	19.579				By MS/MS	By MS/MS	By MS/MS	0	0	0	7.5	11.5	11.5	20655000	0
NbS00004976g0001.1	NbS00004976g0001.1	2	2	2	NbS00004976g0001.1 protein AED:0.34 eAED:0.34 QI:0|0.8|0.5|1|1|1|6|231|346; (*SWP) sp|Q9FKS8|LHT1_ARATH (e_value=0.0) Lysine histidine transporter 1 OS=Arabidopsis thaliana GN=LHT1 PE=1 SV=1;; (*TAIR) AT5G40780.1 (e_value=0.0) | Symbols: LHT1 | lysine hist	1	2	2	2	0	0	0	2	2	2	0	0	0	2	2	2	0	0	0	2	2	2	3.5	3.5	3.5	39.349	346	346	0	13.826				By MS/MS	By MS/MS	By MS/MS	0	0	0	3.5	3.5	3.5	128500000	0
NbS00004990g0006.1	NbS00004990g0006.1	1	1	1	NbS00004990g0006.1 protein AED:0.33 eAED:0.33 QI:0|0.66|0.42|0.71|1|1|7|0|212; (*GB) gi|147810163|emb|CAN78063.1| (e_value=2e-108) hypothetical protein VITISV_036400 [Vitis vinifera];; (*SWP) sp|O82200|MIOX2_ARATH (e_value=2e-105) Inositol oxygenase 2 OS=A	1	1	1	1	1	1	1	0	1	1	1	1	1	0	1	1	1	1	1	0	1	1	3.3	3.3	3.3	24.155	212	212	1	-2	By matching	By MS/MS	By matching		By matching	By matching	3.3	3.3	3.3	0	3.3	3.3	70218000	1979700
NbS00004992g0004.1	NbS00004992g0004.1	9	2	2	NbS00004992g0004.1 protein AED:0.05 eAED:0.05 QI:0|0.9|0.72|1|0.7|0.72|11|169|704; (*GB) gi|224134052|ref|XP_002321724.1| (e_value=4e-66) predicted protein [Populus trichocarpa];; (*TAIR) AT3G48710.1 (e_value=2e-55) | Symbols: | DEK domain-containing chro	1	9	2	2	6	9	5	0	1	4	0	2	0	0	0	0	0	2	0	0	0	0	15.9	3.6	3.6	78.417	704	704	0	14.753	By matching	By MS/MS	By matching		By matching	By matching	9.8	15.9	8	0	1.8	5.5	24726000	0
NbS00036630g0002.1;NbS00004996g0009.1	NbS00036630g0002.1;NbS00004996g0009.1	1;1	1;1	1;1	NbS00036630g0002.1 protein AED:0.26 eAED:0.26 QI:511|0.8|0.66|1|1|1|6|0|341; (*GB) gi|356538692|ref|XP_003537835.1| (e_value=0.0) PREDICTED: UDP-galactose transporter 2-like [Glycine max];; (*SWP) sp|Q9SRE4|UGAL2_ARATH (e_value=3e-169) UDP-galactose transp	2	1	1	1	1	1	1	1	1	0	1	1	1	1	1	0	1	1	1	1	1	0	2.6	2.6	2.6	37.021	341	341;341	0.0024691	6.7211	By matching	By matching	By MS/MS	By matching	By matching		2.6	2.6	2.6	2.6	2.6	0	39519000	3337200
NbS00005003g0014.1	NbS00005003g0014.1	24	4	1	NbS00005003g0014.1 protein AED:0.20 eAED:0.20 QI:79|1|1|1|0.6|0.66|6|145|249; (*GB) gi|82623405|gb|ABB87117.1| (e_value=4e-142) unknown [Solanum tuberosum];; (*SWP) sp|Q9M3V8|RS6_ASPOF (e_value=5e-135) 40S ribosomal protein S6 OS=Asparagus officinalis GN=r	1	24	4	1	17	23	23	17	17	20	2	4	4	3	3	3	0	1	1	1	1	1	61.4	14.1	6	28.305	249	249	0	75.149	By MS/MS	By MS/MS	By MS/MS	By MS/MS	By MS/MS	By MS/MS	57.8	60.2	60.2	53	52.2	59.8	528340000	62199000
NbS00005007g0108.1	NbS00005007g0108.1	7	6	1	NbS00005007g0108.1 protein AED:0.09 eAED:0.09 QI:0|1|0.75|1|1|1|4|444|693	1	7	6	1	2	5	5	4	3	3	2	4	4	3	2	2	0	0	0	0	0	1	10.8	9.1	1.2	76.891	693	693	0	39.269	By MS/MS	By MS/MS	By MS/MS	By matching	By matching	By MS/MS	2.7	7.2	9.7	7.2	4.5	5.6	89900000	16695000
NbS00005008g0017.1;NbS00046503g0001.1	NbS00005008g0017.1	5;1	5;1	5;1	NbS00005008g0017.1 protein AED:0.20 eAED:0.20 QI:389|0.71|0.62|1|1|1|8|280|667; (*GB) gi|359488775|ref|XP_002271722.2| (e_value=0.0) PREDICTED: probable methyltransferase PMT9-like [Vitis vinifera];; (*SWP) sp|Q8VZV7|PMT9_ARATH (e_value=0.0) Probable methy	2	5	5	5	1	5	4	3	2	3	1	5	4	3	2	3	1	5	4	3	2	3	9.7	9.7	9.7	76.67	667	667;261	0	33.138	By MS/MS	By MS/MS	By MS/MS	By MS/MS	By matching	By MS/MS	1.3	9.7	7.9	5.4	3.6	6.1	141690000	4721900
NbS00005012g0003.1	NbS00005012g0003.1	3	2	2	NbS00005012g0003.1 protein AED:0.44 eAED:0.44 QI:0|-1|0|1|-1|1|1|0|359; (*GB) gi|359482723|ref|XP_003632816.1| (e_value=1e-85) PREDICTED: protein KIAA0664 homolog [Vitis vinifera];; (*TAIR) AT1G15290.1 (e_value=7e-13) | Symbols: | Tetratricopeptide repeat	1	3	2	2	1	2	3	0	0	0	1	1	2	0	0	0	1	1	2	0	0	0	14.2	11.7	11.7	39.282	359	359	0	38.913	By MS/MS	By matching	By MS/MS				7.5	10	14.2	0	0	0	28983000	15758000
NbS00005012g0016.1	NbS00005012g0016.1	16	13	6	NbS00005012g0016.1 protein AED:0.25 eAED:0.27 QI:311|0.65|0.71|1|0.7|0.76|21|0|1286; (*GB) gi|297743499|emb|CBI36366.3| (e_value=0.0) unnamed protein product [Vitis vinifera];; (*SWP) sp|B4JW99|K0664_DROGR (e_value=5e-17) Protein KIAA0664 homolog OS=Drosop	1	16	13	6	10	13	15	0	1	9	8	11	12	0	0	6	2	5	6	0	0	2	15	13.6	6.1	141.86	1286	1286	0	129.6	By MS/MS	By MS/MS	By MS/MS		By matching	By MS/MS	9.4	12.6	13.4	0	0.5	8.4	646620000	103110000
NbS00005023g0005.1;NbS00021043g0019.1;NbS00044844g0004.1	NbS00005023g0005.1	27;5;4	27;5;4	2;0;0	NbS00005023g0005.1 protein AED:0.11 eAED:0.11 QI:134|1|1|1|0.8|0.83|6|218|290; (*GB) gi|71370259|gb|AAZ30377.1| (e_value=0.0) PHB2 [Nicotiana benthamiana];; (*SWP) sp|Q54Q31|PHB2_DICDI (e_value=8e-110) Prohibitin-2 OS=Dictyostelium discoideum GN=phbB PE=3	3	27	27	2	16	22	19	22	20	24	16	22	19	22	20	24	2	2	2	2	2	2	84.8	84.8	12.1	31.886	290	290;210;181	0	323.31	By MS/MS	By MS/MS	By MS/MS	By MS/MS	By MS/MS	By MS/MS	71.7	81.7	68.6	65.9	75.9	84.8	7491500000	439380000
NbS00007370g0019.1;NbS00037021g0010.1;NbS00016165g0002.1;NbS00005024g0001.1;NbS00055601g0001.1;NbS00024032g0009.1;NbS00047906g0003.1;NbS00010445g0004.1	NbS00007370g0019.1;NbS00037021g0010.1;NbS00016165g0002.1;NbS00005024g0001.1;NbS00055601g0001.1;NbS00024032g0009.1;NbS00047906g0003.1	8;8;8;8;8;4;4;1	8;8;8;8;8;4;4;1	8;8;8;8;8;4;4;1	NbS00007370g0019.1 protein AED:0.10 eAED:0.10 QI:88|1|1|1|0.25|0.4|5|393|132; (*GB) gi|77999293|gb|ABB16993.1| (e_value=6e-88) unknown [Solanum tuberosum];; (*SWP) sp|P46297|RS23_FRAAN (e_value=4e-88) 40S ribosomal protein S23 OS=Fragaria ananassa GN=RPS23	8	8	8	8	6	7	7	5	5	6	6	7	7	5	5	6	6	7	7	5	5	6	58.3	58.3	58.3	14.665	132	132;136;136;136;173;138;171;114	0	110.28	By MS/MS	By MS/MS	By MS/MS	By MS/MS	By MS/MS	By MS/MS	43.9	58.3	44.7	35.6	35.6	50	929300000	93626000
NbS00005026g0107.1	NbS00005026g0107.1	9	9	1	NbS00005026g0107.1 protein AED:0.05 eAED:0.05 QI:183|0.85|0.87|1|0.71|0.5|8|528|290	1	9	9	1	8	7	9	6	7	8	8	7	9	6	7	8	1	1	1	1	1	1	36.2	36.2	6.2	31.302	290	290	0	101.3	By MS/MS	By MS/MS	By MS/MS	By MS/MS	By MS/MS	By MS/MS	36.2	29	36.2	29	29	33.8	971380000	56550000
NbS00005026g0127.1;NbS00029945g0003.1	NbS00005026g0127.1;NbS00029945g0003.1	1;1	1;1	1;1	NbS00005026g0127.1 protein AED:0.13 eAED:0.13 QI:239|0.8|0.83|1|0.8|0.83|6|385|229;NbS00029945g0003.1 protein AED:0.22 eAED:0.30 QI:174|0.57|0.75|0.87|0.57|0.62|8|290|292; (*GB) gi|9651810|gb|AAF91282.1|AF233342_1 (e_value=3e-115) DNA-binding protein p24 [	2	1	1	1	0	0	1	1	1	1	0	0	1	1	1	1	0	0	1	1	1	1	3.9	3.9	3.9	25.359	229	229;292	0.0024631	6.7103			By MS/MS	By MS/MS	By MS/MS	By MS/MS	0	0	3.9	3.9	3.9	3.9	56277000	0
NbS00005607g0006.1;NbS00005031g0023.1	NbS00005607g0006.1;NbS00005031g0023.1	2;2	2;2	2;2	NbS00005607g0006.1 protein AED:0.34 eAED:0.34 QI:0|0|0|0.33|1|1|3|0|80; (*GB) gi|255645541|gb|ACU23265.1| (e_value=1e-30) unknown [Glycine max];; (*TAIR) AT1G79390.1 (e_value=2e-28) | Symbols: | unknown protein; Has 30201 Blast hits to 17322 proteins in 7	2	2	2	2	1	1	2	2	0	2	1	1	2	2	0	2	1	1	2	2	0	2	13.8	13.8	13.8	9.2775	80	80;102	0	13.65	By matching	By MS/MS	By MS/MS	By MS/MS		By MS/MS	12.5	12.5	13.8	13.8	0	13.8	71406000	8362700
NbS00005033g0013.1;NbS00013209g0025.1	NbS00005033g0013.1	7;2	3;1	3;1	NbS00005033g0013.1 protein AED:0.23 eAED:0.24 QI:0|0.87|0.88|1|0.87|0.88|17|406|689; (*GB) gi|224142159|ref|XP_002324426.1| (e_value=0.0) predicted protein [Populus trichocarpa];; (*SWP) sp|Q9ZPI6|AIM1_ARATH (e_value=0.0) Peroxisomal fatty acid beta-oxidat	2	7	3	3	1	3	4	6	6	7	1	2	2	2	2	3	1	2	2	2	2	3	13.4	7.5	7.5	74.267	689	689;257	0	19.022	By MS/MS	By matching	By matching	By MS/MS	By MS/MS	By MS/MS	3.5	6.1	7.5	10.6	12	13.4	96933000	4851700
NbS00005074g0009.1	NbS00005074g0009.1	4	2	2	NbS00005074g0009.1 protein AED:0.25 eAED:0.25 QI:242|0.85|1|1|1|1|8|209|418; (*GB) gi|224130512|ref|XP_002320855.1| (e_value=2e-160) predicted protein [Populus trichocarpa];; (*SWP) sp|Q9M158|STR4_ARATH (e_value=3e-140) Rhodanese-like domain-containing pro	1	4	2	2	2	4	4	0	0	1	1	2	2	0	0	0	1	2	2	0	0	0	13.4	7.9	7.9	44.449	418	418	0	15.113	By MS/MS	By MS/MS	By MS/MS			By matching	6.9	13.4	13.4	0	0	3.1	38984000	13099000
NbS00005099g0011.1	NbS00005099g0011.1	16	3	3	NbS00005099g0011.1 protein AED:0.26 eAED:0.26 QI:0|0.66|0.85|1|1|1|7|0|274; (*GB) gi|255552828|ref|XP_002517457.1| (e_value=2e-141) H(\+)-transporting atpase plant/fungi plasma membrane type, putative [Ricinus communis];; (*SWP) sp|Q08435|PMA1_NICPL (e_val	1	16	3	3	13	15	14	15	16	14	3	3	2	3	3	3	3	3	2	3	3	3	45.6	9.9	9.9	29.736	274	274	0	26.469	By MS/MS	By MS/MS	By MS/MS	By MS/MS	By MS/MS	By MS/MS	38	42.7	42.7	42.7	45.6	35.8	485310000	20119000
NbS00005100g0009.1;NbS00030104g0007.1;NbS00004363g0003.1;NbS00004363g0004.1;NbS00004363g0002.1	NbS00005100g0009.1;NbS00030104g0007.1;NbS00004363g0003.1	6;5;3;1;1	6;5;3;1;1	4;3;1;1;1	NbS00005100g0009.1 protein AED:0.12 eAED:0.13 QI:0|0|0|1|0.5|0.33|3|0|689; (*GB) gi|225435458|ref|XP_002285463.1| (e_value=0.0) PREDICTED: nucleolar GTP-binding protein 1-like [Vitis vinifera];; (*SWP) sp|Q9C6I8|NOG1_ARATH (e_value=0.0) Nucleolar GTP-bindi	5	6	6	4	3	5	6	1	2	1	3	5	6	1	2	1	3	3	4	1	2	1	14.9	14.9	12.3	78.69	689	689;379;226;90;289	0	66.916	By MS/MS	By MS/MS	By MS/MS	By matching	By matching	By matching	10	11.8	14.9	4.4	5.7	3.2	281480000	13846000
NbS00005109g0003.1;NbS00050534g0006.1;NbS00014664g0013.1;NbS00018956g0020.1;NbS00031881g0014.1	NbS00005109g0003.1;NbS00050534g0006.1	3;3;1;1;1	3;3;1;1;1	3;3;1;1;1	NbS00005109g0003.1 protein AED:0.14 eAED:0.14 QI:170|1|0.5|1|0|0.5|2|0|256; (*GB) gi|40949663|gb|AAR97545.1| (e_value=8e-149) germin-like protein [Nicotiana attenuata];; (*SWP) sp|Q94EG3|NEC1_NICLS (e_value=6e-102) Nectarin-1 OS=Nicotiana langsdorffii x Ni	5	3	3	3	1	1	2	2	3	1	1	1	2	2	3	1	1	1	2	2	3	1	11.3	11.3	11.3	27.071	256	256;456;180;205;213	0	17.785	By matching	By matching	By matching	By MS/MS	By MS/MS	By matching	2.7	2.7	9	9	11.3	2.7	63676000	235560
NbS00005119g0003.1	NbS00005119g0003.1	11	2	2	NbS00005119g0003.1 protein AED:0.27 eAED:0.27 QI:111|1|1|1|1|1|3|349|194; (*GB) gi|77416921|gb|ABA81856.1| (e_value=9e-133) unknown [Solanum tuberosum];; (*SWP) sp|P49209|RL91_ARATH (e_value=4e-122) 60S ribosomal protein L9-1 OS=Arabidopsis thaliana GN=RPL	1	11	2	2	8	9	10	11	10	11	1	2	2	2	1	2	1	2	2	2	1	2	43.8	7.7	7.7	21.961	194	194	0	12.114	By matching	By MS/MS	By MS/MS	By matching	By matching	By MS/MS	33.5	36.1	35.1	43.8	43.8	43.8	60659000	5769300
NbS00005126g0002.1	NbS00005126g0002.1	17	17	17	NbS00005126g0002.1 protein AED:0.30 eAED:0.30 QI:386|1|1|1|0.84|0.81|27|1128|696; (*GB) gi|225432604|ref|XP_002277936.1| (e_value=0.0) PREDICTED: long chain acyl-CoA synthetase 7, peroxisomal [Vitis vinifera];; (*SWP) sp|Q8LKS5|LACS7_ARATH (e_value=0.0) Lo	1	17	17	17	9	10	10	12	14	12	9	10	10	12	14	12	9	10	10	12	14	12	32	32	32	77.099	696	696	0	212.64	By MS/MS	By MS/MS	By MS/MS	By MS/MS	By MS/MS	By MS/MS	22.7	21.6	20	23.1	26.1	21.6	1236500000	110760000
NbS00010453g0002.1;NbS00005128g0013.1;NbS00025696g0001.1;NbS00010094g0001.1	NbS00010453g0002.1;NbS00005128g0013.1	3;3;1;1	2;2;1;1	2;2;1;1	NbS00010453g0002.1 protein AED:0.14 eAED:0.14 QI:0|0|0|1|1|1|5|0|736; (*GB) gi|225439482|ref|XP_002269769.1| (e_value=0.0) PREDICTED: importin subunit beta-1 [Vitis vinifera];; (*SWP) sp|O13864|IMB1_SCHPO (e_value=1e-99) Importin subunit beta-1 OS=Schizosa	4	3	2	2	2	2	2	0	0	1	1	2	2	0	0	1	1	2	2	0	0	1	7.1	4.8	4.8	81.161	736	736;954;198;245	0	34.204	By MS/MS	By MS/MS	By MS/MS			By MS/MS	4.6	4.8	4.8	0	0	2.3	23016000	9270100
NbS00035854g0013.1;NbS00005140g0005.1	NbS00035854g0013.1;NbS00005140g0005.1	10;10	10;10	10;10	NbS00035854g0013.1 protein AED:0.21 eAED:0.21 QI:274|1|1|1|1|1|5|237|223; (*GB) gi|255546017|ref|XP_002514068.1| (e_value=7e-122) Charged multivesicular body protein 2a, putative [Ricinus communis];; (*SWP) sp|Q9SKI2|VPS2A_ARATH (e_value=9e-116) Vacuolar p	2	10	10	10	0	0	1	5	9	10	0	0	1	5	9	10	0	0	1	5	9	10	35.4	35.4	35.4	25.124	223	223;223	0	65.493			By matching	By MS/MS	By MS/MS	By MS/MS	0	0	4	21.5	32.3	35.4	310540000	0
NbS00005159g0014.1	NbS00005159g0014.1	3	3	2	NbS00005159g0014.1 protein AED:0.27 eAED:0.27 QI:28|1|1|1|0.8|0.83|6|354|258; (*GB) gi|224105811|ref|XP_002313939.1| (e_value=5e-137) predicted protein [Populus trichocarpa];; (*SWP) sp|Q9M2Y6|Y3972_ARATH (e_value=3e-134) Uncharacterized protein At3g49720	1	3	3	2	1	2	3	3	1	3	1	2	3	3	1	3	1	2	2	2	0	2	18.6	18.6	12.4	28.308	258	258	0	25.561	By matching	By MS/MS	By MS/MS	By MS/MS	By MS/MS	By MS/MS	5.8	12.4	18.6	18.6	6.2	18.6	82903000	7611400
NbS00005169g0001.1	NbS00005169g0001.1	1	1	1	NbS00005169g0001.1 protein AED:0.70 eAED:0.70 QI:0|0|0|0.33|1|1|3|0|111; (*GB) gi|7939581|dbj|BAA95697.1| (e_value=3e-26) thionin like protein [Nicotiana tabacum];; (*SWP) sp|P20346|DF322_SOLTU (e_value=3e-20) Defensin-like protein P322 OS=Solanum tuberosu	1	1	1	1	0	1	1	1	1	1	0	1	1	1	1	1	0	1	1	1	1	1	17.1	17.1	17.1	12.095	111	111	0.00039857	8.8221		By matching	By MS/MS	By MS/MS	By matching	By MS/MS	0	17.1	17.1	17.1	17.1	17.1	61694000	0
NbS00005170g0006.1;NbS00027499g0005.1;NbS00021628g0012.1;NbS00005585g0002.1;NbS00043386g0007.1;NbS00007640g0106.1	NbS00005170g0006.1;NbS00027499g0005.1	14;8;4;2;2;1	14;8;4;2;2;1	14;8;4;2;2;1	NbS00005170g0006.1 protein AED:0.32 eAED:0.32 QI:197|0.91|0.84|1|0.75|0.61|13|191|544; (*GB) gi|349732085|ref|NP_001231830.1| (e_value=0.0) CLB1 [Solanum lycopersicum];; (*SWP) sp|Q5DTI8|ESYT3_MOUSE (e_value=2e-28) Extended synaptotagmin-3 OS=Mus musculus	6	14	14	14	8	13	11	7	7	10	8	13	11	7	7	10	8	13	11	7	7	10	30.5	30.5	30.5	58.968	544	544;528;485;375;476;97	0	202.84	By MS/MS	By MS/MS	By MS/MS	By MS/MS	By MS/MS	By MS/MS	23.7	28.5	28.5	17.8	17.8	22.1	1318900000	199970000
NbS00005186g0003.1;NbS00000825g0015.1	NbS00005186g0003.1	4;1	4;1	4;1	NbS00005186g0003.1 protein AED:0.05 eAED:0.05 QI:0|0.66|0.5|0.75|1|1|4|604|739; (*GB) gi|255542480|ref|XP_002512303.1| (e_value=2e-58) conserved hypothetical protein [Ricinus communis];; (*SWP) sp|P37707|B2_DAUCA (e_value=3e-11) B2 protein OS=Daucus carota	2	4	4	4	0	1	4	0	0	0	0	1	4	0	0	0	0	1	4	0	0	0	8.7	8.7	8.7	81.034	739	739;688	0	23.443		By matching	By MS/MS				0	3	8.7	0	0	0	17502000	0
NbS00044664g0001.1;NbS00005187g0006.1;NbS00002028g0009.1;NbS00023949g0003.1;NbS00005404g0013.1;NbS00005571g0003.1	NbS00044664g0001.1;NbS00005187g0006.1;NbS00002028g0009.1;NbS00023949g0003.1;NbS00005404g0013.1;NbS00005571g0003.1	2;2;1;1;1;1	2;2;1;1;1;1	2;2;1;1;1;1	NbS00044664g0001.1 protein AED:0.35 eAED:0.35 QI:0|-1|0|1|-1|1|1|0|302; (*GB) gi|83283979|gb|ABC01897.1| (e_value=0.0) protein transport SEC13-like protein [Solanum tuberosum];; (*SWP) sp|Q9D1M0|SEC13_MOUSE (e_value=2e-105) Protein SEC13 homolog OS=Mus mus	6	2	2	2	0	2	1	1	0	0	0	2	1	1	0	0	0	2	1	1	0	0	7.6	7.6	7.6	32.628	302	302;302;201;225;301;317	0	12.067		By MS/MS	By MS/MS	By matching			0	7.6	4	4	0	0	15564000	0
NbS00005198g0003.1	NbS00005198g0003.1	1	1	1	NbS00005198g0003.1 protein AED:0.01 eAED:0.01 QI:0|1|0.5|1|1|1|2|0|333; (*GB) gi|356546868|ref|XP_003541844.1| (e_value=2e-55) PREDICTED: uncharacterized protein LOC100809181, partial [Glycine max];; (*SWP) sp|Q9T076|ENL2_ARATH (e_value=4e-39) Early noduli	1	1	1	1	0	0	0	0	1	0	0	0	0	0	1	0	0	0	0	0	1	0	3.6	3.6	3.6	34.037	333	333	0.0081327	6.2645					By MS/MS		0	0	0	0	3.6	0	10334000	0
NbS00005251g0104.1	NbS00005251g0104.1	2	1	1	NbS00005251g0104.1 protein AED:0.26 eAED:0.26 QI:0|0.66|0.5|1|1|1|4|0|434	1	2	1	1	0	1	1	2	1	2	0	0	0	1	0	1	0	0	0	1	0	1	4.6	2.8	2.8	49.092	434	434	0.0083979	6.2254		By matching	By matching	By MS/MS	By matching	By MS/MS	0	1.8	1.8	4.6	1.8	4.6	6387000	0
NbS00005251g0111.1	NbS00005251g0111.1	5	5	5	NbS00005251g0111.1 protein AED:0.31 eAED:0.34 QI:201|1|0.5|1|1|1|2|0|206	1	5	5	5	2	5	4	5	5	5	2	5	4	5	5	5	2	5	4	5	5	5	17	17	17	23.612	206	206	0	37.824	By MS/MS	By MS/MS	By MS/MS	By MS/MS	By MS/MS	By MS/MS	5.8	17	17	17	17	17	211040000	10506000
NbS00005255g0013.1	NbS00005255g0013.1	7	5	5	NbS00005255g0013.1 protein AED:0.26 eAED:0.26 QI:0|1|1|1|1|1|4|364|472; (*GB) gi|225445951|ref|XP_002264547.1| (e_value=0.0) PREDICTED: uncharacterized membrane protein At1g16860 [Vitis vinifera];; (*SWP) sp|Q9FZ45|Y1686_ARATH (e_value=0.0) Uncharacterized	1	7	5	5	3	7	7	0	0	1	2	5	5	0	0	1	2	5	5	0	0	1	18.2	12.3	12.3	51.213	472	472	0	40.326	By matching	By MS/MS	By MS/MS			By matching	8.7	18.2	18.2	0	0	3	78435000	748320
NbS00005257g0002.1	NbS00005257g0002.1	1	1	1	NbS00005257g0002.1 protein	1	1	1	1	0	1	0	0	0	0	0	1	0	0	0	0	0	1	0	0	0	0	7.1	7.1	7.1	13.296	113	113	0.0075311	6.2909		By MS/MS					0	7.1	0	0	0	0	0	0
NbS00005959g0004.1;NbS00005298g0004.1;NbS00029951g0010.1;NbS00035926g0003.1;NbS00050046g0006.1;NbS00046264g0003.1;NbS00004609g0117.1;NbS00007288g0010.1;NbS00024901g0004.1;NbS00004535g0005.1;NbS00018051g0013.1;NbS00010569g0008.1;NbS00012086g0004.1;NbS00059860g0004.1;NbS00011812g0109.1	NbS00005959g0004.1;NbS00005298g0004.1	3;3;1;1;1;1;1;1;1;1;1;1;1;1;1	3;3;1;1;1;1;1;1;1;1;1;1;1;1;1	1;1;0;0;0;0;0;0;0;0;0;0;0;0;0	NbS00005959g0004.1 protein AED:0.15 eAED:0.15 QI:247|0.66|1|1|1|1|4|647|347; (*GB) gi|163838594|dbj|BAF95776.1| (e_value=2e-160) class 2 knotted1-like protein [Nicotiana tabacum];; (*SWP) sp|O22300|LET12_SOLLC (e_value=1e-115) Homeobox protein knotted-1-li	15	3	3	1	1	3	1	3	2	3	1	3	1	3	2	3	0	1	0	1	1	1	9.8	9.8	4	38.477	347	347;387;95;129;184;243;256;262;288;320;329;330;344;355;391	0	26.67	By matching	By MS/MS	By matching	By MS/MS	By MS/MS	By MS/MS	2.9	9.8	2.9	9.8	6.9	9.8	220630000	4081200
NbS00005314g0008.1	NbS00005314g0008.1	6	1	1	NbS00005314g0008.1 protein AED:0.17 eAED:0.17 QI:0|1|0.83|1|0.4|0.66|6|0|224; (*GB) gi|350535683|ref|NP_001234463.1| (e_value=3e-135) uncharacterized protein LOC543655 [Solanum lycopersicum];; (*SWP) sp|Q9LQ73|PX11C_ARATH (e_value=4e-130) Peroxisomal membr	1	6	1	1	4	6	4	3	2	3	0	1	0	0	0	1	0	1	0	0	0	1	30.4	10.3	10.3	24.651	224	224	0.0007657	7.5476	By matching	By MS/MS	By matching	By matching	By matching	By MS/MS	17.9	30.4	19.6	19.6	10.3	13.4	27822000	0
NbS00038296g0004.1;NbS00005317g0101.1;NbS00031412g0004.1	NbS00038296g0004.1;NbS00005317g0101.1;NbS00031412g0004.1	26;26;17	3;3;0	3;3;0	NbS00038296g0004.1 protein AED:0.20 eAED:0.20 QI:16|1|1|1|1|1|4|411|377; (*GB) gi|356509003|ref|XP_003523242.1| (e_value=0.0) PREDICTED: actin-7-like [Glycine max];; (*SWP) sp|P53492|ACT7_ARATH (e_value=0.0) Actin-7 OS=Arabidopsis thaliana GN=ACT7 PE=1 SV=	3	26	3	3	18	22	21	13	14	21	3	2	2	2	1	2	3	2	2	2	1	2	62.6	10.9	10.9	41.757	377	377;377;421	0	58.895	By MS/MS	By MS/MS	By MS/MS	By MS/MS	By MS/MS	By MS/MS	44.6	50.4	44.6	41.6	37.4	58.4	174980000	75561000
NbS00005332g0008.1	NbS00005332g0008.1	13	13	4	NbS00005332g0008.1 protein AED:0.35 eAED:0.38 QI:198|1|0.87|1|0.85|0.75|8|0|301; (*GB) gi|77999259|gb|ABB16976.1| (e_value=0.0) GTP-binding-like protein [Solanum tuberosum];; (*SWP) sp|Q41009|TOC34_PEA (e_value=6e-151) Translocase of chloroplast 34 OS=Pisu	1	13	13	4	10	12	11	7	8	8	10	12	11	7	8	8	3	3	2	0	0	0	51.8	51.8	23.6	33.333	301	301	0	197.23	By MS/MS	By MS/MS	By MS/MS	By MS/MS	By MS/MS	By MS/MS	42.9	51.8	40.5	25.9	25.9	25.9	2826700000	649740000
NbS00005344g0024.1	NbS00005344g0024.1	2	2	2	NbS00005344g0024.1 protein AED:0.07 eAED:0.07 QI:0|0.75|0.6|1|0.75|0.8|5|269|500; (*GB) gi|85068674|gb|ABC69417.1| (e_value=0.0) CYP72A54 [Nicotiana tabacum];; (*SWP) sp|Q05047|C72A1_CATRO (e_value=0.0) Secologanin synthase OS=Catharanthus roseus GN=CYP72A	1	2	2	2	0	0	0	2	1	2	0	0	0	2	1	2	0	0	0	2	1	2	8	8	8	57.923	500	500	0	13.176				By MS/MS	By MS/MS	By MS/MS	0	0	0	8	3.2	8	21350000	0
NbS00028970g0024.1;NbS00005377g0018.1	NbS00028970g0024.1;NbS00005377g0018.1	1;1	1;1	1;1	NbS00028970g0024.1 protein AED:0.19 eAED:0.19 QI:25|1|1|1|0.68|0.6|20|1762|1002; (*SWP) sp|Q6MAS9|GLGA_PARUW (e_value=1e-152) Glycogen synthase OS=Protochlamydia amoebophila (strain UWE25) GN=glgA PE=3 SV=1;; (*TAIR) AT4G18240.1 (e_value=0.0) | Symbols: AT	2	1	1	1	0	0	1	0	0	0	0	0	1	0	0	0	0	0	1	0	0	0	1.3	1.3	1.3	113.97	1002	1002;1017	0.00039124	8.0853			By MS/MS				0	0	1.3	0	0	0	4477500	0
NbS00005377g0022.1	NbS00005377g0022.1	17	1	1	NbS00005377g0022.1 protein AED:0.39 eAED:0.39 QI:298|1|1|1|0|0|2|152|265; (*GB) gi|3036946|dbj|BAA25391.1| (e_value=0.0) light harvesting chlorophyll a/b-binding protein [Nicotiana sylvestris];; (*SWP) sp|P27493|CB22_TOBAC (e_value=0.0) Chlorophyll a-b bin	1	17	1	1	15	14	10	6	8	4	1	1	0	0	0	0	1	1	0	0	0	0	73.6	10.9	10.9	28.245	265	265	0	12.21	By MS/MS	By MS/MS	By matching	By matching	By matching	By matching	68.7	72.5	50.2	39.6	43.4	14.7	28002000	9137600
NbS00005386g0009.1	NbS00005386g0009.1	5	1	1	NbS00005386g0009.1 protein AED:0.30 eAED:0.30 QI:158|0.55|0.8|0.9|0.88|0.8|10|161|323; (*GB) gi|356520452|ref|XP_003528876.1| (e_value=1e-135) PREDICTED: cell division protein ftsY homolog [Glycine max];; (*SWP) sp|O80842|CFTSY_ARATH (e_value=6e-130) Cell	1	5	1	1	4	4	4	1	0	1	1	0	1	0	0	0	1	0	1	0	0	0	30	7.7	7.7	35.217	323	323	0.0028011	6.6755	By MS/MS	By matching	By matching	By matching		By matching	25.4	22.3	23.5	3.1	0	3.1	10534000	8433400
NbS00054309g0007.1;NbS00006569g0006.1;NbS00005390g0012.1	NbS00054309g0007.1;NbS00006569g0006.1;NbS00005390g0012.1	2;2;2	2;2;2	2;2;2	NbS00054309g0007.1 protein AED:0.40 eAED:0.40 QI:0|0.66|0.5|0.75|1|1|4|443|114; (*GB) gi|255559488|ref|XP_002520764.1| (e_value=5e-61) small nuclear ribonucleoprotein sm d1, putative [Ricinus communis];; (*SWP) sp|P62315|SMD1_MOUSE (e_value=3e-44) Small nu	3	2	2	2	2	2	2	2	2	1	2	2	2	2	2	1	2	2	2	2	2	1	21.1	21.1	21.1	12.608	114	114;114;114	0	16.521	By MS/MS	By matching	By matching	By matching	By matching	By matching	21.1	21.1	21.1	21.1	21.1	21.1	24649000	8738000
NbS00005397g0008.1;NbS00011538g0008.1	NbS00005397g0008.1	89;5	12;0	12;0	NbS00005397g0008.1 protein AED:0.17 eAED:0.17 QI:280|0.90|0.90|1|0.90|0.90|22|300|856; (*GB) gi|225465253|ref|XP_002268311.1| (e_value=0.0) PREDICTED: dynamin-2B [Vitis vinifera];; (*SWP) sp|Q9LQ55|DRP2B_ARATH (e_value=0.0) Dynamin-2B OS=Arabidopsis thalia	2	89	12	12	60	83	76	60	60	73	8	12	10	6	6	10	8	12	10	6	6	10	84.2	15.9	15.9	92.475	856	856;785	0	284.15	By MS/MS	By MS/MS	By MS/MS	By MS/MS	By MS/MS	By MS/MS	65.4	82.1	74.3	68.5	61.7	74.6	1522000000	213290000
NbS00005402g0013.1;NbS00061958g0003.1;NbS00013765g0004.1;NbS00025727g0006.1	NbS00005402g0013.1;NbS00061958g0003.1;NbS00013765g0004.1	5;5;3;2	3;3;2;1	3;3;2;1	NbS00005402g0013.1 protein AED:0.29 eAED:0.30 QI:0|1|0.66|1|1|1|6|0|341; (*GB) gi|350537875|ref|NP_001233803.1| (e_value=0.0) pto-interacting protein 1 [Solanum lycopersicum];; (*SWP) sp|Q41328|PTI1_SOLLC (e_value=0.0) Pto-interacting protein 1 OS=Solanum	4	5	3	3	0	0	2	5	3	1	0	0	1	3	2	0	0	0	1	3	2	0	18.8	12.3	12.3	37.007	341	341;360;345;300	0	23.418			By matching	By MS/MS	By MS/MS	By matching	0	0	7.3	18.8	12	3.5	26664000	0
NbS00005405g0008.1;NbS00028826g0012.1	NbS00005405g0008.1;NbS00028826g0012.1	1;1	1;1	1;1	NbS00005405g0008.1 protein AED:0.36 eAED:0.36 QI:0|0.75|0.4|0.8|1|1|5|0|217; (*GB) gi|6014904|sp|Q38732.1|DAG_ANTMA (e_value=3e-87) RecName: Full=DAG protein, chloroplastic; Flags: Precursor;; (*SWP) sp|Q38732|DAG_ANTMA (e_value=9e-89) DAG protein, chlorop	2	1	1	1	0	1	1	0	1	1	0	1	1	0	1	1	0	1	1	0	1	1	5.1	5.1	5.1	24.58	217	217;239	0.007815	6.2675		By MS/MS	By matching		By matching	By MS/MS	0	5.1	5.1	0	5.1	5.1	20008000	0
NbS00005426g0113.1	NbS00005426g0113.1	2	2	2	NbS00005426g0113.1 protein AED:0.00 eAED:0.00 QI:287|0.5|0.33|1|0.5|0.33|3|775|247	1	2	2	2	0	0	0	1	2	1	0	0	0	1	2	1	0	0	0	1	2	1	9.3	9.3	9.3	28.024	247	247	0	12.372				By MS/MS	By MS/MS	By matching	0	0	0	4.5	9.3	4.9	28902000	0
NbS00005431g0006.1;NbS00011289g0012.1	NbS00005431g0006.1;NbS00011289g0012.1	1;1	1;1	1;1	NbS00005431g0006.1 protein AED:0.12 eAED:0.12 QI:361|0.5|0.33|1|1|1|3|0|455; (*GB) gi|225430802|ref|XP_002267872.1| (e_value=0.0) PREDICTED: probable polyol transporter 6 [Vitis vinifera];; (*SWP) sp|Q8GXR2|PLT6_ARATH (e_value=0.0) Probable polyol transpor	2	1	1	1	0	1	1	1	1	0	0	1	1	1	1	0	0	1	1	1	1	0	2.4	2.4	2.4	49.497	455	455;521	0.0062976	6.3466		By MS/MS	By MS/MS	By MS/MS	By matching		0	2.4	2.4	2.4	2.4	0	10579000	0
NbS00005453g0004.1	NbS00005453g0004.1	3	3	1	NbS00005453g0004.1 protein AED:0.10 eAED:0.10 QI:176|1|1|1|1|0.66|3|0|382; (*SWP) sp|Q94BT2|AIR12_ARATH (e_value=3e-40) Auxin-induced in root cultures protein 12 OS=Arabidopsis thaliana GN=AIR12 PE=1 SV=3;; (*TAIR) AT3G25290.2 (e_value=1e-148) | Symbols:	1	3	3	1	0	2	2	3	3	1	0	2	2	3	3	1	0	1	1	1	1	1	8.1	8.1	2.9	41.934	382	382	0	19.658		By MS/MS	By MS/MS	By MS/MS	By MS/MS	By MS/MS	0	5.8	5.8	8.1	8.1	2.9	161360000	0
NbS00005464g0015.1;NbS00010427g0017.1;NbS00000600g0012.1;NbS00040543g0009.1;NbS00024629g0013.1;NbS00013959g0022.1;NbS00000836g0004.1;NbS00015744g0009.1;NbS00021239g0010.1;NbS00031330g0016.1	NbS00005464g0015.1	16;2;1;1;1;1;1;1;1;1	16;2;1;1;1;1;1;1;1;1	6;2;0;0;0;0;0;0;0;0	NbS00005464g0015.1 protein AED:0.17 eAED:0.17 QI:675|0.93|0.93|1|0.86|0.75|16|461|1051; (*GB) gi|33186651|gb|AAP97495.1| (e_value=0.0) cellulose synthase [Solanum tuberosum];; (*SWP) sp|Q941L0|CESA3_ARATH (e_value=0.0) Cellulose synthase A catalytic subuni	10	16	16	6	11	15	15	12	8	13	11	15	15	12	8	13	5	5	6	4	2	4	22.2	22.2	9.3	117.13	1051	1051;396;482;544;1040;1046;1076;1086;1135;1173	0	183.1	By MS/MS	By MS/MS	By MS/MS	By MS/MS	By MS/MS	By MS/MS	17	22	22.1	17.2	13.4	19.2	938400000	226470000
NbS00005483g0102.1;NbS00008738g0001.1	NbS00005483g0102.1;NbS00008738g0001.1	3;3	3;3	3;3	NbS00005483g0102.1 protein AED:0.07 eAED:0.07 QI:0|-1|0|1|-1|1|1|0|467;NbS00008738g0001.1 protein AED:0.07 eAED:0.17 QI:0|-1|0|1|-1|1|1|0|523; (*GB) gi|255587163|ref|XP_002534162.1| (e_value=0.0) acyltransferase, putative [Ricinus communis];; (*SWP) sp|Q9L	2	3	3	3	0	2	3	1	1	3	0	2	3	1	1	3	0	2	3	1	1	3	10.3	10.3	10.3	52.835	467	467;523	0	25.525		By MS/MS	By MS/MS	By MS/MS	By MS/MS	By MS/MS	0	5.8	10.3	3.2	3.2	10.3	59784000	0
NbS00005484g0010.1	NbS00005484g0010.1	28	28	10	NbS00005484g0010.1 protein AED:0.19 eAED:0.19 QI:0|0.83|0.71|1|1|1|7|0|643; (*GB) gi|292806707|gb|ADE42483.1| (e_value=0.0) proton pump interactor 1 [Solanum tuberosum];; (*TAIR) AT4G27500.1 (e_value=6e-145) | Symbols: PPI1 | proton pump interactor 1 | chr	1	28	28	10	16	22	25	15	11	25	16	22	25	15	11	25	4	7	9	5	2	8	50.7	50.7	24.7	73.521	643	643	0	258.4	By MS/MS	By MS/MS	By MS/MS	By MS/MS	By MS/MS	By MS/MS	28.6	44.9	46.7	27.8	21.9	46.5	2901000000	177350000
NbS00005491g0018.1;NbS00013344g0010.1	NbS00005491g0018.1	15;2	15;2	15;2	NbS00005491g0018.1 protein AED:0.10 eAED:0.10 QI:61|1|1|1|1|1|7|251|718; (*GB) gi|307101690|gb|ADN32810.1| (e_value=0.0) sieve element occlusion a [Solanum phureja];; (*TAIR) AT3G01680.1 (e_value=0.0) | Symbols: | CONTAINS InterPro DOMAIN/s: Mediator comp	2	15	15	15	8	12	10	8	11	10	8	12	10	8	11	10	8	12	10	8	11	10	18.4	18.4	18.4	82.251	718	718;702	0	103.8	By MS/MS	By MS/MS	By MS/MS	By MS/MS	By MS/MS	By MS/MS	11.6	17.8	18	15.6	13.8	18.1	798570000	54512000
NbS00011216g0015.1;NbS00005506g0018.1	NbS00011216g0015.1;NbS00005506g0018.1	1;1	1;1	1;1	NbS00011216g0015.1 protein AED:0.10 eAED:0.14 QI:0|0.33|0|1|0.33|0.5|4|0|651; (*GB) gi|224126989|ref|XP_002319979.1| (e_value=0.0) predicted protein [Populus trichocarpa];; (*SWP) sp|Q9FL63|Y5410_ARATH (e_value=1e-119) Inactive leucine-rich repeat receptor	2	1	1	1	1	0	1	0	1	1	1	0	1	0	1	1	1	0	1	0	1	1	2	2	2	70.547	651	651;673	0.0057009	6.4111	By matching		By MS/MS		By MS/MS	By matching	2	0	2	0	2	2	16293000	1716200
NbS00005542g0001.1	NbS00005542g0001.1	10	1	1	NbS00005542g0001.1 protein AED:0.28 eAED:0.28 QI:0|-1|0|1|-1|1|1|0|149; (*GB) gi|330318591|gb|AEC10963.1| (e_value=6e-78) 40S ribosomal protein s17 [Camellia sinensis];; (*SWP) sp|P49215|RS17_SOLLC (e_value=4e-78) 40S ribosomal protein S17 OS=Solanum lycop	1	10	1	1	4	8	8	8	3	7	1	1	1	0	0	1	1	1	1	0	0	1	38.3	6	6	16.719	149	149	1	-2	By matching	By MS/MS	By MS/MS	By matching	By matching	By matching	31.5	38.3	31.5	32.2	24.2	38.3	46571000	492130
NbS00005589g0008.1;NbS00027843g0011.1;NbS00025020g0006.1	NbS00005589g0008.1;NbS00027843g0011.1;NbS00025020g0006.1	4;3;2	4;3;2	4;3;2	NbS00005589g0008.1 protein AED:0.21 eAED:0.21 QI:0|1|0.66|1|0.5|0.66|3|0|243; (*GB) gi|88683134|emb|CAJ77501.1| (e_value=9e-149) expp1 protein precursor [Solanum tuberosum];; (*TAIR) AT3G44150.1 (e_value=2e-124) | Symbols: | unknown protein; FUNCTIONS IN:	3	4	4	4	1	3	3	2	3	2	1	3	3	2	3	2	1	3	3	2	3	2	24.7	24.7	24.7	27.164	243	243;243;246	0	76.381	By MS/MS	By MS/MS	By MS/MS	By MS/MS	By MS/MS	By MS/MS	4.5	15.2	19.8	15.2	19.8	10.3	155690000	13462000
NbS00005596g0013.1;NbS00018037g0005.1;NbS00048456g0007.1;NbS00015470g0013.1;NbS00045530g0007.1;NbS00022097g0001.1;NbS00044045g0004.1;NbS00039954g0005.1	NbS00005596g0013.1;NbS00018037g0005.1;NbS00048456g0007.1;NbS00015470g0013.1;NbS00045530g0007.1;NbS00022097g0001.1	6;6;5;5;3;3;2;2	2;2;1;1;1;0;1;0	2;2;1;1;1;0;1;0	NbS00005596g0013.1 protein AED:0.27 eAED:0.27 QI:390|1|1|1|1|1|7|251|128; (*SWP) sp|O24466|RAE1A_ARATH (e_value=7e-71) Ras-related protein RABE1a OS=Arabidopsis thaliana GN=RABE1A PE=1 SV=1;; (*TAIR) AT3G53610.3 (e_value=6e-72) | Symbols: ATRAB8, RAB8 | RA	8	6	2	2	5	5	4	3	2	5	2	2	1	1	0	1	2	2	1	1	0	1	60.9	21.9	21.9	14.1	128	128;194;216;216;85;122;99;172	0	13.656	By MS/MS	By MS/MS	By matching	By MS/MS	By matching	By MS/MS	50	56.2	39.1	40.6	20.3	50	29897000	5806100
NbS00005607g0010.1;NbS00028604g0004.1	NbS00005607g0010.1;NbS00028604g0004.1	4;4	4;4	2;2	NbS00005607g0010.1 protein AED:0.17 eAED:0.17 QI:77|0.78|0.8|1|0.71|0.73|15|0|1019; (*GB) gi|224077052|ref|XP_002305110.1| (e_value=0.0) predicted protein [Populus trichocarpa];; (*SWP) sp|Q5D1D6|GBP1_CHLAE (e_value=1e-38) Interferon-induced guanylate-bind	2	4	4	2	2	4	3	1	0	1	2	4	3	1	0	1	0	2	2	1	0	0	6.3	6.3	2.3	115.32	1019	1019;1022	0	29.752	By MS/MS	By MS/MS	By MS/MS	By matching		By matching	4	6.3	4.5	1.5	0	1.8	113660000	33324000
NbS00005610g0213.1	NbS00005610g0213.1	10	10	3	NbS00005610g0213.1 protein AED:0.05 eAED:0.05 QI:0|0.9|0.81|1|0.9|0.90|11|212|619	1	10	10	3	6	10	7	0	1	4	6	10	7	0	1	4	0	3	2	0	0	0	19.7	19.7	5.7	68.623	619	619	0	104.89	By MS/MS	By MS/MS	By matching		By matching	By MS/MS	11.1	19.7	14.5	0	2.1	6.3	293250000	13589000
NbS00005616g0006.1	NbS00005616g0006.1	20	3	3	NbS00005616g0006.1 protein AED:0.15 eAED:0.15 QI:251|0.96|0.96|1|0.88|0.89|28|583|1195; (*GB) gi|225437598|ref|XP_002271147.1| (e_value=0.0) PREDICTED: nodal modulator 1 [Vitis vinifera];; (*SWP) sp|Q15155|NOMO1_HUMAN (e_value=6e-148) Nodal modulator 1 OS=	1	20	3	3	5	19	19	15	16	13	1	3	3	2	2	2	1	3	3	2	2	2	22.8	5.2	5.2	130.79	1195	1195	0	61.509	By MS/MS	By MS/MS	By MS/MS	By MS/MS	By MS/MS	By MS/MS	7	21.8	22.8	20.3	19.6	17.8	144970000	7365600
NbS00005651g0008.1;NbS00006811g0211.1;NbS00058856g0002.1	NbS00005651g0008.1;NbS00006811g0211.1	7;4;3	7;4;3	3;0;2	NbS00005651g0008.1 protein AED:0.24 eAED:0.24 QI:27|0.62|0.33|1|0.5|0.44|9|0|470; (*GB) gi|175363751|gb|ACB72462.1| (e_value=0.0) elongation factor 1 gamma-like protein [Nicotiana tabacum];; (*SWP) sp|Q6YW46|EF1G2_ORYSJ (e_value=0.0) Elongation factor 1-ga	3	7	7	3	3	4	6	5	3	6	3	4	6	5	3	6	1	1	2	1	1	3	21.1	21.1	6.6	53.402	470	470;778;73	0	79.267	By MS/MS	By MS/MS	By MS/MS	By MS/MS	By MS/MS	By MS/MS	13	15.1	20.2	17.7	13	18.9	376590000	138140000
NbS00005661g0003.1;NbS00013839g0008.1	NbS00005661g0003.1	4;1	1;0	1;0	NbS00005661g0003.1 protein AED:0.00 eAED:0.00 QI:306|1|1|1|0.5|0.33|3|426|874; (*GB) gi|225439482|ref|XP_002269769.1| (e_value=0.0) PREDICTED: importin subunit beta-1 [Vitis vinifera];; (*SWP) sp|P70168|IMB1_MOUSE (e_value=0.0) Importin subunit beta-1 OS=M	2	4	1	1	3	3	2	1	0	1	1	1	1	1	0	1	1	1	1	1	0	1	6.6	1.9	1.9	96.39	874	874;506	0.00040766	10.565	By MS/MS	By MS/MS	By MS/MS	By matching		By MS/MS	5.3	4.7	3.3	1.9	0	1.9	50781000	28846000
NbS00005689g0004.1;NbS00001888g0003.1	NbS00005689g0004.1;NbS00001888g0003.1	2;1	2;1	2;1	NbS00005689g0004.1 protein AED:0.04 eAED:0.04 QI:224|1|1|1|0.8|0.66|6|512|404; (*GB) gi|350537693|ref|NP_001233793.1| (e_value=0.0) calmodulin binding protein SUN-like [Solanum lycopersicum];; (*TAIR) AT5G03960.1 (e_value=7e-44) | Symbols: IQD12 | IQ-domai	2	2	2	2	1	2	0	1	1	2	1	2	0	1	1	2	1	2	0	1	1	2	5.2	5.2	5.2	46.491	404	404;431	0.00041824	11.344	By matching	By MS/MS		By matching	By matching	By MS/MS	2.5	5.2	0	2.5	2.5	5.2	73551000	422890
NbS00005698g0206.1;NbS00046258g0005.1	NbS00005698g0206.1;NbS00046258g0005.1	1;1	1;1	1;1	NbS00005698g0206.1 protein AED:0.34 eAED:0.34 QI:6|0.6|0.66|1|1|1|6|0|286;NbS00046258g0005.1 protein AED:0.14 eAED:0.14 QI:6|0.75|0.6|1|1|1|5|0|290; (*GB) gi|255569012|ref|XP_002525476.1| (e_value=9e-89) conserved hypothetical protein [Ricinus communis];;	2	1	1	1	0	0	1	0	0	1	0	0	1	0	0	1	0	0	1	0	0	1	3.5	3.5	3.5	30.083	286	286;290	0.00928	6.1945			By MS/MS			By MS/MS	0	0	3.5	0	0	3.5	13841000	0
NbS00005708g0012.1	NbS00005708g0012.1	16	16	6	NbS00005708g0012.1 protein AED:0.24 eAED:0.24 QI:277|1|1|1|1|1|3|348|341; (*GB) gi|332693248|gb|AEE92843.1| (e_value=0.0) Potato virus X SL1 RNA interacting protein 2 [Nicotiana benthamiana];; (*SWP) sp|P59910|DJB13_HUMAN (e_value=2e-53) DnaJ homolog subfa	1	16	16	6	1	1	1	10	8	16	1	1	1	10	8	16	0	1	0	3	1	6	54.8	54.8	28.7	36.995	341	341	0	111.15	By matching	By matching	By matching	By MS/MS	By MS/MS	By MS/MS	4.4	7.3	4.4	42.8	20.5	54.8	511620000	983460
[truncated: 2,545 more rows]
[truncated: 39 more columns]

## Sheet: Transforming data
LFQ intensity TH31_Healthy_plant_He1	LFQ intensity TH32_Healthy_plant_He2	LFQ intensity TH33_Healthy_plant_He3	LFQ intensity TH34_Infected_plant_RNP1	LFQ intensity TH35_Infected_plant_RNP2	LFQ intensity TH36_infected_plant_RNP3	Only identified by site	Reverse	Potential contaminant	FilteredRows	Student's T-test Significant He_Inf	Student's T-test significant	id	Number of proteins	Peptides	Unique peptides	Sequence coverage	Mol weight kDa	Sequence length	Q value	Score	Intensity	iBAQ	iBAQ TH31_Healthy_plant_He1	iBAQ TH32_Healthy_plant_He2	iBAQ TH33_Healthy_plant_He3	iBAQ TH34_Infected_plant_RNP1	iBAQ TH35_Infected_plant_RNP2	iBAQ TH36_infected_plant_RNP3	-Log Student's T-test p-value He_Inf	Student's T-test q-value He_Inf	Student's T-test Difference He_Inf	Student's T-test Test statistic He_Inf	Protein IDs	Majority protein IDs	Fasta headers
[truncated: 1,816 more rows]

[truncated: 3 more sheets: Significant present, Identifiers Venn diagram, Gene onthology]
