# Supplementary material for: An Isoform of the Eukaryotic Translation Elongation Factor 1A (eEF1a) Acts as a Pro-Viral Factor Required for Tomato Spotted Wilt Virus Disease in Nicotiana benthamiana
Source: Viruses. 2021 Oct 30;13(11):2190. doi: 10.3390/v13112190 (PMC8619209; doi:10.3390/v13112190)
Supplement: Supplementary file 1 [file viruses-13-02190-s001.zip › Table S3 MS data of the TSWV replicon system in yeast.xlsx]

## Sheet: Overview
Suplemental Table 3. Data analyses RNP and control fractions from yeast
Tomato spotted wilt virus ribonucleoprotein interactome in N. benthamiana and S. cerevisiae
Helderman et al. 2021
Overview
Parameters	Parameters used for peptide identification by MaxQuant
ProteinGroups	Identified proteins with original LFQ intensity and iBAQ values
Transforming data	Transforming the data for statistical testing
Significantly present	List of protein either enriched in the RNP fraction or the Mock fraction
Identifiers Venn diagram	Input protein identifiers for all samples+ output Venn diagram
Gene onthology	Gene onthology IDs

## Sheet: Parameters
Parameter	Value
Version	1.6.3.4
User name	LCMS
Machine name	BICMAXQUANT2
Date of writing	10/31/2019 12:40:36
Include contaminants	TRUE
PSM FDR	0.01
PSM FDR Crosslink	0.01
Protein FDR	0.01
Site FDR	0.01
Use Normalized Ratios For Occupancy	TRUE
Min. peptide Length	7
Min. score for unmodified peptides	0
Min. score for modified peptides	40
Min. delta score for unmodified peptides	0
Min. delta score for modified peptides	6
Min. unique peptides	0
Min. razor peptides	1
Min. peptides	1
Use only unmodified peptides and	TRUE
Modifications included in protein quantification	Oxidation (M);Acetyl (Protein N-term);Deamidation (NQ)
Peptides used for protein quantification	Razor
Discard unmodified counterpart peptides	TRUE
Label min. ratio count	2
Use delta score	FALSE
iBAQ	TRUE
iBAQ log fit	TRUE
Match between runs	TRUE
Matching time window [min]	0.7
Alignment time window [min]	20
Find dependent peptides	TRUE
Dependent peptide FDR	0.01
Mass bin size	0.0065
Fasta file	D:\Databases_MaxQuant\Tieme TSWV_BR-01_plus_target_proteins Uniprot2017.fasta;D:\Databases_MaxQuant\Yeast Bakers Ref Uniprot2013.fasta
Decoy mode	revert
Include contaminants	TRUE
Advanced ratios	TRUE
Fixed andromeda index folder	D:\Andromeda
Temporary folder	C:\Temp
Combined folder location
Second peptides	TRUE
Stabilize large LFQ ratios	TRUE
Separate LFQ in parameter groups	FALSE
Require MS/MS for LFQ comparisons	TRUE
Calculate peak properties	FALSE
Main search max. combinations	200
Advanced site intensities	TRUE
Write msScans table	TRUE
Write msmsScans table	TRUE
Write ms3Scans table	TRUE
Write allPeptides table	TRUE
Write mzRange table	TRUE
Write pasefMsmsScans table	TRUE
Write accumulatedPasefMsmsScans table	TRUE
Max. peptide mass [Da]	4600
Min. peptide length for unspecific search	8
Max. peptide length for unspecific search	25
Razor protein FDR	TRUE
Disable MD5	FALSE
Max mods in site table	3
Match unidentified features	FALSE
Epsilon score for mutations
Evaluate variant peptides separately	TRUE
Variation mode	None
MS/MS tol. (FTMS)	20 ppm
Top MS/MS peaks per Da interval. (FTMS)	12
Da interval. (FTMS)	100
MS/MS deisotoping (FTMS)	TRUE
MS/MS deisotoping tolerance (FTMS)	7
MS/MS deisotoping tolerance unit (FTMS)	ppm
MS/MS higher charges (FTMS)	TRUE
MS/MS water loss (FTMS)	TRUE
MS/MS ammonia loss (FTMS)	TRUE
MS/MS dependent losses (FTMS)	TRUE
MS/MS recalibration (FTMS)	TRUE
MS/MS tol. (ITMS)	0.5 Da
Top MS/MS peaks per Da interval. (ITMS)	8
Da interval. (ITMS)	100
MS/MS deisotoping (ITMS)	FALSE
MS/MS deisotoping tolerance (ITMS)	0.15
MS/MS deisotoping tolerance unit (ITMS)	Da
MS/MS higher charges (ITMS)	TRUE
MS/MS water loss (ITMS)	TRUE
MS/MS ammonia loss (ITMS)	TRUE
MS/MS dependent losses (ITMS)	TRUE
MS/MS recalibration (ITMS)	FALSE
MS/MS tol. (TOF)	40 ppm
Top MS/MS peaks per Da interval. (TOF)	10
Da interval. (TOF)	100
MS/MS deisotoping (TOF)	TRUE
MS/MS deisotoping tolerance (TOF)	0.01
MS/MS deisotoping tolerance unit (TOF)	Da
MS/MS higher charges (TOF)	TRUE
MS/MS water loss (TOF)	TRUE
MS/MS ammonia loss (TOF)	TRUE
MS/MS dependent losses (TOF)	TRUE
MS/MS recalibration (TOF)	FALSE
MS/MS tol. (Unknown)	0.5 Da
Top MS/MS peaks per Da interval. (Unknown)	8
Da interval. (Unknown)	100
MS/MS deisotoping (Unknown)	FALSE
MS/MS deisotoping tolerance (Unknown)	0.15
MS/MS deisotoping tolerance unit (Unknown)	Da
MS/MS higher charges (Unknown)	TRUE
MS/MS water loss (Unknown)	TRUE
MS/MS ammonia loss (Unknown)	TRUE
MS/MS dependent losses (Unknown)	TRUE
MS/MS recalibration (Unknown)	FALSE
Site tables	Deamidation (NQ)Sites.txt;Oxidation (M)Sites.txt

## Sheet: Protein Groups
Protein IDs	Majority protein IDs	Peptide counts (all)	Peptide counts (razor+unique)	Peptide counts (unique)	Protein names	Gene names	Fasta headers	Number of proteins	Peptides	Razor + unique peptides	Unique peptides	Peptides TH21_Yeast_RNP1	Peptides TH22_Yeast_RNP2	Peptides TH23_Yeast_RNP3	Peptides TH24_N_with_RNA1	Peptides TH25_N_with_RNA2	Peptides TH26_N_with_RNA3	Peptides TH27_RNA1	Peptides TH28_RNA2	Peptides TH29_RNA3	Razor + unique peptides TH21_Yeast_RNP1	Razor + unique peptides TH22_Yeast_RNP2	Razor + unique peptides TH23_Yeast_RNP3	Razor + unique peptides TH24_N_with_RNA1	Razor + unique peptides TH25_N_with_RNA2	Razor + unique peptides TH26_N_with_RNA3	Razor + unique peptides TH27_RNA1	Razor + unique peptides TH28_RNA2	Razor + unique peptides TH29_RNA3	Unique peptides TH21_Yeast_RNP1	Unique peptides TH22_Yeast_RNP2	Unique peptides TH23_Yeast_RNP3	Unique peptides TH24_N_with_RNA1	Unique peptides TH25_N_with_RNA2	Unique peptides TH26_N_with_RNA3	Unique peptides TH27_RNA1	Unique peptides TH28_RNA2	Unique peptides TH29_RNA3	Sequence coverage [%]	Unique + razor sequence coverage [%]	Unique sequence coverage [%]	Mol. weight [kDa]	Sequence length	Sequence lengths	Q-value	Score	Identification type TH21_Yeast_RNP1	Identification type TH22_Yeast_RNP2	Identification type TH23_Yeast_RNP3
A5Z2X5	A5Z2X5	1	1	1	UPF0495 protein YPR010C-A	YPR010C-A	sp|A5Z2X5|YP010_YEAST UPF0495 protein YPR010C-A OS=Saccharomyces cerevisiae (strain ATCC 204508 / S288c) GN=YPR010C-A PE=3 SV=1	1	1	1	1	0	1	0	0	0	0	0	0	0	0	1	0	0	0	0	0	0	0	0	1	0	0	0	0	0	0	0	26.4	26.4	26.4	7.9021	72	72	0	12.416		By MS/MS
CON__sp|P00760|TRY1_BOVIN	CON__sp|P00760|TRY1_BOVIN	12	12	12				1	12	12	12	4	9	10	7	8	5	6	5	2	4	9	10	7	8	5	6	5	2	4	9	10	7	8	5	6	5	2	50	50	50	25.785	246	246	0	323.31	By MS/MS	By MS/MS	By MS/MS
CON__sp|P04259|K2C6B_HUMAN;CON__sp|P48668|K2C6C_HUMAN;CON__sp|P02538|K2C6A_HUMAN;CON__sp|P19013|K2C4_HUMAN	CON__sp|P04259|K2C6B_HUMAN;CON__sp|P48668|K2C6C_HUMAN;CON__sp|P02538|K2C6A_HUMAN	6;5;5;1	2;2;2;0	0;0;0;0			;;	4	6	2	0	3	1	3	1	4	3	3	4	2	2	0	1	0	1	1	1	2	1	0	0	0	0	0	0	0	0	0	10.3	3	0	60.066	564	564;564;564;534	0.0049164	2.0594	By MS/MS	By matching	By MS/MS
CON__sp|P04264|K2C1_HUMAN	CON__sp|P04264|K2C1_HUMAN	24	24	21				1	24	24	21	9	7	13	7	15	11	11	8	2	9	7	13	7	15	11	11	8	2	7	7	11	5	12	9	8	7	2	38.7	38.7	35.2	66.038	644	644	0	286.5	By MS/MS	By MS/MS	By MS/MS
CON__sp|P13645|K1C10_HUMAN;CON__sp|P02533|K1C14_HUMAN;CON__sp|P08779|K1C16_HUMAN;CON__sp|Q14525|KT33B_HUMAN;CON__sp|Q15323|K1H1_HUMAN;CON__sp|Q14532|K1H2_HUMAN;CON__sp|Q92764|KRT35_HUMAN	CON__sp|P13645|K1C10_HUMAN	13;2;2;1;1;1;1	13;2;2;1;1;1;1	13;2;2;1;1;1;1				7	13	13	13	6	2	12	6	6	4	4	5	1	6	2	12	6	6	4	4	5	1	6	2	12	6	6	4	4	5	1	23.8	23.8	23.8	58.826	584	584;472;473;404;416;448;455	0	64.421	By MS/MS	By MS/MS	By MS/MS
CON__sp|P13647|K2C5_HUMAN;CON__sp|P08729|K2C7_HUMAN;CON__sp|O43790|KRT86_HUMAN;CON__sp|P78385|KRT83_HUMAN;CON__sp|Q14533|KRT81_HUMAN;CON__sp|P78386|KRT85_HUMAN;CON__sp|Q9NSB2|KRT84_HUMAN	CON__sp|P13647|K2C5_HUMAN	6;1;1;1;1;1;1	2;0;0;0;0;0;0	2;0;0;0;0;0;0				7	6	2	2	5	1	3	2	3	3	3	4	1	2	0	1	1	1	1	1	1	0	2	0	1	1	1	1	1	1	0	10.3	3.7	3.7	62.378	590	590;469;486;493;505;507;600	0	4.0448	By MS/MS	By matching	By MS/MS
CON__sp|P35527|K1C9_HUMAN	CON__sp|P35527|K1C9_HUMAN	11	11	11				1	11	11	11	4	3	6	5	7	3	4	4	1	4	3	6	5	7	3	4	4	1	4	3	6	5	7	3	4	4	1	21.5	21.5	21.5	62.064	623	623	0	96.44	By MS/MS	By MS/MS	By MS/MS
CON__sp|P35908|K22E_HUMAN	CON__sp|P35908|K22E_HUMAN	8	7	5				1	8	7	5	4	2	4	3	6	3	3	5	3	3	2	3	2	5	2	2	4	3	3	1	2	2	4	1	2	2	2	15.3	13.5	10.2	65.432	639	639	0	23.471	By MS/MS	By MS/MS	By MS/MS
D6VTK4	D6VTK4	2	2	2	Pheromone alpha factor receptor	STE2	sp|D6VTK4|STE2_YEAST Pheromone alpha factor receptor OS=Saccharomyces cerevisiae (strain ATCC 204508 / S288c) GN=STE2 PE=1 SV=2	1	2	2	2	1	1	1	1	1	0	0	1	0	1	1	1	1	1	0	0	1	0	1	1	1	1	1	0	0	1	0	7.4	7.4	7.4	47.848	431	431	0	6.1758	By matching	By MS/MS	By MS/MS
O13329	O13329	1	1	1	DNA replication fork-blocking protein FOB1	FOB1	sp|O13329|FOB1_YEAST DNA replication fork-blocking protein FOB1 OS=Saccharomyces cerevisiae (strain ATCC 204508 / S288c) GN=FOB1 PE=1 SV=2	1	1	1	1	0	1	1	0	0	0	0	0	0	0	1	1	0	0	0	0	0	0	0	1	1	0	0	0	0	0	0	3.5	3.5	3.5	65.318	566	566	0	5.2983		By MS/MS	By matching
O13516	O13516	10	1	1	40S ribosomal protein S9-A	RPS9A	sp|O13516|RS9A_YEAST 40S ribosomal protein S9-A OS=Saccharomyces cerevisiae (strain ATCC 204508 / S288c) GN=RPS9A PE=1 SV=3	1	10	1	1	3	8	9	7	8	2	3	6	0	1	1	1	1	1	1	0	1	0	1	1	1	1	1	1	0	1	0	45.7	9.1	9.1	22.443	197	197	0	33.556	By MS/MS	By matching	By matching
O14455	O14455	21	21	5	60S ribosomal protein L36-B	RPL36B	sp|O14455|RL36B_YEAST 60S ribosomal protein L36-B OS=Saccharomyces cerevisiae (strain ATCC 204508 / S288c) GN=RPL36B PE=1 SV=3	1	21	21	5	15	17	19	18	15	11	9	13	1	15	17	19	18	15	11	9	13	1	5	2	4	5	3	3	2	3	1	73	73	28	11.135	100	100	0	221.6	By MS/MS	By MS/MS	By MS/MS
O14467	O14467	7	7	7	Multiprotein-bridging factor 1	MBF1	sp|O14467|MBF1_YEAST Multiprotein-bridging factor 1 OS=Saccharomyces cerevisiae (strain ATCC 204508 / S288c) GN=MBF1 PE=1 SV=2	1	7	7	7	3	3	5	4	4	3	2	2	1	3	3	5	4	4	3	2	2	1	3	3	5	4	4	3	2	2	1	49	49	49	16.403	151	151	0	20.98	By matching	By MS/MS	By MS/MS
P00044;P00045	P00044;P00045	1;1	1;1	1;1	Cytochrome c iso-1;Cytochrome c iso-2	CYC1;CYC7	sp|P00044|CYC1_YEAST Cytochrome c iso-1 OS=Saccharomyces cerevisiae (strain ATCC 204508 / S288c) GN=CYC1 PE=1 SV=2;sp|P00045|CYC7_YEAST Cytochrome c iso-2 OS=Saccharomyces cerevisiae (strain ATCC 204508 / S288c) GN=CYC7 PE=1 SV=1	2	1	1	1	0	1	1	1	1	0	0	0	0	0	1	1	1	1	0	0	0	0	0	1	1	1	1	0	0	0	0	10.1	10.1	10.1	12.182	109	109;113	0.0083411	1.6787		By MS/MS	By matching
P00330;P00331;P38113	P00330;P00331	10;5;2	10;5;2	9;4;2	Alcohol dehydrogenase 1;Alcohol dehydrogenase 2	ADH1;ADH2	sp|P00330|ADH1_YEAST Alcohol dehydrogenase 1 OS=Saccharomyces cerevisiae (strain ATCC 204508 / S288c) GN=ADH1 PE=1 SV=5;sp|P00331|ADH2_YEAST Alcohol dehydrogenase 2 OS=Saccharomyces cerevisiae (strain ATCC 204508 / S288c) GN=ADH2 PE=1 SV=3	3	10	10	9	2	6	7	2	4	2	2	4	0	2	6	7	2	4	2	2	4	0	1	5	7	1	4	1	2	4	0	26.7	26.7	24.7	36.849	348	348;348;351	0	30.41	By MS/MS	By MS/MS	By MS/MS
P00358	P00358	18	2	1	Glyceraldehyde-3-phosphate dehydrogenase 2	TDH2	sp|P00358|G3P2_YEAST Glyceraldehyde-3-phosphate dehydrogenase 2 OS=Saccharomyces cerevisiae (strain ATCC 204508 / S288c) GN=TDH2 PE=1 SV=3	1	18	2	1	6	11	9	10	10	7	5	9	0	0	1	1	1	1	0	0	1	0	0	0	1	1	1	0	0	1	0	59.9	12.7	5.4	35.846	332	332	0	22.926	By matching	By MS/MS	By matching
P00359	P00359	20	20	4	Glyceraldehyde-3-phosphate dehydrogenase 3	TDH3	sp|P00359|G3P3_YEAST Glyceraldehyde-3-phosphate dehydrogenase 3 OS=Saccharomyces cerevisiae (strain ATCC 204508 / S288c) GN=TDH3 PE=1 SV=3	1	20	20	4	7	12	11	12	12	9	5	11	1	7	12	11	12	12	9	5	11	1	1	2	3	3	3	2	0	3	1	59.9	59.9	12.7	35.746	332	332	0	323.31	By MS/MS	By MS/MS	By MS/MS
P00360	P00360	11	1	1	Glyceraldehyde-3-phosphate dehydrogenase 1	TDH1	sp|P00360|G3P1_YEAST Glyceraldehyde-3-phosphate dehydrogenase 1 OS=Saccharomyces cerevisiae (strain ATCC 204508 / S288c) GN=TDH1 PE=1 SV=3	1	11	1	1	5	6	5	9	8	7	3	6	0	0	1	1	1	1	1	0	0	0	0	1	1	1	1	1	0	0	0	38.6	3.3	3.3	35.75	332	332	0	17.372	By matching	By MS/MS	By MS/MS
P00401	P00401	1	1	1	Cytochrome c oxidase subunit 1	COX1	sp|P00401|COX1_YEAST Cytochrome c oxidase subunit 1 OS=Saccharomyces cerevisiae (strain ATCC 204508 / S288c) GN=COX1 PE=1 SV=2	1	1	1	1	0	1	1	0	0	0	0	0	0	0	1	1	0	0	0	0	0	0	0	1	1	0	0	0	0	0	0	4.3	4.3	4.3	58.797	534	534	0	10.977		By MS/MS	By matching
P00410	P00410	1	1	1	Cytochrome c oxidase subunit 2	COX2	sp|P00410|COX2_YEAST Cytochrome c oxidase subunit 2 OS=Saccharomyces cerevisiae (strain ATCC 204508 / S288c) GN=COX2 PE=1 SV=1	1	1	1	1	0	1	1	0	0	0	0	0	0	0	1	1	0	0	0	0	0	0	0	1	1	0	0	0	0	0	0	6.8	6.8	6.8	28.567	251	251	0	3.9086		By MS/MS	By matching
P00549;P52489	P00549	25;1	25;1	25;1	Pyruvate kinase 1	CDC19	sp|P00549|KPYK1_YEAST Pyruvate kinase 1 OS=Saccharomyces cerevisiae (strain ATCC 204508 / S288c) GN=CDC19 PE=1 SV=2	2	25	25	25	6	16	18	10	14	10	9	6	3	6	16	18	10	14	10	9	6	3	6	16	18	10	14	10	9	6	3	51.6	51.6	51.6	54.544	500	500;506	0	300.64	By MS/MS	By MS/MS	By MS/MS
P00560	P00560	16	16	16	Phosphoglycerate kinase	PGK1	sp|P00560|PGK_YEAST Phosphoglycerate kinase OS=Saccharomyces cerevisiae (strain ATCC 204508 / S288c) GN=PGK1 PE=1 SV=2	1	16	16	16	3	13	8	6	6	5	2	3	0	3	13	8	6	6	5	2	3	0	3	13	8	6	6	5	2	3	0	49.3	49.3	49.3	44.738	416	416	0	104.81	By MS/MS	By MS/MS	By MS/MS
P00815	P00815	2	2	2	Histidine biosynthesis trifunctional protein;Phosphoribosyl-AMP cyclohydrolase;Phosphoribosyl-ATP pyrophosphohydrolase;Histidinol dehydrogenase	HIS4	sp|P00815|HIS2_YEAST Histidine biosynthesis trifunctional protein OS=Saccharomyces cerevisiae (strain ATCC 204508 / S288c) GN=HIS4 PE=1 SV=3	1	2	2	2	0	1	1	1	1	0	0	0	0	0	1	1	1	1	0	0	0	0	0	1	1	1	1	0	0	0	0	2.9	2.9	2.9	87.72	799	799	0	3.8526		By MS/MS	By MS/MS
P00830	P00830	10	10	10	ATP synthase subunit beta, mitochondrial	ATP2	sp|P00830|ATPB_YEAST ATP synthase subunit beta, mitochondrial OS=Saccharomyces cerevisiae (strain ATCC 204508 / S288c) GN=ATP2 PE=1 SV=2	1	10	10	10	0	7	10	5	4	2	2	3	0	0	7	10	5	4	2	2	3	0	0	7	10	5	4	2	2	3	0	21.5	21.5	21.5	54.793	511	511	0	60.571		By MS/MS	By MS/MS
P00890	P00890	1	1	1	Citrate synthase, mitochondrial	CIT1	sp|P00890|CISY1_YEAST Citrate synthase, mitochondrial OS=Saccharomyces cerevisiae (strain ATCC 204508 / S288c) GN=CIT1 PE=1 SV=2	1	1	1	1	0	1	0	0	0	0	0	0	0	0	1	0	0	0	0	0	0	0	0	1	0	0	0	0	0	0	0	3.3	3.3	3.3	53.359	479	479	0	3.4256		By MS/MS
P00924	P00924	26	10	10	Enolase 1	ENO1	sp|P00924|ENO1_YEAST Enolase 1 OS=Saccharomyces cerevisiae (strain ATCC 204508 / S288c) GN=ENO1 PE=1 SV=3	1	26	10	10	5	20	14	10	11	8	4	7	1	1	9	3	3	2	2	1	2	0	1	9	3	3	2	2	1	2	0	54	24.3	24.3	46.816	437	437	0	118.65	By MS/MS	By MS/MS	By MS/MS
P00925	P00925	34	34	18	Enolase 2	ENO2	sp|P00925|ENO2_YEAST Enolase 2 OS=Saccharomyces cerevisiae (strain ATCC 204508 / S288c) GN=ENO2 PE=1 SV=2	1	34	34	18	5	25	21	14	18	9	5	9	2	5	25	21	14	18	9	5	9	2	1	14	10	7	9	3	2	4	1	61.6	61.6	36.8	46.914	437	437	0	323.31	By MS/MS	By MS/MS	By MS/MS
P00927	P00927	5	5	5	Threonine dehydratase, mitochondrial	ILV1	sp|P00927|THDH_YEAST Threonine dehydratase, mitochondrial OS=Saccharomyces cerevisiae (strain ATCC 204508 / S288c) GN=ILV1 PE=1 SV=2	1	5	5	5	0	4	5	1	1	0	0	0	0	0	4	5	1	1	0	0	0	0	0	4	5	1	1	0	0	0	0	11.8	11.8	11.8	63.83	576	576	0	38.71		By MS/MS	By MS/MS
P00931	P00931	5	5	5	Tryptophan synthase	TRP5	sp|P00931|TRP_YEAST Tryptophan synthase OS=Saccharomyces cerevisiae (strain ATCC 204508 / S288c) GN=TRP5 PE=1 SV=1	1	5	5	5	1	4	3	0	1	0	1	0	0	1	4	3	0	1	0	1	0	0	1	4	3	0	1	0	1	0	0	10	10	10	76.625	707	707	0	21.536	By matching	By MS/MS	By MS/MS
P00942	P00942	1	1	1	Triosephosphate isomerase	TPI1	sp|P00942|TPIS_YEAST Triosephosphate isomerase OS=Saccharomyces cerevisiae (strain ATCC 204508 / S288c) GN=TPI1 PE=1 SV=2	1	1	1	1	0	1	1	1	1	0	0	1	0	0	1	1	1	1	0	0	1	0	0	1	1	1	1	0	0	1	0	3.6	3.6	3.6	26.795	248	248	0.0091491	1.5832		By MS/MS	By MS/MS
P00950	P00950	11	11	11	Phosphoglycerate mutase 1	GPM1	sp|P00950|PMG1_YEAST Phosphoglycerate mutase 1 OS=Saccharomyces cerevisiae (strain ATCC 204508 / S288c) GN=GPM1 PE=1 SV=3	1	11	11	11	3	6	8	4	6	5	1	4	1	3	6	8	4	6	5	1	4	1	3	6	8	4	6	5	1	4	1	32	32	32	27.608	247	247	0	66.558	By MS/MS	By MS/MS	By MS/MS
P00958	P00958	2	2	2	Methionine--tRNA ligase, cytoplasmic	MES1	sp|P00958|SYMC_YEAST Methionine--tRNA ligase, cytoplasmic OS=Saccharomyces cerevisiae (strain ATCC 204508 / S288c) GN=MES1 PE=1 SV=4	1	2	2	2	1	0	1	0	0	1	0	0	0	1	0	1	0	0	1	0	0	0	1	0	1	0	0	1	0	0	0	2.5	2.5	2.5	85.677	751	751	0.0010823	2.6913	By MS/MS		By MS/MS
P01120	P01120	2	2	2	Ras-like protein 2	RAS2	sp|P01120|RAS2_YEAST Ras-like protein 2 OS=Saccharomyces cerevisiae (strain ATCC 204508 / S288c) GN=RAS2 PE=1 SV=4	1	2	2	2	0	1	0	0	1	1	0	0	0	0	1	0	0	1	1	0	0	0	0	1	0	0	1	1	0	0	0	8.1	8.1	8.1	34.705	322	322	0	13.99		By MS/MS
P02293	P02293	21	21	1	Histone H2B.1	HTB1	sp|P02293|H2B1_YEAST Histone H2B.1 OS=Saccharomyces cerevisiae (strain ATCC 204508 / S288c) GN=HTB1 PE=1 SV=2	1	21	21	1	8	19	16	15	11	7	6	10	4	8	19	16	15	11	7	6	10	4	1	1	1	1	1	1	0	1	0	61.8	61.8	9.2	14.252	131	131	0	323.31	By MS/MS	By MS/MS	By MS/MS
P02309	P02309	18	18	18	Histone H4	HHF1	sp|P02309|H4_YEAST Histone H4 OS=Saccharomyces cerevisiae (strain ATCC 204508 / S288c) GN=HHF1 PE=1 SV=2	1	18	18	18	4	13	13	10	8	8	5	10	3	4	13	13	10	8	8	5	10	3	4	13	13	10	8	8	5	10	3	80.6	80.6	80.6	11.368	103	103	0	181.31	By MS/MS	By MS/MS	By MS/MS
P02381	P02381	2	2	2	Ribosomal protein VAR1, mitochondrial	VAR1	sp|P02381|RMAR_YEAST Ribosomal protein VAR1, mitochondrial OS=Saccharomyces cerevisiae (strain ATCC 204508 / S288c) GN=VAR1 PE=1 SV=3	1	2	2	2	1	1	1	0	1	1	0	1	0	1	1	1	0	1	1	0	1	0	1	1	1	0	1	1	0	1	0	7	7	7	47.123	398	398	0	5.9732	By MS/MS	By MS/MS	By matching
P02406	P02406	20	20	20	60S ribosomal protein L28	RPL28	sp|P02406|RL28_YEAST 60S ribosomal protein L28 OS=Saccharomyces cerevisiae (strain ATCC 204508 / S288c) GN=RPL28 PE=1 SV=3	1	20	20	20	6	20	19	16	12	6	6	8	2	6	20	19	16	12	6	6	8	2	6	20	19	16	12	6	6	8	2	59.7	59.7	59.7	16.721	149	149	0	323.31	By MS/MS	By MS/MS	By MS/MS
P14127;P02407	P14127;P02407	33;33	33;33	33;33	40S ribosomal protein S17-B;40S ribosomal protein S17-A	RPS17B;RPS17A	sp|P14127|RS17B_YEAST 40S ribosomal protein S17-B OS=Saccharomyces cerevisiae (strain ATCC 204508 / S288c) GN=RPS17B PE=1 SV=1;sp|P02407|RS17A_YEAST 40S ribosomal protein S17-A OS=Saccharomyces cerevisiae (strain ATCC 204508 / S288c) GN=RPS17A PE=1 SV=1	2	33	33	33	11	27	27	26	25	5	5	13	0	11	27	27	26	25	5	5	13	0	11	27	27	26	25	5	5	13	0	88.2	88.2	88.2	15.803	136	136;136	0	323.31	By MS/MS	By MS/MS	By MS/MS
P02557	P02557	3	3	3	Tubulin beta chain	TUB2	sp|P02557|TBB_YEAST Tubulin beta chain OS=Saccharomyces cerevisiae (strain ATCC 204508 / S288c) GN=TUB2 PE=1 SV=2	1	3	3	3	0	3	2	0	1	0	1	0	0	0	3	2	0	1	0	1	0	0	0	3	2	0	1	0	1	0	0	10.1	10.1	10.1	50.922	457	457	0	9.6522		By MS/MS	By matching
P02829	P02829	38	38	7	ATP-dependent molecular chaperone HSP82	HSP82	sp|P02829|HSP82_YEAST ATP-dependent molecular chaperone HSP82 OS=Saccharomyces cerevisiae (strain ATCC 204508 / S288c) GN=HSP82 PE=1 SV=1	1	38	38	7	6	30	28	13	15	9	7	11	3	6	30	28	13	15	9	7	11	3	0	6	6	1	2	2	1	1	0	40.5	40.5	9.2	81.405	709	709	0	323.31	By MS/MS	By MS/MS	By MS/MS
P02994	P02994	25	25	25	Elongation factor 1-alpha	TEF1	sp|P02994|EF1A_YEAST Elongation factor 1-alpha OS=Saccharomyces cerevisiae (strain ATCC 204508 / S288c) GN=TEF1 PE=1 SV=1	1	25	25	25	12	18	12	18	18	11	4	9	3	12	18	12	18	18	11	4	9	3	12	18	12	18	18	11	4	9	3	48	48	48	50.032	458	458	0	291.05	By MS/MS	By MS/MS	By MS/MS
P03874	P03874	1	1	1	Cytochrome B pre-mRNA-processing protein 2	CBP2	sp|P03874|CBP2_YEAST Cytochrome B pre-mRNA-processing protein 2 OS=Saccharomyces cerevisiae (strain ATCC 204508 / S288c) GN=CBP2 PE=1 SV=2	1	1	1	1	0	1	1	0	0	0	0	0	0	0	1	1	0	0	0	0	0	0	0	1	1	0	0	0	0	0	0	2.4	2.4	2.4	73.86	630	630	0.0011148	2.967		By MS/MS	By matching
P03962	P03962	2	2	2	Orotidine 5-phosphate decarboxylase	URA3	sp|P03962|PYRF_YEAST Orotidine 5-phosphate decarboxylase OS=Saccharomyces cerevisiae (strain ATCC 204508 / S288c) GN=URA3 PE=1 SV=2	1	2	2	2	1	1	1	0	1	1	0	0	1	1	1	1	0	1	1	0	0	1	1	1	1	0	1	1	0	0	1	10.5	10.5	10.5	29.239	267	267	0	34.109	By MS/MS	By MS/MS	By matching
P03965	P03965	9	8	8	Carbamoyl-phosphate synthase arginine-specific large chain	CPA2	sp|P03965|CARB_YEAST Carbamoyl-phosphate synthase arginine-specific large chain OS=Saccharomyces cerevisiae (strain ATCC 204508 / S288c) GN=CPA2 PE=1 SV=1	1	9	8	8	2	7	6	0	4	1	2	0	0	1	7	5	0	3	0	1	0	0	1	7	5	0	3	0	1	0	0	11.1	10	10	123.91	1118	1118	0	53.287	By matching	By MS/MS	By MS/MS
P04046	P04046	2	2	2	Amidophosphoribosyltransferase	ADE4	sp|P04046|PUR1_YEAST Amidophosphoribosyltransferase OS=Saccharomyces cerevisiae (strain ATCC 204508 / S288c) GN=ADE4 PE=1 SV=2	1	2	2	2	0	0	2	0	1	0	0	0	0	0	0	2	0	1	0	0	0	0	0	0	2	0	1	0	0	0	0	3.5	3.5	3.5	56.719	510	510	0.010009	1.5667			By MS/MS
P04050	P04050	9	9	9	DNA-directed RNA polymerase II subunit RPB1	RPO21	sp|P04050|RPB1_YEAST DNA-directed RNA polymerase II subunit RPB1 OS=Saccharomyces cerevisiae (strain ATCC 204508 / S288c) GN=RPO21 PE=1 SV=2	1	9	9	9	0	7	4	0	0	0	0	0	0	0	7	4	0	0	0	0	0	0	0	7	4	0	0	0	0	0	0	6.9	6.9	6.9	191.61	1733	1733	0	44.239		By MS/MS	By MS/MS
P04051	P04051	2	2	2	DNA-directed RNA polymerase III subunit RPC1	RPO31	sp|P04051|RPC1_YEAST DNA-directed RNA polymerase III subunit RPC1 OS=Saccharomyces cerevisiae (strain ATCC 204508 / S288c) GN=RPO31 PE=1 SV=1	1	2	2	2	0	1	1	0	1	0	0	0	0	0	1	1	0	1	0	0	0	0	0	1	1	0	1	0	0	0	0	2.2	2.2	2.2	162.3	1460	1460	0	11.604		By MS/MS	By matching
P04147	P04147	7	7	7	Polyadenylate-binding protein, cytoplasmic and nuclear	PAB1	sp|P04147|PABP_YEAST Polyadenylate-binding protein, cytoplasmic and nuclear OS=Saccharomyces cerevisiae (strain ATCC 204508 / S288c) GN=PAB1 PE=1 SV=4	1	7	7	7	1	6	6	4	1	0	0	1	0	1	6	6	4	1	0	0	1	0	1	6	6	4	1	0	0	1	0	13.7	13.7	13.7	64.343	577	577	0	17.165	By matching	By MS/MS	By MS/MS
P04449	P04449	34	34	6	60S ribosomal protein L24-A	RPL24A	sp|P04449|RL24A_YEAST 60S ribosomal protein L24-A OS=Saccharomyces cerevisiae (strain ATCC 204508 / S288c) GN=RPL24A PE=1 SV=1	1	34	34	6	15	23	25	26	27	17	10	20	1	15	23	25	26	27	17	10	20	1	1	4	4	3	5	2	4	3	0	80	80	23.9	17.613	155	155	0	323.31	By MS/MS	By MS/MS	By MS/MS
P04456	P04456	17	17	17	60S ribosomal protein L25	RPL25	sp|P04456|RL25_YEAST 60S ribosomal protein L25 OS=Saccharomyces cerevisiae (strain ATCC 204508 / S288c) GN=RPL25 PE=1 SV=4	1	17	17	17	10	12	14	14	12	9	7	9	2	10	12	14	14	12	9	7	9	2	10	12	14	14	12	9	7	9	2	62.7	62.7	62.7	15.757	142	142	0	128.08	By MS/MS	By MS/MS	By MS/MS
P04650	P04650	7	7	7	60S ribosomal protein L39	RPL39	sp|P04650|RL39_YEAST 60S ribosomal protein L39 OS=Saccharomyces cerevisiae (strain ATCC 204508 / S288c) GN=RPL39 PE=1 SV=3	1	7	7	7	4	6	7	6	6	3	1	5	0	4	6	7	6	6	3	1	5	0	4	6	7	6	6	3	1	5	0	47.1	47.1	47.1	6.3415	51	51	0	96.927	By matching	By MS/MS	By MS/MS
P04710	P04710	4	4	4	ADP,ATP carrier protein 1	AAC1	sp|P04710|ADT1_YEAST ADP,ATP carrier protein 1 OS=Saccharomyces cerevisiae (strain ATCC 204508 / S288c) GN=AAC1 PE=1 SV=1	1	4	4	4	1	4	3	2	1	1	2	2	0	1	4	3	2	1	1	2	2	0	1	4	3	2	1	1	2	2	0	7.1	7.1	7.1	34.12	309	309	0	23.106	By matching	By MS/MS	By MS/MS
P04801	P04801	3	3	3	Threonine--tRNA ligase, cytoplasmic	THS1	sp|P04801|SYTC_YEAST Threonine--tRNA ligase, cytoplasmic OS=Saccharomyces cerevisiae (strain ATCC 204508 / S288c) GN=THS1 PE=1 SV=2	1	3	3	3	0	3	2	0	1	0	0	0	0	0	3	2	0	1	0	0	0	0	0	3	2	0	1	0	0	0	0	5	5	5	84.519	734	734	0	23.962		By MS/MS	By MS/MS
P04802	P04802	2	2	2	Aspartate--tRNA ligase, cytoplasmic	DPS1	sp|P04802|SYDC_YEAST Aspartate--tRNA ligase, cytoplasmic OS=Saccharomyces cerevisiae (strain ATCC 204508 / S288c) GN=DPS1 PE=1 SV=3	1	2	2	2	0	2	2	0	0	0	0	0	0	0	2	2	0	0	0	0	0	0	0	2	2	0	0	0	0	0	0	5	5	5	63.515	557	557	0	26.423		By MS/MS	By matching
P04819	P04819	1	1	1	DNA ligase 1	CDC9	sp|P04819|DNLI1_YEAST DNA ligase 1 OS=Saccharomyces cerevisiae (strain ATCC 204508 / S288c) GN=CDC9 PE=1 SV=2	1	1	1	1	0	1	0	0	0	0	0	0	0	0	1	0	0	0	0	0	0	0	0	1	0	0	0	0	0	0	0	3.7	3.7	3.7	84.827	755	755	0.00199	2.1379		By MS/MS
P04840	P04840	8	8	8	Mitochondrial outer membrane protein porin 1	POR1	sp|P04840|VDAC1_YEAST Mitochondrial outer membrane protein porin 1 OS=Saccharomyces cerevisiae (strain ATCC 204508 / S288c) GN=POR1 PE=1 SV=4	1	8	8	8	4	5	4	5	3	4	1	4	0	4	5	4	5	3	4	1	4	0	4	5	4	5	3	4	1	4	0	43.1	43.1	43.1	30.428	283	283	0	181.19	By MS/MS	By MS/MS	By MS/MS
P04911	P04911	15	1	1	Histone H2A.1	HTA1	sp|P04911|H2A1_YEAST Histone H2A.1 OS=Saccharomyces cerevisiae (strain ATCC 204508 / S288c) GN=HTA1 PE=1 SV=2	1	15	1	1	3	14	10	7	6	3	3	7	1	0	1	1	0	0	0	0	1	0	0	1	1	0	0	0	0	1	0	50.8	6.1	6.1	13.989	132	132	0	17.1	By matching	By MS/MS	By matching
P04912	P04912	16	16	2	Histone H2A.2	HTA2	sp|P04912|H2A2_YEAST Histone H2A.2 OS=Saccharomyces cerevisiae (strain ATCC 204508 / S288c) GN=HTA2 PE=1 SV=2	1	16	16	2	4	14	9	9	8	5	3	8	2	4	14	9	9	8	5	3	8	2	1	1	0	2	2	2	0	2	1	50.8	50.8	8.3	13.989	132	132	0	245.86	By MS/MS	By MS/MS	By MS/MS
P05030	P05030	79	79	24	Plasma membrane ATPase 1	PMA1	sp|P05030|PMA1_YEAST Plasma membrane ATPase 1 OS=Saccharomyces cerevisiae (strain ATCC 204508 / S288c) GN=PMA1 PE=1 SV=2	1	79	79	24	17	73	53	39	32	31	27	31	12	17	73	53	39	32	31	27	31	12	5	18	13	11	9	10	8	9	3	52.6	52.6	25.7	99.618	918	918	0	323.31	By MS/MS	By MS/MS	By MS/MS
P05317	P05317	6	6	6	60S acidic ribosomal protein P0	RPP0	sp|P05317|RLA0_YEAST 60S acidic ribosomal protein P0 OS=Saccharomyces cerevisiae (strain ATCC 204508 / S288c) GN=RPP0 PE=1 SV=2	1	6	6	6	1	4	5	0	2	1	2	0	0	1	4	5	0	2	1	2	0	0	1	4	5	0	2	1	2	0	0	24.4	24.4	24.4	33.717	312	312	0	43.334	By matching	By MS/MS	By MS/MS
P05374	P05374	4	4	4	Phosphatidylethanolamine N-methyltransferase	CHO2	sp|P05374|CHO2_YEAST Phosphatidylethanolamine N-methyltransferase OS=Saccharomyces cerevisiae (strain ATCC 204508 / S288c) GN=CHO2 PE=1 SV=1	1	4	4	4	0	2	3	2	1	1	0	1	0	0	2	3	2	1	1	0	1	0	0	2	3	2	1	1	0	1	0	5.9	5.9	5.9	101.2	869	869	0	6.6699		By MS/MS	By MS/MS
P05453	P05453	3	3	3	Eukaryotic peptide chain release factor GTP-binding subunit	SUP35	sp|P05453|ERF3_YEAST Eukaryotic peptide chain release factor GTP-binding subunit OS=Saccharomyces cerevisiae (strain ATCC 204508 / S288c) GN=SUP35 PE=1 SV=1	1	3	3	3	0	3	1	0	0	0	0	0	0	0	3	1	0	0	0	0	0	0	0	3	1	0	0	0	0	0	0	8	8	8	76.55	685	685	0	18.613		By MS/MS	By matching
P05694	P05694	21	21	21	5-methyltetrahydropteroyltriglutamate--homocysteine methyltransferase	MET6	sp|P05694|METE_YEAST 5-methyltetrahydropteroyltriglutamate--homocysteine methyltransferase OS=Saccharomyces cerevisiae (strain ATCC 204508 / S288c) GN=MET6 PE=1 SV=4	1	21	21	21	3	12	13	10	9	3	6	9	0	3	12	13	10	9	3	6	9	0	3	12	13	10	9	3	6	9	0	29.2	29.2	29.2	85.859	767	767	0	186.53	By MS/MS	By MS/MS	By MS/MS
P05737	P05737	34	34	9	60S ribosomal protein L7-A	RPL7A	sp|P05737|RL7A_YEAST 60S ribosomal protein L7-A OS=Saccharomyces cerevisiae (strain ATCC 204508 / S288c) GN=RPL7A PE=1 SV=3	1	34	34	9	19	25	27	29	26	21	15	24	5	19	25	27	29	26	21	15	24	5	9	8	8	9	9	8	7	9	2	72.5	72.5	13.5	27.638	244	244	0	323.31	By MS/MS	By MS/MS	By MS/MS
P05738	P05738	27	27	7	60S ribosomal protein L9-A	RPL9A	sp|P05738|RL9A_YEAST 60S ribosomal protein L9-A OS=Saccharomyces cerevisiae (strain ATCC 204508 / S288c) GN=RPL9A PE=1 SV=2	1	27	27	7	10	25	19	11	11	5	4	9	0	10	25	19	11	11	5	4	9	0	1	7	3	0	1	1	1	0	0	66.5	66.5	21.5	21.569	191	191	0	323.31	By MS/MS	By MS/MS	By MS/MS
P05739	P05739	23	23	15	60S ribosomal protein L6-B	RPL6B	sp|P05739|RL6B_YEAST 60S ribosomal protein L6-B OS=Saccharomyces cerevisiae (strain ATCC 204508 / S288c) GN=RPL6B PE=1 SV=4	1	23	23	15	8	20	18	15	17	9	9	10	2	8	20	18	15	17	9	9	10	2	6	13	13	11	13	7	6	7	1	61.9	61.9	46	19.986	176	176	0	257.69	By MS/MS	By MS/MS	By MS/MS
P05740	P05740	30	30	4	60S ribosomal protein L17-A	RPL17A	sp|P05740|RL17A_YEAST 60S ribosomal protein L17-A OS=Saccharomyces cerevisiae (strain ATCC 204508 / S288c) GN=RPL17A PE=1 SV=4	1	30	30	4	13	25	25	23	21	13	8	16	2	13	25	25	23	21	13	8	16	2	1	4	3	2	2	0	1	2	0	79.3	79.3	17.4	20.549	184	184	0	323.31	By MS/MS	By MS/MS	By MS/MS
P05743	P05743	33	33	4	60S ribosomal protein L26-A	RPL26A	sp|P05743|RL26A_YEAST 60S ribosomal protein L26-A OS=Saccharomyces cerevisiae (strain ATCC 204508 / S288c) GN=RPL26A PE=1 SV=3	1	33	33	4	18	21	22	31	28	19	10	20	0	18	21	22	31	28	19	10	20	0	3	2	4	4	3	3	2	3	0	88.2	88.2	9.4	14.234	127	127	0	243.93	By MS/MS	By MS/MS	By MS/MS
P05744	P05744	6	6	2	60S ribosomal protein L33-A	RPL33A	sp|P05744|RL33A_YEAST 60S ribosomal protein L33-A OS=Saccharomyces cerevisiae (strain ATCC 204508 / S288c) GN=RPL33A PE=1 SV=3	1	6	6	2	1	5	4	4	1	1	1	1	0	1	5	4	4	1	1	1	1	0	0	2	1	1	0	0	0	0	0	59.8	59.8	25.2	12.154	107	107	0	86.256	By MS/MS	By MS/MS	By MS/MS
P05745	P05745	20	4	4	60S ribosomal protein L36-A	RPL36A	sp|P05745|RL36A_YEAST 60S ribosomal protein L36-A OS=Saccharomyces cerevisiae (strain ATCC 204508 / S288c) GN=RPL36A PE=1 SV=3	1	20	4	4	14	17	16	16	16	10	8	12	0	4	2	1	3	4	2	1	2	0	4	2	1	3	4	2	1	2	0	69	24	24	11.124	100	100	0	6.4153	By MS/MS	By matching	By matching
P05747	P05747	3	3	3	60S ribosomal protein L29	RPL29	sp|P05747|RL29_YEAST 60S ribosomal protein L29 OS=Saccharomyces cerevisiae (strain ATCC 204508 / S288c) GN=RPL29 PE=1 SV=3	1	3	3	3	1	0	1	3	1	1	1	1	0	1	0	1	3	1	1	1	1	0	1	0	1	3	1	1	1	1	0	44.1	44.1	44.1	6.6687	59	59	0	6.9489	By matching		By matching
P05748	P05748	6	6	2	60S ribosomal protein L15-A	RPL15A	sp|P05748|RL15A_YEAST 60S ribosomal protein L15-A OS=Saccharomyces cerevisiae (strain ATCC 204508 / S288c) GN=RPL15A PE=1 SV=3	1	6	6	2	2	6	4	4	2	1	1	2	0	2	6	4	4	2	1	1	2	0	0	2	1	1	0	0	0	0	0	19.6	19.6	5.9	24.422	204	204	0	32.176	By MS/MS	By MS/MS	By MS/MS
P05750	P05750	34	34	34	40S ribosomal protein S3	RPS3	sp|P05750|RS3_YEAST 40S ribosomal protein S3 OS=Saccharomyces cerevisiae (strain ATCC 204508 / S288c) GN=RPS3 PE=1 SV=5	1	34	34	34	14	22	24	20	19	10	6	17	2	14	22	24	20	19	10	6	17	2	14	22	24	20	19	10	6	17	2	80.4	80.4	80.4	26.502	240	240	0	323.31	By MS/MS	By MS/MS	By MS/MS
P05755	P05755	12	12	3	40S ribosomal protein S9-B	RPS9B	sp|P05755|RS9B_YEAST 40S ribosomal protein S9-B OS=Saccharomyces cerevisiae (strain ATCC 204508 / S288c) GN=RPS9B PE=1 SV=4	1	12	12	3	4	9	10	9	10	3	4	8	0	4	9	10	9	10	3	4	8	0	2	2	2	3	3	2	1	3	0	52.8	52.8	15.9	22.298	195	195	0	68.178	By MS/MS	By MS/MS	By MS/MS
P05756	P05756	25	25	25	40S ribosomal protein S13	RPS13	sp|P05756|RS13_YEAST 40S ribosomal protein S13 OS=Saccharomyces cerevisiae (strain ATCC 204508 / S288c) GN=RPS13 PE=1 SV=3	1	25	25	25	7	24	21	13	10	7	8	5	1	7	24	21	13	10	7	8	5	1	7	24	21	13	10	7	8	5	1	83.4	83.4	83.4	17.029	151	151	0	274.49	By MS/MS	By MS/MS	By MS/MS
P05759;P0CG63	P05759;P0CG63	17;9	17;9	8;0	Ubiquitin-40S ribosomal protein S31;Ubiquitin;40S ribosomal protein S31;Polyubiquitin;Ubiquitin	RPS31;UBI4	sp|P05759|RS27A_YEAST Ubiquitin-40S ribosomal protein S31 OS=Saccharomyces cerevisiae (strain ATCC 204508 / S288c) GN=RPS31 PE=1 SV=3;sp|P0CG63|UBI4P_YEAST Polyubiquitin OS=Saccharomyces cerevisiae (strain ATCC 204508 / S288c) GN=UBI4 PE=1 SV=1	2	17	17	8	5	16	12	8	6	5	3	5	0	5	16	12	8	6	5	3	5	0	2	7	5	5	2	2	1	2	0	80.3	80.3	32.9	17.216	152	152;381	0	299.55	By matching	By MS/MS	By MS/MS
P06103	P06103	7	7	7	Eukaryotic translation initiation factor 3 subunit B	PRT1	sp|P06103|EIF3B_YEAST Eukaryotic translation initiation factor 3 subunit B OS=Saccharomyces cerevisiae (strain ATCC 204508 / S288c) GN=PRT1 PE=1 SV=1	1	7	7	7	1	5	7	0	2	1	1	2	0	1	5	7	0	2	1	1	2	0	1	5	7	0	2	1	1	2	0	10.5	10.5	10.5	88.129	763	763	0	17.014	By matching	By MS/MS	By MS/MS
P06105	P06105	22	22	22	Protein SCP160	SCP160	sp|P06105|SC160_YEAST Protein SCP160 OS=Saccharomyces cerevisiae (strain ATCC 204508 / S288c) GN=SCP160 PE=1 SV=3	1	22	22	22	3	17	15	7	7	3	5	5	0	3	17	15	7	7	3	5	5	0	3	17	15	7	7	3	5	5	0	23.4	23.4	23.4	134.81	1222	1222	0	185.47	By MS/MS	By MS/MS	By MS/MS
P06106	P06106	11	11	11	Protein MET17;O-acetylhomoserine sulfhydrylase;O-acetylserine sulfhydrylase	MET17	sp|P06106|MET17_YEAST Protein MET17 OS=Saccharomyces cerevisiae (strain ATCC 204508 / S288c) GN=MET17 PE=1 SV=3	1	11	11	11	2	8	11	4	6	0	5	4	0	2	8	11	4	6	0	5	4	0	2	8	11	4	6	0	5	4	0	27.7	27.7	27.7	48.671	444	444	0	52.779	By matching	By MS/MS	By MS/MS
P06169;P26263;Q07471	P06169	18;3;1	18;3;1	15;1;0	Pyruvate decarboxylase isozyme 1	PDC1	sp|P06169|PDC1_YEAST Pyruvate decarboxylase isozyme 1 OS=Saccharomyces cerevisiae (strain ATCC 204508 / S288c) GN=PDC1 PE=1 SV=7	3	18	18	15	4	15	14	4	6	7	6	5	1	4	15	14	4	6	7	6	5	1	3	12	11	4	5	6	5	4	1	34.1	34.1	27	61.495	563	563;563;609	0	323.31	By MS/MS	By MS/MS	By MS/MS
P06174	P06174	1	1	1	Uroporphyrinogen-III synthase	HEM4	sp|P06174|HEM4_YEAST Uroporphyrinogen-III synthase OS=Saccharomyces cerevisiae (strain ATCC 204508 / S288c) GN=HEM4 PE=1 SV=2	1	1	1	1	1	0	0	1	0	1	0	1	0	1	0	0	1	0	1	0	1	0	1	0	0	1	0	1	0	1	0	3.3	3.3	3.3	30.911	275	275	0.004902	2.0426	By matching
P06367	P06367	18	18	2	40S ribosomal protein S14-A	RPS14A	sp|P06367|RS14A_YEAST 40S ribosomal protein S14-A OS=Saccharomyces cerevisiae (strain ATCC 204508 / S288c) GN=RPS14A PE=1 SV=5	1	18	18	2	9	14	13	14	14	10	6	11	0	9	14	13	14	14	10	6	11	0	1	2	2	2	2	1	0	2	0	90.5	90.5	12.4	14.536	137	137	0	182.04	By MS/MS	By MS/MS	By MS/MS
P06634;P24784	P06634	15;2	15;2	14;1	ATP-dependent RNA helicase DED1	DED1	sp|P06634|DED1_YEAST ATP-dependent RNA helicase DED1 OS=Saccharomyces cerevisiae (strain ATCC 204508 / S288c) GN=DED1 PE=1 SV=2	2	15	15	14	4	9	7	5	9	5	4	5	0	4	9	7	5	9	5	4	5	0	4	8	6	5	9	5	4	5	0	34.6	34.6	32.8	65.552	604	604;617	0	228.01	By MS/MS	By MS/MS	By MS/MS
P06701	P06701	1	1	1	Regulatory protein SIR3	SIR3	sp|P06701|SIR3_YEAST Regulatory protein SIR3 OS=Saccharomyces cerevisiae (strain ATCC 204508 / S288c) GN=SIR3 PE=1 SV=6	1	1	1	1	0	0	1	0	0	0	0	0	0	0	0	1	0	0	0	0	0	0	0	0	1	0	0	0	0	0	0	1.8	1.8	1.8	111.36	978	978	0	56.995			By MS/MS
P06780	P06780	7	7	7	GTP-binding protein RHO1	RHO1	sp|P06780|RHO1_YEAST GTP-binding protein RHO1 OS=Saccharomyces cerevisiae (strain ATCC 204508 / S288c) GN=RHO1 PE=1 SV=3	1	7	7	7	0	6	4	4	0	2	1	2	0	0	6	4	4	0	2	1	2	0	0	6	4	4	0	2	1	2	0	42.1	42.1	42.1	23.152	209	209	0	222.39		By MS/MS	By MS/MS
P06784	P06784	2	2	2	Serine/threonine-protein kinase STE7	STE7	sp|P06784|STE7_YEAST Serine/threonine-protein kinase STE7 OS=Saccharomyces cerevisiae (strain ATCC 204508 / S288c) GN=STE7 PE=1 SV=1	1	2	2	2	1	1	1	0	1	1	0	0	0	1	1	1	0	1	1	0	0	0	1	1	1	0	1	1	0	0	0	5.4	5.4	5.4	57.708	515	515	0.0011062	2.8807	By matching	By MS/MS	By matching
P06843	P06843	4	4	4	Protein SPT2	SPT2	sp|P06843|SPT2_YEAST Protein SPT2 OS=Saccharomyces cerevisiae (strain ATCC 204508 / S288c) GN=SPT2 PE=1 SV=1	1	4	4	4	0	2	1	3	1	1	0	2	1	0	2	1	3	1	1	0	2	1	0	2	1	3	1	1	0	2	1	10.5	10.5	10.5	38.551	333	333	0	8.0543		By MS/MS	By MS/MS
P06844	P06844	1	1	1	Protein SPT3	SPT3	sp|P06844|SPT3_YEAST Protein SPT3 OS=Saccharomyces cerevisiae (strain ATCC 204508 / S288c) GN=SPT3 PE=1 SV=1	1	1	1	1	0	0	1	0	0	0	0	0	0	0	0	1	0	0	0	0	0	0	0	0	1	0	0	0	0	0	0	4.5	4.5	4.5	38.8	337	337	0.0010288	2.3251			By MS/MS
P07143	P07143	8	8	8	Cytochrome c1, heme protein, mitochondrial	CYT1	sp|P07143|CY1_YEAST Cytochrome c1, heme protein, mitochondrial OS=Saccharomyces cerevisiae (strain ATCC 204508 / S288c) GN=CYT1 PE=1 SV=1	1	8	8	8	1	8	7	4	2	2	3	3	0	1	8	7	4	2	2	3	3	0	1	8	7	4	2	2	3	3	0	31.7	31.7	31.7	34.054	309	309	0	323.31	By MS/MS	By MS/MS	By MS/MS
P07149	P07149	16	16	16	Fatty acid synthase subunit beta;3-hydroxyacyl-[acyl-carrier-protein] dehydratase;Enoyl-[acyl-carrier-protein] reductase [NADH];[Acyl-carrier-protein] acetyltransferase;[Acyl-carrier-protein] malonyltransferase;S-acyl fatty acid synthase thioesterase	FAS1	sp|P07149|FAS1_YEAST Fatty acid synthase subunit beta OS=Saccharomyces cerevisiae (strain ATCC 204508 / S288c) GN=FAS1 PE=1 SV=2	1	16	16	16	3	14	8	4	5	4	1	4	1	3	14	8	4	5	4	1	4	1	3	14	8	4	5	4	1	4	1	11.2	11.2	11.2	228.69	2051	2051	0	113.93	By MS/MS	By MS/MS	By MS/MS
P07213	P07213	2	2	2	Mitochondrial import receptor subunit TOM70	TOM70	sp|P07213|TOM70_YEAST Mitochondrial import receptor subunit TOM70 OS=Saccharomyces cerevisiae (strain ATCC 204508 / S288c) GN=TOM70 PE=1 SV=2	1	2	2	2	1	1	1	1	0	1	1	0	0	1	1	1	1	0	1	1	0	0	1	1	1	1	0	1	1	0	0	5.2	5.2	5.2	70.122	617	617	0	17.115	By matching	By matching	By MS/MS
P07244	P07244	1	1	1	Bifunctional purine biosynthetic protein ADE5,7;Phosphoribosylamine--glycine ligase;Phosphoribosylformylglycinamidine cyclo-ligase	ADE5,7	sp|P07244|PUR2_YEAST Bifunctional purine biosynthetic protein ADE5,7 OS=Saccharomyces cerevisiae (strain ATCC 204508 / S288c) GN=ADE5,7 PE=1 SV=1	1	1	1	1	0	1	0	0	0	0	0	0	0	0	1	0	0	0	0	0	0	0	0	1	0	0	0	0	0	0	0	1.9	1.9	1.9	86.067	802	802	0.0010482	2.5178		By MS/MS
P07245	P07245	7	6	6	C-1-tetrahydrofolate synthase, cytoplasmic;Methylenetetrahydrofolate dehydrogenase;Methenyltetrahydrofolate cyclohydrolase;Formyltetrahydrofolate synthetase	ADE3	sp|P07245|C1TC_YEAST C-1-tetrahydrofolate synthase, cytoplasmic OS=Saccharomyces cerevisiae (strain ATCC 204508 / S288c) GN=ADE3 PE=1 SV=1	1	7	6	6	3	6	6	2	3	0	1	2	0	2	5	5	1	2	0	0	2	0	2	5	5	1	2	0	0	2	0	10.3	9.1	9.1	102.2	946	946	0	19.044	By matching	By MS/MS	By MS/MS
P07251	P07251	21	21	21	ATP synthase subunit alpha, mitochondrial	ATP1	sp|P07251|ATPA_YEAST ATP synthase subunit alpha, mitochondrial OS=Saccharomyces cerevisiae (strain ATCC 204508 / S288c) GN=ATP1 PE=1 SV=5	1	21	21	21	9	16	12	12	12	10	5	6	0	9	16	12	12	12	10	5	6	0	9	16	12	12	12	10	5	6	0	27	27	27	58.607	545	545	0	207.01	By MS/MS	By MS/MS	By MS/MS
P07253	P07253	7	7	7	Cytochrome B pre-mRNA-processing protein 6	CBP6	sp|P07253|CBP6_YEAST Cytochrome B pre-mRNA-processing protein 6 OS=Saccharomyces cerevisiae (strain ATCC 204508 / S288c) GN=CBP6 PE=1 SV=1	1	7	7	7	2	6	4	4	3	2	0	3	1	2	6	4	4	3	2	0	3	1	2	6	4	4	3	2	0	3	1	58	58	58	18.678	162	162	0	53.689	By MS/MS	By MS/MS	By MS/MS
P07257	P07257	6	6	6	Cytochrome b-c1 complex subunit 2, mitochondrial	QCR2	sp|P07257|QCR2_YEAST Cytochrome b-c1 complex subunit 2, mitochondrial OS=Saccharomyces cerevisiae (strain ATCC 204508 / S288c) GN=QCR2 PE=1 SV=1	1	6	6	6	0	5	4	1	1	0	0	1	0	0	5	4	1	1	0	0	1	0	0	5	4	1	1	0	0	1	0	23.1	23.1	23.1	40.478	368	368	0	44.965		By MS/MS	By MS/MS
P07259	P07259	46	46	45	Protein URA2;Glutamine-dependent carbamoyl-phosphate synthase;Aspartate carbamoyltransferase	URA2	sp|P07259|PYR1_YEAST Protein URA2 OS=Saccharomyces cerevisiae (strain ATCC 204508 / S288c) GN=URA2 PE=1 SV=5	1	46	46	45	14	24	21	19	31	18	10	8	4	14	24	21	19	31	18	10	8	4	13	24	20	19	30	17	9	8	4	20.9	20.9	20.4	245.04	2214	2214	0	246.25	By MS/MS	By MS/MS	By MS/MS
P07260	P07260	1	1	1	Eukaryotic translation initiation factor 4E	CDC33	sp|P07260|IF4E_YEAST Eukaryotic translation initiation factor 4E OS=Saccharomyces cerevisiae (strain ATCC 204508 / S288c) GN=CDC33 PE=1 SV=1	1	1	1	1	0	1	0	0	0	0	0	0	0	0	1	0	0	0	0	0	0	0	0	1	0	0	0	0	0	0	0	10.8	10.8	10.8	24.254	213	213	0	6.3046		By MS/MS
P07262	P07262	1	1	1	NADP-specific glutamate dehydrogenase 1	GDH1	sp|P07262|DHE4_YEAST NADP-specific glutamate dehydrogenase 1 OS=Saccharomyces cerevisiae (strain ATCC 204508 / S288c) GN=GDH1 PE=1 SV=2	1	1	1	1	0	1	1	0	0	0	0	0	0	0	1	1	0	0	0	0	0	0	0	1	1	0	0	0	0	0	0	4.8	4.8	4.8	49.569	454	454	0.0011111	2.9303		By MS/MS	By matching
P07264	P07264	7	7	7	3-isopropylmalate dehydratase	LEU1	sp|P07264|LEUC_YEAST 3-isopropylmalate dehydratase OS=Saccharomyces cerevisiae (strain ATCC 204508 / S288c) GN=LEU1 PE=1 SV=3	1	7	7	7	0	6	5	1	2	1	2	1	0	0	6	5	1	2	1	2	1	0	0	6	5	1	2	1	2	1	0	9.4	9.4	9.4	85.793	779	779	0	13.738		By MS/MS	By MS/MS
P07281;P07280	P07281;P07280	10;10	10;10	10;10	40S ribosomal protein S19-B;40S ribosomal protein S19-A	RPS19B;RPS19A	sp|P07281|RS19B_YEAST 40S ribosomal protein S19-B OS=Saccharomyces cerevisiae (strain ATCC 204508 / S288c) GN=RPS19B PE=1 SV=2;sp|P07280|RS19A_YEAST 40S ribosomal protein S19-A OS=Saccharomyces cerevisiae (strain ATCC 204508 / S288c) GN=RPS19A PE=1 SV=2	2	10	10	10	2	6	4	5	5	2	2	2	1	2	6	4	5	5	2	2	2	1	2	6	4	5	5	2	2	2	1	52.1	52.1	52.1	15.891	144	144;144	0	46.524	By MS/MS	By MS/MS	By MS/MS
P07342	P07342	2	2	2	Acetolactate synthase catalytic subunit, mitochondrial	ILV2	sp|P07342|ILVB_YEAST Acetolactate synthase catalytic subunit, mitochondrial OS=Saccharomyces cerevisiae (strain ATCC 204508 / S288c) GN=ILV2 PE=1 SV=1	1	2	2	2	0	2	2	2	1	0	0	0	0	0	2	2	2	1	0	0	0	0	0	2	2	2	1	0	0	0	0	3.6	3.6	3.6	74.936	687	687	0	6.0824		By MS/MS	By MS/MS
P07560	P07560	2	2	2	Ras-related protein SEC4	SEC4	sp|P07560|SEC4_YEAST Ras-related protein SEC4 OS=Saccharomyces cerevisiae (strain ATCC 204508 / S288c) GN=SEC4 PE=1 SV=1	1	2	2	2	1	0	1	2	1	1	0	1	1	1	0	1	2	1	1	0	1	1	1	0	1	2	1	1	0	1	1	14	14	14	23.505	215	215	0	4.7058	By matching		By MS/MS
P07703	P07703	1	1	1	DNA-directed RNA polymerases I and III subunit RPAC1	RPC40	sp|P07703|RPAC1_YEAST DNA-directed RNA polymerases I and III subunit RPAC1 OS=Saccharomyces cerevisiae (strain ATCC 204508 / S288c) GN=RPC40 PE=1 SV=1	1	1	1	1	0	0	1	0	0	0	0	0	0	0	0	1	0	0	0	0	0	0	0	0	1	0	0	0	0	0	0	3	3	3	37.686	335	335	0.0083256	1.67			By MS/MS
P07884	P07884	2	2	2	tRNA dimethylallyltransferase, mitochondrial	MOD5	sp|P07884|MOD5_YEAST tRNA dimethylallyltransferase, mitochondrial OS=Saccharomyces cerevisiae (strain ATCC 204508 / S288c) GN=MOD5 PE=1 SV=2	1	2	2	2	0	1	2	0	1	0	0	0	0	0	1	2	0	1	0	0	0	0	0	1	2	0	1	0	0	0	0	7.7	7.7	7.7	50.236	428	428	0	3.8833		By MS/MS	By MS/MS
P08018	P08018	1	1	1	MAP kinase kinase PBS2	PBS2	sp|P08018|PBS2_YEAST MAP kinase kinase PBS2 OS=Saccharomyces cerevisiae (strain ATCC 204508 / S288c) GN=PBS2 PE=1 SV=4	1	1	1	1	0	1	0	0	0	0	0	0	0	0	1	0	0	0	0	0	0	0	0	1	0	0	0	0	0	0	0	3.3	3.3	3.3	72.719	668	668	0	3.4306		By MS/MS
P08067	P08067	1	1	1	Cytochrome b-c1 complex subunit Rieske, mitochondrial	RIP1	sp|P08067|UCRI_YEAST Cytochrome b-c1 complex subunit Rieske, mitochondrial OS=Saccharomyces cerevisiae (strain ATCC 204508 / S288c) GN=RIP1 PE=1 SV=1	1	1	1	1	0	1	1	0	0	0	0	0	0	0	1	1	0	0	0	0	0	0	0	1	1	0	0	0	0	0	0	10.7	10.7	10.7	23.365	215	215	0.0057748	1.9424		By MS/MS	By matching
P08466	P08466	6	6	6	Mitochondrial nuclease	NUC1	sp|P08466|NUC1_YEAST Mitochondrial nuclease OS=Saccharomyces cerevisiae (strain ATCC 204508 / S288c) GN=NUC1 PE=1 SV=1	1	6	6	6	2	3	5	3	2	1	1	1	0	2	3	5	3	2	1	1	1	0	2	3	5	3	2	1	1	1	0	23.1	23.1	23.1	37.209	329	329	0	22.214	By MS/MS	By MS/MS	By MS/MS
P08518	P08518	12	12	12	DNA-directed RNA polymerase II subunit RPB2	RPB2	sp|P08518|RPB2_YEAST DNA-directed RNA polymerase II subunit RPB2 OS=Saccharomyces cerevisiae (strain ATCC 204508 / S288c) GN=RPB2 PE=1 SV=2	1	12	12	12	1	9	8	0	1	0	0	1	0	1	9	8	0	1	0	0	1	0	1	9	8	0	1	0	0	1	0	13.8	13.8	13.8	138.75	1224	1224	0	120.84	By matching	By MS/MS	By MS/MS
P08524	P08524	1	1	1	Farnesyl pyrophosphate synthase	ERG20	sp|P08524|FPPS_YEAST Farnesyl pyrophosphate synthase OS=Saccharomyces cerevisiae (strain ATCC 204508 / S288c) GN=ERG20 PE=1 SV=2	1	1	1	1	1	0	0	0	0	0	0	1	0	1	0	0	0	0	0	0	1	0	1	0	0	0	0	0	0	1	0	2.3	2.3	2.3	40.483	352	352	0.0099278	1.5359	By MS/MS
P08525	P08525	5	5	5	Cytochrome b-c1 complex subunit 8	QCR8	sp|P08525|QCR8_YEAST Cytochrome b-c1 complex subunit 8 OS=Saccharomyces cerevisiae (strain ATCC 204508 / S288c) GN=QCR8 PE=1 SV=2	1	5	5	5	1	5	3	0	1	1	1	1	0	1	5	3	0	1	1	1	1	0	1	5	3	0	1	1	1	1	0	34	34	34	10.974	94	94	0	34.215	By matching	By MS/MS	By MS/MS
P08536	P08536	3	3	3	Sulfate adenylyltransferase	MET3	sp|P08536|MET3_YEAST Sulfate adenylyltransferase OS=Saccharomyces cerevisiae (strain ATCC 204508 / S288c) GN=MET3 PE=1 SV=2	1	3	3	3	0	3	2	2	1	1	1	2	0	0	3	2	2	1	1	1	2	0	0	3	2	2	1	1	1	2	0	7.8	7.8	7.8	57.724	511	511	0	3.5887		By MS/MS	By matching
P09064	P09064	8	8	8	Eukaryotic translation initiation factor 2 subunit beta	SUI3	sp|P09064|IF2B_YEAST Eukaryotic translation initiation factor 2 subunit beta OS=Saccharomyces cerevisiae (strain ATCC 204508 / S288c) GN=SUI3 PE=1 SV=2	1	8	8	8	2	6	5	4	3	2	0	3	0	2	6	5	4	3	2	0	3	0	2	6	5	4	3	2	0	3	0	35.4	35.4	35.4	31.574	285	285	0	32.882	By MS/MS	By MS/MS	By MS/MS
P09232	P09232	5	5	5	Cerevisin	PRB1	sp|P09232|PRTB_YEAST Cerevisin OS=Saccharomyces cerevisiae (strain ATCC 204508 / S288c) GN=PRB1 PE=1 SV=1	1	5	5	5	0	0	5	2	0	0	1	1	0	0	0	5	2	0	0	1	1	0	0	0	5	2	0	0	1	1	0	7.9	7.9	7.9	69.621	635	635	0	15.356			By MS/MS
P09436	P09436	5	5	5	Isoleucine--tRNA ligase, cytoplasmic	ILS1	sp|P09436|SYIC_YEAST Isoleucine--tRNA ligase, cytoplasmic OS=Saccharomyces cerevisiae (strain ATCC 204508 / S288c) GN=ILS1 PE=1 SV=1	1	5	5	5	2	2	3	0	1	1	0	0	0	2	2	3	0	1	1	0	0	0	2	2	3	0	1	1	0	0	0	7.2	7.2	7.2	122.98	1072	1072	0	16.62	By MS/MS	By MS/MS	By MS/MS
P09440	P09440	22	22	21	C-1-tetrahydrofolate synthase, mitochondrial;Methylenetetrahydrofolate dehydrogenase;Methenyltetrahydrofolate cyclohydrolase;Formyltetrahydrofolate synthetase	MIS1	sp|P09440|C1TM_YEAST C-1-tetrahydrofolate synthase, mitochondrial OS=Saccharomyces cerevisiae (strain ATCC 204508 / S288c) GN=MIS1 PE=1 SV=1	1	22	22	21	4	18	14	11	5	2	5	6	0	4	18	14	11	5	2	5	6	0	3	17	13	10	4	2	4	6	0	29.6	29.6	28.5	106.22	975	975	0	311.17	By matching	By MS/MS	By MS/MS
P09624	P09624	31	31	31	Dihydrolipoyl dehydrogenase, mitochondrial	LPD1	sp|P09624|DLDH_YEAST Dihydrolipoyl dehydrogenase, mitochondrial OS=Saccharomyces cerevisiae (strain ATCC 204508 / S288c) GN=LPD1 PE=1 SV=1	1	31	31	31	6	21	15	15	6	5	4	7	2	6	21	15	15	6	5	4	7	2	6	21	15	15	6	5	4	7	2	65.3	65.3	65.3	54.009	499	499	0	210.38	By MS/MS	By MS/MS	By MS/MS
P09733;P09734	P09733;P09734	3;2	3;2	3;2	Tubulin alpha-1 chain;Tubulin alpha-3 chain	TUB1;TUB3	sp|P09733|TBA1_YEAST Tubulin alpha-1 chain OS=Saccharomyces cerevisiae (strain ATCC 204508 / S288c) GN=TUB1 PE=1 SV=2;sp|P09734|TBA3_YEAST Tubulin alpha-3 chain OS=Saccharomyces cerevisiae (strain ATCC 204508 / S288c) GN=TUB3 PE=1 SV=1	2	3	3	3	0	1	3	0	0	0	0	0	0	0	1	3	0	0	0	0	0	0	0	1	3	0	0	0	0	0	0	11.2	11.2	11.2	49.799	447	447;445	0	19.429		By MS/MS	By MS/MS
P09938	P09938	1	1	1	Ribonucleoside-diphosphate reductase small chain 1	RNR2	sp|P09938|RIR2_YEAST Ribonucleoside-diphosphate reductase small chain 1 OS=Saccharomyces cerevisiae (strain ATCC 204508 / S288c) GN=RNR2 PE=1 SV=2	1	1	1	1	0	1	1	0	0	0	0	0	0	0	1	1	0	0	0	0	0	0	0	1	1	0	0	0	0	0	0	3.8	3.8	3.8	46.147	399	399	0.0010395	2.4721		By MS/MS	By MS/MS
P0C0T4	P0C0T4	12	12	2	40S ribosomal protein S25-B	RPS25B	sp|P0C0T4|RS25B_YEAST 40S ribosomal protein S25-B OS=Saccharomyces cerevisiae (strain ATCC 204508 / S288c) GN=RPS25B PE=1 SV=1	1	12	12	2	5	8	8	10	10	7	2	8	0	5	8	8	10	10	7	2	8	0	0	0	0	2	1	1	0	0	0	65.7	65.7	13	12.009	108	108	0	82.933	By MS/MS	By MS/MS	By MS/MS
Q3E7Y3;P0C0W1	Q3E7Y3;P0C0W1	15;15	15;15	15;15	40S ribosomal protein S22-B;40S ribosomal protein S22-A	RPS22B;RPS22A	sp|Q3E7Y3|RS22B_YEAST 40S ribosomal protein S22-B OS=Saccharomyces cerevisiae (strain ATCC 204508 / S288c) GN=RPS22B PE=1 SV=3;sp|P0C0W1|RS22A_YEAST 40S ribosomal protein S22-A OS=Saccharomyces cerevisiae (strain ATCC 204508 / S288c) GN=RPS22A PE=1 SV=2	2	15	15	15	5	8	12	7	6	2	0	4	0	5	8	12	7	6	2	0	4	0	5	8	12	7	6	2	0	4	0	70.8	70.8	70.8	14.626	130	130;130	0	323.31	By MS/MS	By MS/MS	By MS/MS
P0C2H6;P0C2H7	P0C2H6;P0C2H7	17;15	17;15	17;15	60S ribosomal protein L27-A;60S ribosomal protein L27-B	RPL27A;RPL27B	sp|P0C2H6|RL27A_YEAST 60S ribosomal protein L27-A OS=Saccharomyces cerevisiae (strain ATCC 204508 / S288c) GN=RPL27A PE=1 SV=1;sp|P0C2H7|RL27B_YEAST 60S ribosomal protein L27-B OS=Saccharomyces cerevisiae (strain ATCC 204508 / S288c) GN=RPL27B PE=1 SV=1	2	17	17	17	5	15	14	8	7	3	5	5	0	5	15	14	8	7	3	5	5	0	5	15	14	8	7	3	5	5	0	71.3	71.3	71.3	15.531	136	136;136	0	323.31	By MS/MS	By MS/MS	By MS/MS
P0C2H8	P0C2H8	8	8	1	60S ribosomal protein L31-A	RPL31A	sp|P0C2H8|RL31A_YEAST 60S ribosomal protein L31-A OS=Saccharomyces cerevisiae (strain ATCC 204508 / S288c) GN=RPL31A PE=1 SV=1	1	8	8	1	5	6	5	6	5	4	1	4	1	5	6	5	6	5	4	1	4	1	1	0	0	1	1	1	0	1	0	70.8	70.8	8	12.953	113	113	0	181.55	By MS/MS	By MS/MS	By MS/MS
P0C2I3;P0C2I7	P0C2I3;P0C2I7	71;69	71;69	0;0	Transposon Ty1-DR6 Gag-Pol polyprotein;Capsid protein;Ty1 protease;Integrase;Reverse transcriptase/ribonuclease H;Transposon Ty1-LR4 Gag-Pol polyprotein;Capsid protein;Ty1 protease;Integrase;Reverse transcriptase/ribonuclease H	TY1B-DR6;TY1B-LR4	sp|P0C2I3|YD15B_YEAST Transposon Ty1-DR6 Gag-Pol polyprotein OS=Saccharomyces cerevisiae (strain ATCC 204508 / S288c) GN=TY1B-DR6 PE=2 SV=1;sp|P0C2I7|YL14B_YEAST Transposon Ty1-LR4 Gag-Pol polyprotein OS=Saccharomyces cerevisiae (strain ATCC 204508 / S288c	2	71	71	0	17	53	33	49	45	22	19	31	4	17	53	33	49	45	22	19	31	4	0	0	0	0	0	0	0	0	0	39.9	39.9	0	198.66	1755	1755;1755	0	323.31	By MS/MS	By MS/MS	By MS/MS
Q12217;P0CX69;P0CX68;P0CX67;P0CX66;P0CX65;P0CX60;P0CX59;P0C2I4;Q12441;Q04706	Q12217;P0CX69;P0CX68;P0CX67;P0CX66;P0CX65;P0CX60;P0CX59;P0C2I4;Q12441;Q04706	20;20;20;20;20;20;20;20;20;18;18	1;1;1;1;1;1;1;1;1;1;1	0;0;0;0;0;0;0;0;0;0;0	Transposon Ty1-BR Gag polyprotein;Capsid protein;Gag-p4;Transposon Ty1-MR2 Gag polyprotein;Capsid protein;Gag-p4;Transposon Ty1-LR1 Gag polyprotein;Capsid protein;Gag-p4;Transposon Ty1-GR3 Gag polyprotein;Capsid protein;Gag-p4;Transposon Ty1-ER2 Gag polyprotein;Capsid protein;Gag-p4;Transposon Ty1-DR5 Gag polyprotein;Capsid protein;Gag-p4;Transposon Ty1-PR2 Gag polyprotein;Capsid protein;Gag-p4;T…	TY1A-BR;TY1A-MR2;TY1A-LR1;TY1A-GR3;TY1A-ER2;TY1A-DR5;TY1A-PR2;TY1A-OR;TY1A-H;TY1A-DR3;TY1A-ML1	sp|Q12217|YB12A_YEAST Transposon Ty1-BR Gag polyprotein OS=Saccharomyces cerevisiae (strain ATCC 204508 / S288c) GN=TY1A-BR PE=1 SV=1;sp|P0CX69|YM14A_YEAST Transposon Ty1-MR2 Gag polyprotein OS=Saccharomyces cerevisiae (strain ATCC 204508 / S288c) GN=TY1A-	11	20	1	0	6	16	8	14	12	8	5	10	2	0	1	1	1	0	0	0	0	0	0	0	0	0	0	0	0	0	0	52.3	4.8	0	49.067	440	440;440;440;440;440;440;440;440;478;440;440	0	62.602	By matching	By MS/MS	By MS/MS
P0C2I6;E9PAE3	P0C2I6	65;4	1;0	1;0	Transposon Ty1-LR3 Gag-Pol polyprotein;Capsid protein;Ty1 protease;Integrase;Reverse transcriptase/ribonuclease H	TY1B-LR3	sp|P0C2I6|YL13B_YEAST Transposon Ty1-LR3 Gag-Pol polyprotein OS=Saccharomyces cerevisiae (strain ATCC 204508 / S288c) GN=TY1B-LR3 PE=1 SV=1	2	65	1	1	16	49	31	45	40	21	16	28	4	1	0	0	1	1	1	0	0	0	1	0	0	1	1	1	0	0	0	36.6	0.5	0.5	198.4	1755	1755;403	1	-2	By matching	By matching	By matching
P0C2I9	P0C2I9	69	1	0	Transposon Ty1-PR1 Gag-Pol polyprotein;Capsid protein;Ty1 protease;Integrase;Reverse transcriptase/ribonuclease H	TY1B-PR1	sp|P0C2I9|YP12B_YEAST Transposon Ty1-PR1 Gag-Pol polyprotein OS=Saccharomyces cerevisiae (strain ATCC 204508 / S288c) GN=TY1B-PR1 PE=2 SV=1	1	69	1	0	15	51	32	47	42	21	18	30	3	0	1	1	1	0	0	0	0	0	0	0	0	0	0	0	0	0	0	39.4	1.6	0	198.57	1755	1755	0	26.043	By matching	By MS/MS	By matching
Q12501;Q12337;Q03494;P25384;P0CX64;P0CX63;P0C2J3;Q12491;Q12472;Q12113;P0C2J5;Q12439;Q12392;Q12293;Q12260;Q03483;P25383;P0CX62;P0CX61;P0C2J6;P0C2J4;P0C2J2	Q12501;Q12337;Q03494;P25384;P0CX64;P0CX63;P0C2J3;Q12491;Q12472;Q12113;P0C2J5	18;18;18;18;18;18;18;16;16;16;14;1;1;1;1;1;1;1;1;1;1;1	2;2;2;2;2;2;2;2;2;2;2;1;1;1;1;1;1;1;1;1;1;1	1;1;1;1;1;1;1;1;1;1;1;1;1;1;1;1;1;1;1;1;1;1	Transposon Ty2-OR2 Gag-Pol polyprotein;Capsid protein;Ty2 protease;Integrase;Reverse transcriptase/ribonuclease H;Transposon Ty2-GR1 Gag-Pol polyprotein;Capsid protein;Ty2 protease;Integrase;Reverse transcriptase/ribonuclease H;Transposon Ty2-DR2 Gag-Pol polyprotein;Capsid protein;Ty2 protease;Integrase;Reverse transcriptase/ribonuclease H;Transposon Ty2-C Gag-Pol polyprotein;Capsid protein;Ty2 p…	TY2B-OR2;TY2B-GR1;TY2B-DR2;TY2B-C;TY2B-GR2;TY2B-F;TY2B-LR1;TY2B-B;TY2B-DR1;TY2B-OR1;TY2B-LR2	sp|Q12501|YO22B_YEAST Transposon Ty2-OR2 Gag-Pol polyprotein OS=Saccharomyces cerevisiae (strain ATCC 204508 / S288c) GN=TY2B-OR2 PE=3 SV=1;sp|Q12337|YG21B_YEAST Transposon Ty2-GR1 Gag-Pol polyprotein OS=Saccharomyces cerevisiae (strain ATCC 204508 / S288c	22	18	2	1	3	13	7	10	8	3	1	4	0	0	1	0	0	1	0	0	0	0	0	0	0	0	1	0	0	0	0	9	2	0.7	202.13	1770	1770;1770;1770;1770;1770;1770;1770;1770;1770;1770;1598;438;438;438;438;438;438;438;438;438;438;438	0.0010893	2.7598	By matching	By MS/MS	By matching
P0CS90;P39987	P0CS90	9;2	9;2	9;2	Heat shock protein SSC1, mitochondrial	SSC1	sp|P0CS90|HSP77_YEAST Heat shock protein SSC1, mitochondrial OS=Saccharomyces cerevisiae (strain ATCC 204508 / S288c) GN=SSC1 PE=1 SV=1	2	9	9	9	2	6	5	2	6	1	0	2	1	2	6	5	2	6	1	0	2	1	2	6	5	2	6	1	0	2	1	13	13	13	70.627	654	654;644	0	20.245	By MS/MS	By MS/MS	By MS/MS
P53819;P0CX15;P0CX14;P39971;P0CX17;P0CX16;P38899;Q3E7Y5;P40105;P40889;P40434;P0CX22;P0CX21;P0CX20	P53819;P0CX15;P0CX14;P39971;P0CX17;P0CX16;P38899;Q3E7Y5;P40105;P40889;P40434;P0CX22;P0CX21;P0CX20	2;2;2;1;1;1;1;1;1;1;1;1;1;1	2;2;2;1;1;1;1;1;1;1;1;1;1;1	2;2;2;1;1;1;1;1;1;1;1;1;1;1	Y element ATP-dependent helicase protein 1 copy 6;Y element ATP-dependent helicase protein 1 copy 7;Y element ATP-dependent helicase protein 1 copy 3;Uncharacterized protein YEL076C;Putative uncharacterized protein YLR464W;Putative uncharacterized protein YEL076C-A;Putative uncharacterized protein YHR218W;Uncharacterized helicase-like protein YBL111C;Y element ATP-dependent helicase protein 1 cop…	YRF1-6;YRF1-7;YRF1-3;YEL076C;YLR464W;YEL076C-A;YHR218W;YBL111C;YRF1-2;YIL177C;YRF1-8;YRF1-5;YRF1-1	sp|P53819|YRF16_YEAST Y element ATP-dependent helicase protein 1 copy 6 OS=Saccharomyces cerevisiae (strain ATCC 204508 / S288c) GN=YRF1-6 PE=2 SV=1;sp|P0CX15|YRF17_YEAST Y element ATP-dependent helicase protein 1 copy 7 OS=Saccharomyces cerevisiae (stra	14	2	2	2	0	0	2	0	0	0	0	0	0	0	0	2	0	0	0	0	0	0	0	0	2	0	0	0	0	0	0	1.7	1.7	1.7	211.1	1859	1859;1859;1859;216;216;216;603;667;1681;1758;1758;1796;1796;1796	0.0011338	3.1198			By MS/MS
P0CX24;P0CX23	P0CX24;P0CX23	23;23	23;23	23;23	60S ribosomal protein L20-B;60S ribosomal protein L20-A	RPL20B;RPL20A	sp|P0CX24|RL20B_YEAST 60S ribosomal protein L20-B OS=Saccharomyces cerevisiae (strain ATCC 204508 / S288c) GN=RPL20B PE=1 SV=1;sp|P0CX23|RL20A_YEAST 60S ribosomal protein L20-A OS=Saccharomyces cerevisiae (strain ATCC 204508 / S288c) GN=RPL20A PE=1 SV=1	2	23	23	23	8	13	19	12	14	8	8	13	0	8	13	19	12	14	8	8	13	0	8	13	19	12	14	8	8	13	0	86.6	86.6	86.6	20.437	172	172;172	0	272.85	By MS/MS	By MS/MS	By MS/MS
P0CX26;P0CX25	P0CX26;P0CX25	6;6	6;6	6;6	60S ribosomal protein L43-B;60S ribosomal protein L43-A	RPL43B;RPL43A	sp|P0CX26|RL43B_YEAST 60S ribosomal protein L43-B OS=Saccharomyces cerevisiae (strain ATCC 204508 / S288c) GN=RPL43B PE=1 SV=1;sp|P0CX25|RL43A_YEAST 60S ribosomal protein L43-A OS=Saccharomyces cerevisiae (strain ATCC 204508 / S288c) GN=RPL43A PE=1 SV=1	2	6	6	6	3	4	5	5	4	3	2	1	0	3	4	5	5	4	3	2	1	0	3	4	5	5	4	3	2	1	0	50	50	50	10.091	92	92;92	0	113.41	By MS/MS	By MS/MS	By MS/MS
P0CX28;P0CX27	P0CX28;P0CX27	9;9	9;9	9;9	60S ribosomal protein L42-B;60S ribosomal protein L42-A	RPL42B;RPL42A	sp|P0CX28|RL44B_YEAST 60S ribosomal protein L42-B OS=Saccharomyces cerevisiae (strain ATCC 204508 / S288c) GN=RPL42B PE=1 SV=1;sp|P0CX27|RL44A_YEAST 60S ribosomal protein L42-A OS=Saccharomyces cerevisiae (strain ATCC 204508 / S288c) GN=RPL42A PE=1 SV=1	2	9	9	9	5	2	5	8	8	6	2	5	2	5	2	5	8	8	6	2	5	2	5	2	5	8	8	6	2	5	2	35.8	35.8	35.8	12.211	106	106;106	0	48.156	By MS/MS	By matching	By MS/MS
P0CX30;P0CX29	P0CX30;P0CX29	25;25	25;25	25;25	40S ribosomal protein S23-B;40S ribosomal protein S23-A	RPS23B;RPS23A	sp|P0CX30|RS23B_YEAST 40S ribosomal protein S23-B OS=Saccharomyces cerevisiae (strain ATCC 204508 / S288c) GN=RPS23B PE=1 SV=1;sp|P0CX29|RS23A_YEAST 40S ribosomal protein S23-A OS=Saccharomyces cerevisiae (strain ATCC 204508 / S288c) GN=RPS23A PE=1 SV=1	2	25	25	25	10	22	15	12	12	8	3	8	0	10	22	15	12	12	8	3	8	0	10	22	15	12	12	8	3	8	0	75.2	75.2	75.2	16.038	145	145;145	0	268.35	By MS/MS	By MS/MS	By MS/MS
P0CX32;P0CX31	P0CX32;P0CX31	28;28	28;28	28;28	40S ribosomal protein S24-B;40S ribosomal protein S24-A	RPS24B;RPS24A	sp|P0CX32|RS24B_YEAST 40S ribosomal protein S24-B OS=Saccharomyces cerevisiae (strain ATCC 204508 / S288c) GN=RPS24B PE=1 SV=1;sp|P0CX31|RS24A_YEAST 40S ribosomal protein S24-A OS=Saccharomyces cerevisiae (strain ATCC 204508 / S288c) GN=RPS24A PE=1 SV=1	2	28	28	28	18	23	19	23	19	17	5	18	2	18	23	19	23	19	17	5	18	2	18	23	19	23	19	17	5	18	2	84.4	84.4	84.4	15.329	135	135;135	0	308.32	By MS/MS	By MS/MS	By MS/MS
P0CX34;P0CX33	P0CX34;P0CX33	5;5	5;5	5;5	40S ribosomal protein S30-B;40S ribosomal protein S30-A	RPS30B;RPS30A	sp|P0CX34|RS30B_YEAST 40S ribosomal protein S30-B OS=Saccharomyces cerevisiae (strain ATCC 204508 / S288c) GN=RPS30B PE=1 SV=1;sp|P0CX33|RS30A_YEAST 40S ribosomal protein S30-A OS=Saccharomyces cerevisiae (strain ATCC 204508 / S288c) GN=RPS30A PE=1 SV=1	2	5	5	5	4	3	3	5	5	4	2	3	2	4	3	3	5	5	4	2	3	2	4	3	3	5	5	4	2	3	2	33.3	33.3	33.3	7.1184	63	63;63	0	10.4	By MS/MS	By MS/MS	By MS/MS
P0CX36;P0CX35	P0CX36;P0CX35	42;42	42;42	42;42	40S ribosomal protein S4-B;40S ribosomal protein S4-A	RPS4B;RPS4A	sp|P0CX36|RS4B_YEAST 40S ribosomal protein S4-B OS=Saccharomyces cerevisiae (strain ATCC 204508 / S288c) GN=RPS4B PE=1 SV=1;sp|P0CX35|RS4A_YEAST 40S ribosomal protein S4-A OS=Saccharomyces cerevisiae (strain ATCC 204508 / S288c) GN=RPS4A PE=1 SV=1	2	42	42	42	21	37	34	30	27	21	18	23	2	21	37	34	30	27	21	18	23	2	21	37	34	30	27	21	18	23	2	80.8	80.8	80.8	29.41	261	261;261	0	323.31	By MS/MS	By MS/MS	By MS/MS
P0CX38;P0CX37	P0CX38;P0CX37	48;48	48;48	48;48	40S ribosomal protein S6-B;40S ribosomal protein S6-A	RPS6B;RPS6A	sp|P0CX38|RS6B_YEAST 40S ribosomal protein S6-B OS=Saccharomyces cerevisiae (strain ATCC 204508 / S288c) GN=RPS6B PE=1 SV=1;sp|P0CX37|RS6A_YEAST 40S ribosomal protein S6-A OS=Saccharomyces cerevisiae (strain ATCC 204508 / S288c) GN=RPS6A PE=1 SV=1	2	48	48	48	22	44	41	37	28	21	22	22	0	22	44	41	37	28	21	22	22	0	22	44	41	37	28	21	22	22	0	86	86	86	26.996	236	236;236	0	323.31	By MS/MS	By MS/MS	By MS/MS
P0CX40;P0CX39	P0CX40;P0CX39	21;21	21;21	21;21	40S ribosomal protein S8-B;40S ribosomal protein S8-A	RPS8B;RPS8A	sp|P0CX40|RS8B_YEAST 40S ribosomal protein S8-B OS=Saccharomyces cerevisiae (strain ATCC 204508 / S288c) GN=RPS8B PE=1 SV=1;sp|P0CX39|RS8A_YEAST 40S ribosomal protein S8-A OS=Saccharomyces cerevisiae (strain ATCC 204508 / S288c) GN=RPS8A PE=1 SV=1	2	21	21	21	8	20	18	16	12	7	8	8	1	8	20	18	16	12	7	8	8	1	8	20	18	16	12	7	8	8	1	71	71	71	22.489	200	200;200	0	323.31	By MS/MS	By MS/MS	By MS/MS
P0CX42;P0CX41	P0CX42;P0CX41	18;18	18;18	18;18	60S ribosomal protein L23-B;60S ribosomal protein L23-A	RPL23B;RPL23A	sp|P0CX42|RL23B_YEAST 60S ribosomal protein L23-B OS=Saccharomyces cerevisiae (strain ATCC 204508 / S288c) GN=RPL23B PE=1 SV=1;sp|P0CX41|RL23A_YEAST 60S ribosomal protein L23-A OS=Saccharomyces cerevisiae (strain ATCC 204508 / S288c) GN=RPL23A PE=1 SV=1	2	18	18	18	7	17	14	12	9	5	5	7	2	7	17	14	12	9	5	5	7	2	7	17	14	12	9	5	5	7	2	67.9	67.9	67.9	14.473	137	137;137	0	298.67	By MS/MS	By MS/MS	By MS/MS
P0CX44;P0CX43	P0CX44;P0CX43	10;10	10;10	10;10	60S ribosomal protein L1-B;60S ribosomal protein L1-A	RPL1B;RPL1A	sp|P0CX44|RL1B_YEAST 60S ribosomal protein L1-B OS=Saccharomyces cerevisiae (strain ATCC 204508 / S288c) GN=RPL1B PE=1 SV=1;sp|P0CX43|RL1A_YEAST 60S ribosomal protein L1-A OS=Saccharomyces cerevisiae (strain ATCC 204508 / S288c) GN=RPL1A PE=1 SV=1	2	10	10	10	5	6	6	6	5	4	2	3	0	5	6	6	6	5	4	2	3	0	5	6	6	6	5	4	2	3	0	45.6	45.6	45.6	24.485	217	217;217	0	19.937	By MS/MS	By MS/MS	By MS/MS
P0CX46;P0CX45	P0CX46;P0CX45	35;35	35;35	35;35	60S ribosomal protein L2-B;60S ribosomal protein L2-A	RPL2B;RPL2A	sp|P0CX46|RL2B_YEAST 60S ribosomal protein L2-B OS=Saccharomyces cerevisiae (strain ATCC 204508 / S288c) GN=RPL2B PE=1 SV=1;sp|P0CX45|RL2A_YEAST 60S ribosomal protein L2-A OS=Saccharomyces cerevisiae (strain ATCC 204508 / S288c) GN=RPL2A PE=1 SV=1	2	35	35	35	13	32	28	27	22	13	10	20	2	13	32	28	27	22	13	10	20	2	13	32	28	27	22	13	10	20	2	88.2	88.2	88.2	27.408	254	254;254	0	323.31	By MS/MS	By MS/MS	By MS/MS
P0CX48;P0CX47	P0CX48;P0CX47	24;24	24;24	24;24	40S ribosomal protein S11-B;40S ribosomal protein S11-A	RPS11B;RPS11A	sp|P0CX48|RS11B_YEAST 40S ribosomal protein S11-B OS=Saccharomyces cerevisiae (strain ATCC 204508 / S288c) GN=RPS11B PE=1 SV=1;sp|P0CX47|RS11A_YEAST 40S ribosomal protein S11-A OS=Saccharomyces cerevisiae (strain ATCC 204508 / S288c) GN=RPS11A PE=1 SV=1	2	24	24	24	8	21	20	21	15	9	11	11	1	8	21	20	21	15	9	11	11	1	8	21	20	21	15	9	11	11	1	80.1	80.1	80.1	17.749	156	156;156	0	323.31	By MS/MS	By MS/MS	By MS/MS
P0CX50;P0CX49	P0CX50;P0CX49	18;18	18;18	18;18	60S ribosomal protein L18-B;60S ribosomal protein L18-A	RPL18B;RPL18A	sp|P0CX50|RL18B_YEAST 60S ribosomal protein L18-B OS=Saccharomyces cerevisiae (strain ATCC 204508 / S288c) GN=RPL18B PE=1 SV=1;sp|P0CX49|RL18A_YEAST 60S ribosomal protein L18-A OS=Saccharomyces cerevisiae (strain ATCC 204508 / S288c) GN=RPL18A PE=1 SV=1	2	18	18	18	5	13	15	13	8	6	4	8	2	5	13	15	13	8	6	4	8	2	5	13	15	13	8	6	4	8	2	72.6	72.6	72.6	20.563	186	186;186	0	275.31	By MS/MS	By MS/MS	By MS/MS
P0CX52;P0CX51	P0CX52;P0CX51	25;25	25;25	25;25	40S ribosomal protein S16-B;40S ribosomal protein S16-A	RPS16B;RPS16A	sp|P0CX52|RS16B_YEAST 40S ribosomal protein S16-B OS=Saccharomyces cerevisiae (strain ATCC 204508 / S288c) GN=RPS16B PE=1 SV=1;sp|P0CX51|RS16A_YEAST 40S ribosomal protein S16-A OS=Saccharomyces cerevisiae (strain ATCC 204508 / S288c) GN=RPS16A PE=1 SV=1	2	25	25	25	13	19	19	17	18	11	11	14	3	13	19	19	17	18	11	11	14	3	13	19	19	17	18	11	11	14	3	86.7	86.7	86.7	15.847	143	143;143	0	323.31	By MS/MS	By MS/MS	By MS/MS
P0CX54;P0CX53	P0CX54;P0CX53	9;9	9;9	9;9	60S ribosomal protein L12-B;60S ribosomal protein L12-A	RPL12B;RPL12A	sp|P0CX54|RL12B_YEAST 60S ribosomal protein L12-B OS=Saccharomyces cerevisiae (strain ATCC 204508 / S288c) GN=RPL12B PE=1 SV=1;sp|P0CX53|RL12A_YEAST 60S ribosomal protein L12-A OS=Saccharomyces cerevisiae (strain ATCC 204508 / S288c) GN=RPL12A PE=1 SV=1	2	9	9	9	4	5	7	5	5	3	3	1	0	4	5	7	5	5	3	3	1	0	4	5	7	5	5	3	3	1	0	55.8	55.8	55.8	17.822	165	165;165	0	103.54	By MS/MS	By MS/MS	By MS/MS
P0CX56;P0CX55	P0CX56;P0CX55	24;24	24;24	24;24	40S ribosomal protein S18-B;40S ribosomal protein S18-A	RPS18B;RPS18A	sp|P0CX56|RS18B_YEAST 40S ribosomal protein S18-B OS=Saccharomyces cerevisiae (strain ATCC 204508 / S288c) GN=RPS18B PE=1 SV=1;sp|P0CX55|RS18A_YEAST 40S ribosomal protein S18-A OS=Saccharomyces cerevisiae (strain ATCC 204508 / S288c) GN=RPS18A PE=1 SV=1	2	24	24	24	11	15	14	15	15	12	5	13	5	11	15	14	15	15	12	5	13	5	11	15	14	15	15	12	5	13	5	85.6	85.6	85.6	17.037	146	146;146	0	323.31	By MS/MS	By MS/MS	By MS/MS
P0CX83;P0CX82	P0CX83;P0CX82	35;35	35;35	35;35	60S ribosomal protein L19-B;60S ribosomal protein L19-A	RPL19B;RPL19A	sp|P0CX83|RL19B_YEAST 60S ribosomal protein L19-B OS=Saccharomyces cerevisiae (strain ATCC 204508 / S288c) GN=RPL19B PE=1 SV=1;sp|P0CX82|RL19A_YEAST 60S ribosomal protein L19-A OS=Saccharomyces cerevisiae (strain ATCC 204508 / S288c) GN=RPL19A PE=1 SV=1	2	35	35	35	19	27	28	28	24	22	14	25	6	19	27	28	28	24	22	14	25	6	19	27	28	28	24	22	14	25	6	73	73	73	21.704	189	189;189	0	323.31	By MS/MS	By MS/MS	By MS/MS
P0CX85;P0CX84	P0CX85;P0CX84	33;33	33;33	33;33	60S ribosomal protein L35-B;60S ribosomal protein L35-A	RPL35B;RPL35A	sp|P0CX85|RL35B_YEAST 60S ribosomal protein L35-B OS=Saccharomyces cerevisiae (strain ATCC 204508 / S288c) GN=RPL35B PE=1 SV=1;sp|P0CX84|RL35A_YEAST 60S ribosomal protein L35-A OS=Saccharomyces cerevisiae (strain ATCC 204508 / S288c) GN=RPL35A PE=1 SV=1	2	33	33	33	17	29	25	28	27	16	10	23	1	17	29	25	28	27	16	10	23	1	17	29	25	28	27	16	10	23	1	88.3	88.3	88.3	13.909	120	120;120	0	323.31	By MS/MS	By MS/MS	By MS/MS
P10081	P10081	11	11	11	ATP-dependent RNA helicase eIF4A	TIF1	sp|P10081|IF4A_YEAST ATP-dependent RNA helicase eIF4A OS=Saccharomyces cerevisiae (strain ATCC 204508 / S288c) GN=TIF1 PE=1 SV=3	1	11	11	11	2	9	8	4	2	2	3	3	0	2	9	8	4	2	2	3	3	0	2	9	8	4	2	2	3	3	0	36.7	36.7	36.7	44.697	395	395	0	268.21	By MS/MS	By MS/MS	By MS/MS
P10591;P09435	P10591	20;3	4;0	4;0	Heat shock protein SSA1	SSA1	sp|P10591|HSP71_YEAST Heat shock protein SSA1 OS=Saccharomyces cerevisiae (strain ATCC 204508 / S288c) GN=SSA1 PE=1 SV=4	2	20	4	4	2	17	15	13	9	3	5	8	1	0	4	3	3	1	0	0	1	0	0	4	3	3	1	0	0	1	0	33.5	5.6	5.6	69.656	642	642;649	0	14.734	By matching	By MS/MS	By MS/MS
P10592	P10592	20	20	4	Heat shock protein SSA2	SSA2	sp|P10592|HSP72_YEAST Heat shock protein SSA2 OS=Saccharomyces cerevisiae (strain ATCC 204508 / S288c) GN=SSA2 PE=1 SV=3	1	20	20	4	2	16	16	13	10	4	7	8	1	2	16	16	13	10	4	7	8	1	0	3	4	3	2	1	2	1	0	33.6	33.6	5.6	69.469	639	639	0	226.87	By MS/MS	By MS/MS	By MS/MS
P10614	P10614	1	1	1	Lanosterol 14-alpha demethylase	ERG11	sp|P10614|CP51_YEAST Lanosterol 14-alpha demethylase OS=Saccharomyces cerevisiae (strain ATCC 204508 / S288c) GN=ERG11 PE=1 SV=1	1	1	1	1	0	0	1	0	1	0	0	1	0	0	0	1	0	1	0	0	1	0	0	0	1	0	1	0	0	1	0	2.5	2.5	2.5	60.719	530	530	0.006654	1.8765			By MS/MS
P10659	P10659	12	12	6	S-adenosylmethionine synthase 1	SAM1	sp|P10659|METK1_YEAST S-adenosylmethionine synthase 1 OS=Saccharomyces cerevisiae (strain ATCC 204508 / S288c) GN=SAM1 PE=1 SV=2	1	12	12	6	2	8	11	5	7	1	2	3	0	2	8	11	5	7	1	2	3	0	0	3	5	1	2	0	0	0	0	38	38	20.4	41.818	382	382	0	108.87	By matching	By MS/MS	By MS/MS
P10662	P10662	1	1	1	37S ribosomal protein MRP1, mitochondrial	MRP1	sp|P10662|RT01_YEAST 37S ribosomal protein MRP1, mitochondrial OS=Saccharomyces cerevisiae (strain ATCC 204508 / S288c) GN=MRP1 PE=1 SV=2	1	1	1	1	0	1	1	1	0	0	0	0	0	0	1	1	1	0	0	0	0	0	0	1	1	1	0	0	0	0	0	4.4	4.4	4.4	36.728	321	321	0	21.204		By MS/MS	By MS/MS
P10664	P10664	54	54	3	60S ribosomal protein L4-A	RPL4A	sp|P10664|RL4A_YEAST 60S ribosomal protein L4-A OS=Saccharomyces cerevisiae (strain ATCC 204508 / S288c) GN=RPL4A PE=1 SV=4	1	54	54	3	18	50	46	38	32	20	12	22	2	18	50	46	38	32	20	12	22	2	2	3	3	3	3	2	2	2	0	88.7	88.7	4.4	39.092	362	362	0	323.31	By MS/MS	By MS/MS	By MS/MS
P10834	P10834	1	1	1	Protein PET54	PET54	sp|P10834|PET54_YEAST Protein PET54 OS=Saccharomyces cerevisiae (strain ATCC 204508 / S288c) GN=PET54 PE=1 SV=1	1	1	1	1	0	0	1	1	1	0	0	0	0	0	0	1	1	1	0	0	0	0	0	0	1	1	1	0	0	0	0	5.5	5.5	5.5	34.637	293	293	0	3.7885			By matching
P10962	P10962	6	6	6	Protein MAK16	MAK16	sp|P10962|MAK16_YEAST Protein MAK16 OS=Saccharomyces cerevisiae (strain ATCC 204508 / S288c) GN=MAK16 PE=1 SV=2	1	6	6	6	1	5	4	2	2	1	0	1	0	1	5	4	2	2	1	0	1	0	1	5	4	2	2	1	0	1	0	21.9	21.9	21.9	35.695	306	306	0	38.893	By MS/MS	By MS/MS	By MS/MS
P10964	P10964	8	8	8	DNA-directed RNA polymerase I subunit RPA190	RPA190	sp|P10964|RPA1_YEAST DNA-directed RNA polymerase I subunit RPA190 OS=Saccharomyces cerevisiae (strain ATCC 204508 / S288c) GN=RPA190 PE=1 SV=2	1	8	8	8	2	4	5	1	3	1	0	0	0	2	4	5	1	3	1	0	0	0	2	4	5	1	3	1	0	0	0	5	5	5	186.43	1664	1664	0	24.98	By matching	By MS/MS	By MS/MS
P11154;P32327	P11154;P32327	4;4	4;4	4;4	Pyruvate carboxylase 1;Pyruvate carboxylase 2	PYC1;PYC2	sp|P11154|PYC1_YEAST Pyruvate carboxylase 1 OS=Saccharomyces cerevisiae (strain ATCC 204508 / S288c) GN=PYC1 PE=1 SV=2;sp|P32327|PYC2_YEAST Pyruvate carboxylase 2 OS=Saccharomyces cerevisiae (strain ATCC 204508 / S288c) GN=PYC2 PE=1 SV=2	2	4	4	4	2	3	4	3	3	1	2	1	0	2	3	4	3	3	1	2	1	0	2	3	4	3	3	1	2	1	0	3.7	3.7	3.7	130.1	1178	1178;1180	0	8.6058	By matching	By MS/MS	By MS/MS
P11412	P11412	2	2	2	Glucose-6-phosphate 1-dehydrogenase	ZWF1	sp|P11412|G6PD_YEAST Glucose-6-phosphate 1-dehydrogenase OS=Saccharomyces cerevisiae (strain ATCC 204508 / S288c) GN=ZWF1 PE=1 SV=4	1	2	2	2	0	0	2	0	0	0	1	1	0	0	0	2	0	0	0	1	1	0	0	0	2	0	0	0	1	1	0	5.9	5.9	5.9	57.521	505	505	0	3.4489			By MS/MS
P11484	P11484	47	1	1	Heat shock protein SSB1	SSB1	sp|P11484|HSP75_YEAST Heat shock protein SSB1 OS=Saccharomyces cerevisiae (strain ATCC 204508 / S288c) GN=SSB1 PE=1 SV=3	1	47	1	1	13	37	29	25	19	9	5	12	1	0	1	1	0	0	0	0	0	0	0	1	1	0	0	0	0	0	0	51.9	2.1	2.1	66.601	613	613	1	-2	By matching	By matching	By MS/MS
P11491	P11491	1	1	1	Repressible alkaline phosphatase;Soluble alkaline phosphatase	PHO8	sp|P11491|PPB_YEAST Repressible alkaline phosphatase OS=Saccharomyces cerevisiae (strain ATCC 204508 / S288c) GN=PHO8 PE=1 SV=2	1	1	1	1	0	1	0	0	0	0	0	0	0	0	1	0	0	0	0	0	0	0	0	1	0	0	0	0	0	0	0	3.7	3.7	3.7	63.003	566	566	0	13.213		By MS/MS
P11655	P11655	2	2	2	Guanine nucleotide-exchange factor SEC12	SEC12	sp|P11655|SEC12_YEAST Guanine nucleotide-exchange factor SEC12 OS=Saccharomyces cerevisiae (strain ATCC 204508 / S288c) GN=SEC12 PE=1 SV=1	1	2	2	2	0	2	1	0	1	0	0	0	0	0	2	1	0	1	0	0	0	0	0	2	1	0	1	0	0	0	0	9.8	9.8	9.8	51.607	471	471	0	51.264		By MS/MS	By matching
P11745	P11745	1	1	1	Ran GTPase-activating protein 1	RNA1	sp|P11745|RNA1_YEAST Ran GTPase-activating protein 1 OS=Saccharomyces cerevisiae (strain ATCC 204508 / S288c) GN=RNA1 PE=1 SV=2	1	1	1	1	0	1	1	1	0	0	0	0	0	0	1	1	1	0	0	0	0	0	0	1	1	1	0	0	0	0	0	4.9	4.9	4.9	45.815	407	407	0	105.07		By MS/MS	By MS/MS
P11792	P11792	2	2	2	Serine/threonine-protein kinase SCH9	SCH9	sp|P11792|SCH9_YEAST Serine/threonine-protein kinase SCH9 OS=Saccharomyces cerevisiae (strain ATCC 204508 / S288c) GN=SCH9 PE=1 SV=3	1	2	2	2	1	1	1	0	0	0	1	0	0	1	1	1	0	0	0	1	0	0	1	1	1	0	0	0	1	0	0	3.4	3.4	3.4	91.81	824	824	0.0083721	1.6883	By MS/MS	By MS/MS	By matching
P12385	P12385	10	10	10	Eukaryotic peptide chain release factor subunit 1	SUP45	sp|P12385|ERF1_YEAST Eukaryotic peptide chain release factor subunit 1 OS=Saccharomyces cerevisiae (strain ATCC 204508 / S288c) GN=SUP45 PE=1 SV=2	1	10	10	10	2	8	6	4	4	2	1	0	0	2	8	6	4	4	2	1	0	0	2	8	6	4	4	2	1	0	0	24.7	24.7	24.7	49.005	437	437	0	57.991	By matching	By MS/MS	By MS/MS
P12611	P12611	2	2	2	Growth regulation protein	WHI2	sp|P12611|WHI2_YEAST Growth regulation protein OS=Saccharomyces cerevisiae (strain ATCC 204508 / S288c) GN=WHI2 PE=1 SV=2	1	2	2	2	1	0	0	2	2	1	0	2	1	1	0	0	2	2	1	0	2	1	1	0	0	2	2	1	0	2	1	4.5	4.5	4.5	55.345	486	486	0.0010846	2.7028	By MS/MS
P12612	P12612	2	2	2	T-complex protein 1 subunit alpha	TCP1	sp|P12612|TCPA_YEAST T-complex protein 1 subunit alpha OS=Saccharomyces cerevisiae (strain ATCC 204508 / S288c) GN=TCP1 PE=1 SV=2	1	2	2	2	0	2	2	0	1	0	0	0	0	0	2	2	0	1	0	0	0	0	0	2	2	0	1	0	0	0	0	5.7	5.7	5.7	60.48	559	559	0.0011223	3.0214		By MS/MS	By matching
P12630	P12630	1	1	1	Barrierpepsin	BAR1	sp|P12630|BAR1_YEAST Barrierpepsin OS=Saccharomyces cerevisiae (strain ATCC 204508 / S288c) GN=BAR1 PE=1 SV=1	1	1	1	1	0	1	0	0	0	0	0	0	0	0	1	0	0	0	0	0	0	0	0	1	0	0	0	0	0	0	0	2.7	2.7	2.7	63.729	587	587	0.0066414	1.856		By MS/MS
P12683	P12683	17	17	14	3-hydroxy-3-methylglutaryl-coenzyme A reductase 1	HMG1	sp|P12683|HMDH1_YEAST 3-hydroxy-3-methylglutaryl-coenzyme A reductase 1 OS=Saccharomyces cerevisiae (strain ATCC 204508 / S288c) GN=HMG1 PE=1 SV=1	1	17	17	14	5	11	11	12	8	4	4	6	1	5	11	11	12	8	4	4	6	1	4	10	9	9	7	2	3	5	0	16.1	16.1	13.7	115.62	1054	1054	0	102.95	By matching	By MS/MS	By MS/MS
P12687	P12687	7	7	7	54S ribosomal protein L2, mitochondrial	MRP7	sp|P12687|RM02_YEAST 54S ribosomal protein L2, mitochondrial OS=Saccharomyces cerevisiae (strain ATCC 204508 / S288c) GN=MRP7 PE=1 SV=1	1	7	7	7	2	2	5	5	5	2	1	3	0	2	2	5	5	5	2	1	3	0	2	2	5	5	5	2	1	3	0	18.6	18.6	18.6	43.226	371	371	0	10.246	By matching	By MS/MS	By MS/MS
P12688	P12688	1	1	1	Serine/threonine-protein kinase YPK1	YPK1	sp|P12688|YPK1_YEAST Serine/threonine-protein kinase YPK1 OS=Saccharomyces cerevisiae (strain ATCC 204508 / S288c) GN=YPK1 PE=1 SV=2	1	1	1	1	0	1	1	0	0	0	0	0	0	0	1	1	0	0	0	0	0	0	0	1	1	0	0	0	0	0	0	2.6	2.6	2.6	76.479	680	680	0	10.035		By MS/MS	By matching
P12695	P12695	41	41	41	Dihydrolipoyllysine-residue acetyltransferase component of pyruvate dehydrogenase complex, mitochondrial	LAT1	sp|P12695|ODP2_YEAST Dihydrolipoyllysine-residue acetyltransferase component of pyruvate dehydrogenase complex, mitochondrial OS=Saccharomyces cerevisiae (strain ATCC 204508 / S288c) GN=LAT1 PE=1 SV=1	1	41	41	41	11	33	24	27	21	16	10	18	1	11	33	24	27	21	16	10	18	1	11	33	24	27	21	16	10	18	1	57.9	57.9	57.9	51.817	482	482	0	323.31	By MS/MS	By MS/MS	By MS/MS
P12753	P12753	5	5	5	DNA repair protein RAD50	RAD50	sp|P12753|RAD50_YEAST DNA repair protein RAD50 OS=Saccharomyces cerevisiae (strain ATCC 204508 / S288c) GN=RAD50 PE=1 SV=1	1	5	5	5	0	4	2	0	0	0	0	0	0	0	4	2	0	0	0	0	0	0	0	4	2	0	0	0	0	0	0	4.4	4.4	4.4	152.57	1312	1312	0	8.7295		By MS/MS	By MS/MS
P12754	P12754	3	3	3	Translation initiation factor eIF-2B subunit delta	GCD2	sp|P12754|EI2BD_YEAST Translation initiation factor eIF-2B subunit delta OS=Saccharomyces cerevisiae (strain ATCC 204508 / S288c) GN=GCD2 PE=1 SV=1	1	3	3	3	0	2	2	2	0	0	0	0	0	0	2	2	2	0	0	0	0	0	0	2	2	2	0	0	0	0	0	2.2	2.2	2.2	70.851	651	651	0	6.8022		By MS/MS	By MS/MS
P12868	P12868	3	3	3	E3 ubiquitin-protein ligase PEP5	PEP5	sp|P12868|PEP5_YEAST Vacuolar membrane protein PEP5 OS=Saccharomyces cerevisiae (strain ATCC 204508 / S288c) GN=PEP5 PE=1 SV=2	1	3	3	3	1	3	3	2	2	1	1	1	0	1	3	3	2	2	1	1	1	0	1	3	3	2	2	1	1	1	0	2.9	2.9	2.9	117.48	1029	1029	0	4.987	By matching	By MS/MS	By MS/MS
P12945	P12945	6	6	6	N-terminal acetyltransferase A complex subunit NAT1	NAT1	sp|P12945|NAT1_YEAST N-terminal acetyltransferase A complex subunit NAT1 OS=Saccharomyces cerevisiae (strain ATCC 204508 / S288c) GN=NAT1 PE=1 SV=2	1	6	6	6	2	3	3	5	2	2	1	1	0	2	3	3	5	2	2	1	1	0	2	3	3	5	2	2	1	1	0	9.7	9.7	9.7	98.904	854	854	0	114.15	By matching	By MS/MS	By MS/MS
P13188	P13188	2	2	2	Glutamine--tRNA ligase	GLN4	sp|P13188|SYQ_YEAST Glutamine--tRNA ligase OS=Saccharomyces cerevisiae (strain ATCC 204508 / S288c) GN=GLN4 PE=1 SV=2	1	2	2	2	1	0	2	1	2	1	0	2	0	1	0	2	1	2	1	0	2	0	1	0	2	1	2	1	0	2	0	2.8	2.8	2.8	93.132	809	809	0	3.7619	By matching		By MS/MS
P13259	P13259	7	7	7	Choline-phosphate cytidylyltransferase	PCT1	sp|P13259|PCY1_YEAST Choline-phosphate cytidylyltransferase OS=Saccharomyces cerevisiae (strain ATCC 204508 / S288c) GN=PCT1 PE=1 SV=2	1	7	7	7	1	6	4	3	3	1	0	2	0	1	6	4	3	3	1	0	2	0	1	6	4	3	3	1	0	2	0	8.5	8.5	8.5	49.406	424	424	0	26.357	By matching	By MS/MS	By MS/MS
P13393	P13393	1	1	1	TATA-box-binding protein	SPT15	sp|P13393|TBP_YEAST TATA-box-binding protein OS=Saccharomyces cerevisiae (strain ATCC 204508 / S288c) GN=SPT15 PE=1 SV=3	1	1	1	1	1	0	0	1	1	1	0	1	0	1	0	0	1	1	1	0	1	0	1	0	0	1	1	1	0	1	0	7.1	7.1	7.1	27.003	240	240	0	5.8676	By matching
P13586	P13586	4	4	4	Calcium-transporting ATPase 1	PMR1	sp|P13586|ATC1_YEAST Calcium-transporting ATPase 1 OS=Saccharomyces cerevisiae (strain ATCC 204508 / S288c) GN=PMR1 PE=1 SV=1	1	4	4	4	1	3	1	1	0	0	0	0	0	1	3	1	1	0	0	0	0	0	1	3	1	1	0	0	0	0	0	6.7	6.7	6.7	104.57	950	950	0	29.323	By MS/MS	By MS/MS	By MS/MS
P13856	P13856	5	5	5	Ras-related protein RSR1	RSR1	sp|P13856|RSR1_YEAST Ras-related protein RSR1 OS=Saccharomyces cerevisiae (strain ATCC 204508 / S288c) GN=RSR1 PE=1 SV=1	1	5	5	5	1	3	4	0	1	1	0	1	1	1	3	4	0	1	1	0	1	1	1	3	4	0	1	1	0	1	1	19.1	19.1	19.1	30.39	272	272	0	12.418	By MS/MS	By MS/MS	By MS/MS
P14020	P14020	4	4	4	Dolichol-phosphate mannosyltransferase	DPM1	sp|P14020|DPM1_YEAST Dolichol-phosphate mannosyltransferase OS=Saccharomyces cerevisiae (strain ATCC 204508 / S288c) GN=DPM1 PE=1 SV=3	1	4	4	4	1	4	2	1	0	1	0	1	0	1	4	2	1	0	1	0	1	0	1	4	2	1	0	1	0	1	0	23.2	23.2	23.2	30.362	267	267	0	12.489	By matching	By MS/MS	By MS/MS
P14063	P14063	3	3	3	54S ribosomal protein L31, mitochondrial	MRPL31	sp|P14063|RM31_YEAST 54S ribosomal protein L31, mitochondrial OS=Saccharomyces cerevisiae (strain ATCC 204508 / S288c) GN=MRPL31 PE=1 SV=1	1	3	3	3	2	2	2	2	2	1	1	2	0	2	2	2	2	2	1	1	2	0	2	2	2	2	2	1	1	2	0	29	29	29	15.52	131	131	0	30.521	By matching	By MS/MS	By MS/MS
P14126	P14126	76	76	76	60S ribosomal protein L3	RPL3	sp|P14126|RL3_YEAST 60S ribosomal protein L3 OS=Saccharomyces cerevisiae (strain ATCC 204508 / S288c) GN=RPL3 PE=1 SV=4	1	76	76	76	31	67	54	50	44	26	18	40	5	31	67	54	50	44	26	18	40	5	31	67	54	50	44	26	18	40	5	78.6	78.6	78.6	43.757	387	387	0	323.31	By MS/MS	By MS/MS	By MS/MS
P14180	P14180	3	3	3	Chitin synthase 2	CHS2	sp|P14180|CHS2_YEAST Chitin synthase 2 OS=Saccharomyces cerevisiae (strain ATCC 204508 / S288c) GN=CHS2 PE=1 SV=1	1	3	3	3	0	2	3	1	1	1	1	1	0	0	2	3	1	1	1	1	1	0	0	2	3	1	1	1	1	1	0	3.4	3.4	3.4	109.88	963	963	0	5.2029		By MS/MS	By MS/MS
P14540	P14540	7	7	7	Fructose-bisphosphate aldolase	FBA1	sp|P14540|ALF_YEAST Fructose-bisphosphate aldolase OS=Saccharomyces cerevisiae (strain ATCC 204508 / S288c) GN=FBA1 PE=1 SV=3	1	7	7	7	1	6	6	4	2	1	1	2	0	1	6	6	4	2	1	1	2	0	1	6	6	4	2	1	1	2	0	22.3	22.3	22.3	39.62	359	359	0	256.26	By MS/MS	By MS/MS	By MS/MS
P14693	P14693	2	2	2	Sorting assembly machinery 35 kDa subunit	SAM35	sp|P14693|SAM35_YEAST Sorting assembly machinery 35 kDa subunit OS=Saccharomyces cerevisiae (strain ATCC 204508 / S288c) GN=SAM35 PE=1 SV=2	1	2	2	2	0	2	2	1	1	0	0	1	0	0	2	2	1	1	0	0	1	0	0	2	2	1	1	0	0	1	0	6.7	6.7	6.7	37.404	329	329	0	3.2095		By MS/MS	By MS/MS
P14736	P14736	2	2	2	DNA repair protein RAD4	RAD4	sp|P14736|RAD4_YEAST DNA repair protein RAD4 OS=Saccharomyces cerevisiae (strain ATCC 204508 / S288c) GN=RAD4 PE=1 SV=3	1	2	2	2	0	2	1	0	0	0	0	0	0	0	2	1	0	0	0	0	0	0	0	2	1	0	0	0	0	0	0	2	2	2	87.173	754	754	0	20.207		By MS/MS	By matching
P14742	P14742	3	3	3	Glutamine--fructose-6-phosphate aminotransferase [isomerizing]	GFA1	sp|P14742|GFA1_YEAST Glutamine--fructose-6-phosphate aminotransferase [isomerizing] OS=Saccharomyces cerevisiae (strain ATCC 204508 / S288c) GN=GFA1 PE=1 SV=4	1	3	3	3	1	1	3	1	1	1	1	0	0	1	1	3	1	1	1	1	0	0	1	1	3	1	1	1	1	0	0	5.7	5.7	5.7	80.046	717	717	0	5.6632	By matching	By MS/MS	By MS/MS
P14772	P14772	1	1	1	Bile pigment transporter 1	BPT1	sp|P14772|BPT1_YEAST Bile pigment transporter 1 OS=Saccharomyces cerevisiae (strain ATCC 204508 / S288c) GN=BPT1 PE=1 SV=2	1	1	1	1	0	1	1	0	0	0	0	0	0	0	1	1	0	0	0	0	0	0	0	1	1	0	0	0	0	0	0	0.9	0.9	0.9	176.87	1559	1559	0	3.4429		By matching	By MS/MS
P14904	P14904	4	4	4	Vacuolar aminopeptidase 1	APE1	sp|P14904|AMPL_YEAST Vacuolar aminopeptidase 1 OS=Saccharomyces cerevisiae (strain ATCC 204508 / S288c) GN=LAP4 PE=1 SV=2	1	4	4	4	0	3	3	1	1	1	0	1	0	0	3	3	1	1	1	0	1	0	0	3	3	1	1	1	0	1	0	11.7	11.7	11.7	57.092	514	514	0	10.18		By MS/MS	By MS/MS
P14905	P14905	2	2	2	Cytochrome B translational activator protein CBS2	CBS2	sp|P14905|CBS2_YEAST Cytochrome B translational activator protein CBS2 OS=Saccharomyces cerevisiae (strain ATCC 204508 / S288c) GN=CBS2 PE=1 SV=1	1	2	2	2	1	1	2	1	1	1	0	1	0	1	1	2	1	1	1	0	1	0	1	1	2	1	1	1	0	1	0	4.9	4.9	4.9	44.607	389	389	0.0011351	3.124	By matching	By MS/MS	By MS/MS
P14906	P14906	9	9	9	Protein translocation protein SEC63	SEC63	sp|P14906|SEC63_YEAST Protein translocation protein SEC63 OS=Saccharomyces cerevisiae (strain ATCC 204508 / S288c) GN=SEC63 PE=1 SV=2	1	9	9	9	1	7	4	2	3	0	1	4	0	1	7	4	2	3	0	1	4	0	1	7	4	2	3	0	1	4	0	16.1	16.1	16.1	75.344	663	663	0	13.143	By matching	By MS/MS	By MS/MS
P15108	P15108	37	6	6	ATP-dependent molecular chaperone HSC82	HSC82	sp|P15108|HSC82_YEAST ATP-dependent molecular chaperone HSC82 OS=Saccharomyces cerevisiae (strain ATCC 204508 / S288c) GN=HSC82 PE=1 SV=4	1	37	6	6	7	30	28	14	15	8	7	10	3	1	6	6	2	2	1	1	0	0	1	6	6	2	2	1	1	0	0	40	9.2	9.2	80.899	705	705	0	323.31	By matching	By MS/MS	By MS/MS
P15180	P15180	1	1	1	Lysine--tRNA ligase, cytoplasmic	KRS1	sp|P15180|SYKC_YEAST Lysine--tRNA ligase, cytoplasmic OS=Saccharomyces cerevisiae (strain ATCC 204508 / S288c) GN=KRS1 PE=1 SV=2	1	1	1	1	0	1	0	0	0	0	0	0	0	0	1	0	0	0	0	0	0	0	0	1	0	0	0	0	0	0	0	2.9	2.9	2.9	67.958	591	591	0.0011249	3.0407		By MS/MS
P15303	P15303	2	2	2	Protein transport protein SEC23	SEC23	sp|P15303|SEC23_YEAST Protein transport protein SEC23 OS=Saccharomyces cerevisiae (strain ATCC 204508 / S288c) GN=SEC23 PE=1 SV=1	1	2	2	2	0	1	0	1	1	0	0	1	0	0	1	0	1	1	0	0	1	0	0	1	0	1	1	0	0	1	0	3.8	3.8	3.8	85.384	768	768	0	3.5372		By MS/MS
P15424	P15424	8	8	8	ATP-dependent RNA helicase MSS116, mitochondrial	MSS116	sp|P15424|MS116_YEAST ATP-dependent RNA helicase MSS116, mitochondrial OS=Saccharomyces cerevisiae (strain ATCC 204508 / S288c) GN=MSS116 PE=1 SV=1	1	8	8	8	1	7	6	6	4	0	0	3	0	1	7	6	6	4	0	0	3	0	1	7	6	6	4	0	0	3	0	14	14	14	76.268	664	664	0	29.736	By matching	By MS/MS	By MS/MS
P15565	P15565	14	14	14	tRNA (guanine(26)-N(2))-dimethyltransferase, mitochondrial	TRM1	sp|P15565|TRM1_YEAST tRNA (guanine(26)-N(2))-dimethyltransferase, mitochondrial OS=Saccharomyces cerevisiae (strain ATCC 204508 / S288c) GN=TRM1 PE=1 SV=1	1	14	14	14	3	10	12	5	5	3	5	6	0	3	10	12	5	5	3	5	6	0	3	10	12	5	5	3	5	6	0	29.1	29.1	29.1	64.052	570	570	0	319.65	By MS/MS	By MS/MS	By MS/MS
P15624	P15624	1	1	1	Phenylalanine--tRNA ligase beta subunit	FRS1	sp|P15624|SYFB_YEAST Phenylalanine--tRNA ligase beta subunit OS=Saccharomyces cerevisiae (strain ATCC 204508 / S288c) GN=FRS1 PE=1 SV=3	1	1	1	1	0	0	1	0	1	1	0	0	0	0	0	1	0	1	1	0	0	0	0	0	1	0	1	1	0	0	0	1.5	1.5	1.5	67.364	595	595	0.0058309	1.9945			By MS/MS
P15646	P15646	11	11	11	rRNA 2-O-methyltransferase fibrillarin	NOP1	sp|P15646|FBRL_YEAST rRNA 2-O-methyltransferase fibrillarin OS=Saccharomyces cerevisiae (strain ATCC 204508 / S288c) GN=NOP1 PE=1 SV=1	1	11	11	11	4	9	6	7	6	4	1	4	1	4	9	6	7	6	4	1	4	1	4	9	6	7	6	4	1	4	1	34.6	34.6	34.6	34.465	327	327	0	68.749	By MS/MS	By MS/MS	By MS/MS
P15703	P15703	5	5	5	Glucan 1,3-beta-glucosidase	BGL2	sp|P15703|BGL2_YEAST Glucan 1,3-beta-glucosidase OS=Saccharomyces cerevisiae (strain ATCC 204508 / S288c) GN=BGL2 PE=1 SV=1	1	5	5	5	1	4	5	4	3	1	3	0	0	1	4	5	4	3	1	3	0	0	1	4	5	4	3	1	3	0	0	19.8	19.8	19.8	34.118	313	313	0	19.627	By matching	By MS/MS	By MS/MS
P15891	P15891	1	1	1	Actin-binding protein	ABP1	sp|P15891|ABP1_YEAST Actin-binding protein OS=Saccharomyces cerevisiae (strain ATCC 204508 / S288c) GN=ABP1 PE=1 SV=4	1	1	1	1	0	1	1	1	1	1	0	0	0	0	1	1	1	1	1	0	0	0	0	1	1	1	1	1	0	0	0	2	2	2	65.575	592	592	0.0065975	1.8145		By MS/MS	By MS/MS
P16140	P16140	18	18	18	V-type proton ATPase subunit B	VMA2	sp|P16140|VATB_YEAST V-type proton ATPase subunit B OS=Saccharomyces cerevisiae (strain ATCC 204508 / S288c) GN=VMA2 PE=1 SV=2	1	18	18	18	2	13	11	5	3	2	0	3	0	2	13	11	5	3	2	0	3	0	2	13	11	5	3	2	0	3	0	45.8	45.8	45.8	57.749	517	517	0	147.87	By MS/MS	By MS/MS	By MS/MS
P16387	P16387	22	22	22	Pyruvate dehydrogenase E1 component subunit alpha, mitochondrial	PDA1	sp|P16387|ODPA_YEAST Pyruvate dehydrogenase E1 component subunit alpha, mitochondrial OS=Saccharomyces cerevisiae (strain ATCC 204508 / S288c) GN=PDA1 PE=1 SV=2	1	22	22	22	10	14	12	13	16	11	6	14	3	10	14	12	13	16	11	6	14	3	10	14	12	13	16	11	6	14	3	37.9	37.9	37.9	46.343	420	420	0	261.27	By MS/MS	By MS/MS	By MS/MS
P16451	P16451	9	9	9	Pyruvate dehydrogenase complex protein X component, mitochondrial	PDX1	sp|P16451|ODPX_YEAST Pyruvate dehydrogenase complex protein X component, mitochondrial OS=Saccharomyces cerevisiae (strain ATCC 204508 / S288c) GN=PDX1 PE=1 SV=1	1	9	9	9	2	7	4	5	2	2	0	3	1	2	7	4	5	2	2	0	3	1	2	7	4	5	2	2	0	3	1	31	31	31	45.361	410	410	0	80.521	By MS/MS	By MS/MS	By MS/MS
P16467	P16467	4	1	1	Pyruvate decarboxylase isozyme 2	PDC5	sp|P16467|PDC5_YEAST Pyruvate decarboxylase isozyme 2 OS=Saccharomyces cerevisiae (strain ATCC 204508 / S288c) GN=PDC5 PE=1 SV=4	1	4	1	1	1	4	3	0	1	1	1	1	0	0	1	0	0	0	0	0	0	0	0	1	0	0	0	0	0	0	0	12.3	5.2	5.2	61.911	563	563	0	75.256	By matching	By MS/MS	By matching
P16474	P16474	14	12	12	78 kDa glucose-regulated protein homolog	KAR2	sp|P16474|GRP78_YEAST 78 kDa glucose-regulated protein homolog OS=Saccharomyces cerevisiae (strain ATCC 204508 / S288c) GN=KAR2 PE=1 SV=1	1	14	12	12	2	12	10	6	5	3	2	6	0	2	10	8	5	5	3	2	5	0	2	10	8	5	5	3	2	5	0	21	18.6	18.6	74.467	682	682	0	97.573	By MS/MS	By MS/MS	By MS/MS
P16521	P16521	27	27	21	Elongation factor 3A	YEF3	sp|P16521|EF3A_YEAST Elongation factor 3A OS=Saccharomyces cerevisiae (strain ATCC 204508 / S288c) GN=YEF3 PE=1 SV=4	1	27	27	21	9	15	15	15	17	12	6	7	2	9	15	15	15	17	12	6	7	2	5	12	12	10	14	10	6	5	1	22.5	22.5	18.1	115.94	1044	1044	0	95.178	By MS/MS	By MS/MS	By MS/MS
P16547	P16547	1	1	1	Mitochondrial outer membrane protein OM45	OM45	sp|P16547|OM45_YEAST Mitochondrial outer membrane protein OM45 OS=Saccharomyces cerevisiae (strain ATCC 204508 / S288c) GN=OM45 PE=1 SV=2	1	1	1	1	0	1	0	0	0	0	0	0	0	0	1	0	0	0	0	0	0	0	0	1	0	0	0	0	0	0	0	5.6	5.6	5.6	44.58	393	393	0	4.9896		By MS/MS
P16622	P16622	3	3	3	Ferrochelatase, mitochondrial	HEM15	sp|P16622|HEMH_YEAST Ferrochelatase, mitochondrial OS=Saccharomyces cerevisiae (strain ATCC 204508 / S288c) GN=HEM15 PE=1 SV=1	1	3	3	3	1	2	1	1	1	1	0	1	0	1	2	1	1	1	1	0	1	0	1	2	1	1	1	1	0	1	0	12	12	12	44.596	393	393	0	22.542	By matching	By MS/MS	By MS/MS
P16861	P16861	4	4	4	ATP-dependent 6-phosphofructokinase subunit alpha	PFK1	sp|P16861|K6PF1_YEAST 6-phosphofructokinase subunit alpha OS=Saccharomyces cerevisiae (strain ATCC 204508 / S288c) GN=PFK1 PE=1 SV=1	1	4	4	4	1	2	3	2	3	1	2	2	0	1	2	3	2	3	1	2	2	0	1	2	3	2	3	1	2	2	0	5	5	5	107.97	987	987	0	13.345	By matching	By MS/MS	By MS/MS
P16862	P16862	9	9	9	ATP-dependent 6-phosphofructokinase subunit beta	PFK2	sp|P16862|K6PF2_YEAST 6-phosphofructokinase subunit beta OS=Saccharomyces cerevisiae (strain ATCC 204508 / S288c) GN=PFK2 PE=1 SV=4	1	9	9	9	4	3	5	3	6	5	0	2	0	4	3	5	3	6	5	0	2	0	4	3	5	3	6	5	0	2	0	10.9	10.9	10.9	104.62	959	959	0	34.34	By MS/MS	By MS/MS	By MS/MS
P17076	P17076	16	3	3	60S ribosomal protein L8-A	RPL8A	sp|P17076|RL8A_YEAST 60S ribosomal protein L8-A OS=Saccharomyces cerevisiae (strain ATCC 204508 / S288c) GN=RPL8A PE=1 SV=4	1	16	3	3	9	9	7	11	11	9	3	6	2	3	1	0	2	2	3	0	2	1	3	1	0	2	2	3	0	2	1	44.9	9	9	28.124	256	256	0	5.7378	By MS/MS	By matching	By matching
P17255;CON__tr|ChitinBindingDomein_Intein|AMBR_CBD_Intein	P17255	14;3	14;3	14;3	V-type proton ATPase catalytic subunit A;Endonuclease PI-SceI	VMA1	sp|P17255|VATA_YEAST V-type proton ATPase catalytic subunit A OS=Saccharomyces cerevisiae (strain ATCC 204508 / S288c) GN=VMA1 PE=1 SV=3	2	14	14	14	4	7	6	7	7	5	2	9	3	4	7	6	7	7	5	2	9	3	4	7	6	7	7	5	2	9	3	15.5	15.5	15.5	118.64	1071	1071;526	0	46.609	By MS/MS	By MS/MS	By MS/MS
P17558	P17558	5	5	5	37S ribosomal protein PET123, mitochondrial	PET123	sp|P17558|RTPT_YEAST 37S ribosomal protein PET123, mitochondrial OS=Saccharomyces cerevisiae (strain ATCC 204508 / S288c) GN=PET123 PE=1 SV=1	1	5	5	5	0	5	3	3	1	0	1	0	0	0	5	3	3	1	0	1	0	0	0	5	3	3	1	0	1	0	0	15.4	15.4	15.4	35.998	318	318	0	8.7601		By MS/MS	By matching
P17695	P17695	1	1	1	Glutaredoxin-2, mitochondrial	GRX2	sp|P17695|GLRX2_YEAST Glutaredoxin-2, mitochondrial OS=Saccharomyces cerevisiae (strain ATCC 204508 / S288c) GN=GRX2 PE=1 SV=3	1	1	1	1	0	1	0	0	0	0	0	0	0	0	1	0	0	0	0	0	0	0	0	1	0	0	0	0	0	0	0	7	7	7	15.861	143	143	0.0010977	2.8198		By MS/MS
P18238	P18238	5	1	1	ADP,ATP carrier protein 3	AAC3	sp|P18238|ADT3_YEAST ADP,ATP carrier protein 3 OS=Saccharomyces cerevisiae (strain ATCC 204508 / S288c) GN=AAC3 PE=1 SV=1	1	5	1	1	4	3	3	4	2	4	2	4	3	0	0	1	0	0	0	0	0	0	0	0	1	0	0	0	0	0	0	13	6.5	6.5	33.313	307	307	1	-2	By matching	By matching	By MS/MS
P18239	P18239	29	29	25	ADP,ATP carrier protein 2	PET9	sp|P18239|ADT2_YEAST ADP,ATP carrier protein 2 OS=Saccharomyces cerevisiae (strain ATCC 204508 / S288c) GN=PET9 PE=1 SV=2	1	29	29	25	8	28	21	16	12	9	12	13	4	8	28	21	16	12	9	12	13	4	4	25	19	12	10	5	10	9	1	53.8	53.8	51.3	34.426	318	318	0	323.31	By MS/MS	By MS/MS	By MS/MS
P18410	P18410	1	1	1	Sporulation-specific protein SPO7	SPO7	sp|P18410|SPO7_YEAST Sporulation-specific protein SPO7 OS=Saccharomyces cerevisiae (strain ATCC 204508 / S288c) GN=SPO7 PE=1 SV=1	1	1	1	1	0	1	0	0	0	0	0	0	0	0	1	0	0	0	0	0	0	0	0	1	0	0	0	0	0	0	0	9.7	9.7	9.7	30.113	259	259	0	11.306		By MS/MS
P18496	P18496	2	2	2	Mitochondrial ATPase complex subunit ATP10	ATP10	sp|P18496|ATP10_YEAST Mitochondrial ATPase complex subunit ATP10 OS=Saccharomyces cerevisiae (strain ATCC 204508 / S288c) GN=ATP10 PE=1 SV=2	1	2	2	2	0	1	2	1	1	0	0	1	0	0	1	2	1	1	0	0	1	0	0	1	2	1	1	0	0	1	0	7.9	7.9	7.9	32.094	279	279	0.0011403	3.1763		By MS/MS	By MS/MS
P18544	P18544	1	1	1	Acetylornithine aminotransferase, mitochondrial	ARG8	sp|P18544|ARGD_YEAST Acetylornithine aminotransferase, mitochondrial OS=Saccharomyces cerevisiae (strain ATCC 204508 / S288c) GN=ARG8 PE=1 SV=1	1	1	1	1	0	1	1	1	0	0	0	0	0	0	1	1	1	0	0	0	0	0	0	1	1	1	0	0	0	0	0	2.1	2.1	2.1	46.681	423	423	1	-2		By MS/MS	By MS/MS
P18759	P18759	9	9	9	Vesicular-fusion protein SEC18	SEC18	sp|P18759|SEC18_YEAST Vesicular-fusion protein SEC18 OS=Saccharomyces cerevisiae (strain ATCC 204508 / S288c) GN=SEC18 PE=1 SV=2	1	9	9	9	0	4	7	1	3	1	0	2	0	0	4	7	1	3	1	0	2	0	0	4	7	1	3	1	0	2	0	14	14	14	84.055	758	758	0	11.169		By MS/MS	By MS/MS
P18900	P18900	3	3	3	Hexaprenyl pyrophosphate synthase, mitochondrial	COQ1	sp|P18900|COQ1_YEAST Hexaprenyl pyrophosphate synthase, mitochondrial OS=Saccharomyces cerevisiae (strain ATCC 204508 / S288c) GN=COQ1 PE=1 SV=1	1	3	3	3	0	2	3	0	0	1	0	0	0	0	2	3	0	0	1	0	0	0	0	2	3	0	0	1	0	0	0	8.2	8.2	8.2	52.559	473	473	0	17.492		By MS/MS	By MS/MS
P19073	P19073	3	3	3	Cell division control protein 42	CDC42	sp|P19073|CDC42_YEAST Cell division control protein 42 OS=Saccharomyces cerevisiae (strain ATCC 204508 / S288c) GN=CDC42 PE=1 SV=2	1	3	3	3	1	1	1	2	2	1	0	0	0	1	1	1	2	2	1	0	0	0	1	1	1	2	2	1	0	0	0	14.1	14.1	14.1	21.322	191	191	0	6.6749	By matching	By MS/MS	By matching
P19097	P19097	16	16	16	Fatty acid synthase subunit alpha;Acyl carrier;3-oxoacyl-[acyl-carrier-protein] reductase;3-oxoacyl-[acyl-carrier-protein] synthase	FAS2	sp|P19097|FAS2_YEAST Fatty acid synthase subunit alpha OS=Saccharomyces cerevisiae (strain ATCC 204508 / S288c) GN=FAS2 PE=1 SV=2	1	16	16	16	4	9	10	6	9	7	2	5	2	4	9	10	6	9	7	2	5	2	4	9	10	6	9	7	2	5	2	11.2	11.2	11.2	206.94	1887	1887	0	88.985	By MS/MS	By MS/MS	By MS/MS
P19262	P19262	9	9	9	Dihydrolipoyllysine-residue succinyltransferase component of 2-oxoglutarate dehydrogenase complex, mitochondrial	KGD2	sp|P19262|ODO2_YEAST Dihydrolipoyllysine-residue succinyltransferase component of 2-oxoglutarate dehydrogenase complex, mitochondrial OS=Saccharomyces cerevisiae (strain ATCC 204508 / S288c) GN=KGD2 PE=1 SV=2	1	9	9	9	0	9	2	1	1	1	0	1	0	0	9	2	1	1	1	0	1	0	0	9	2	1	1	1	0	1	0	21.2	21.2	21.2	50.43	463	463	0	54.904		By MS/MS	By matching
P19358	P19358	9	3	3	S-adenosylmethionine synthase 2	SAM2	sp|P19358|METK2_YEAST S-adenosylmethionine synthase 2 OS=Saccharomyces cerevisiae (strain ATCC 204508 / S288c) GN=SAM2 PE=1 SV=3	1	9	3	3	4	7	8	6	6	2	2	4	0	2	2	2	2	1	1	0	1	0	2	2	2	2	1	1	0	1	0	32.6	10.9	10.9	42.255	384	384	0	55.729	By MS/MS	By MS/MS	By MS/MS
P19414	P19414	4	4	4	Aconitate hydratase, mitochondrial	ACO1	sp|P19414|ACON_YEAST Aconitate hydratase, mitochondrial OS=Saccharomyces cerevisiae (strain ATCC 204508 / S288c) GN=ACO1 PE=1 SV=2	1	4	4	4	1	3	2	1	1	0	0	0	0	1	3	2	1	1	0	0	0	0	1	3	2	1	1	0	0	0	0	9.3	9.3	9.3	85.367	778	778	0	9.116	By matching	By MS/MS	By MS/MS
P19524	P19524	7	7	7	Myosin-2	MYO2	sp|P19524|MYO2_YEAST Myosin-2 OS=Saccharomyces cerevisiae (strain ATCC 204508 / S288c) GN=MYO2 PE=1 SV=1	1	7	7	7	0	4	6	4	2	0	0	1	0	0	4	6	4	2	0	0	1	0	0	4	6	4	2	0	0	1	0	4.6	4.6	4.6	180.68	1574	1574	0	75.974		By MS/MS	By MS/MS
P19657	P19657	56	1	1	Plasma membrane ATPase 2	PMA2	sp|P19657|PMA2_YEAST Plasma membrane ATPase 2 OS=Saccharomyces cerevisiae (strain ATCC 204508 / S288c) GN=PMA2 PE=1 SV=3	1	56	1	1	12	56	40	28	23	21	19	22	9	0	1	0	0	0	0	0	0	0	0	1	0	0	0	0	0	0	0	33.8	2.3	2.3	102.17	947	947	0	4.6966	By matching	By MS/MS	By matching
P19882	P19882	2	2	2	Heat shock protein 60, mitochondrial	HSP60	sp|P19882|HSP60_YEAST Heat shock protein 60, mitochondrial OS=Saccharomyces cerevisiae (strain ATCC 204508 / S288c) GN=HSP60 PE=1 SV=1	1	2	2	2	0	2	1	0	0	0	0	0	0	0	2	1	0	0	0	0	0	0	0	2	1	0	0	0	0	0	0	7.3	7.3	7.3	60.751	572	572	0	32.403		By MS/MS	By MS/MS
P20084	P20084	2	2	2	54S ribosomal protein L33, mitochondrial	MRPL33	sp|P20084|RM33_YEAST 54S ribosomal protein L33, mitochondrial OS=Saccharomyces cerevisiae (strain ATCC 204508 / S288c) GN=MRPL33 PE=1 SV=4	1	2	2	2	1	1	0	1	1	1	0	1	0	1	1	0	1	1	1	0	1	0	1	1	0	1	1	1	0	1	0	37.2	37.2	37.2	9.5311	86	86	0.0065604	1.7812	By MS/MS	By MS/MS
P20095	P20095	1	1	1	Pre-mRNA-splicing factor ATP-dependent RNA helicase-like protein PRP2	PRP2	sp|P20095|PRP2_YEAST Pre-mRNA-splicing factor ATP-dependent RNA helicase-like protein PRP2 OS=Saccharomyces cerevisiae (strain ATCC 204508 / S288c) GN=PRP2 PE=1 SV=1	1	1	1	1	1	0	0	1	1	1	0	1	0	1	0	0	1	1	1	0	1	0	1	0	0	1	1	1	0	1	0	1.3	1.3	1.3	99.812	876	876	0.0083026	1.6617	By matching
P20107	P20107	3	3	3	Zinc/cadmium resistance protein	ZRC1	sp|P20107|ZRC1_YEAST Zinc/cadmium resistance protein OS=Saccharomyces cerevisiae (strain ATCC 204508 / S288c) GN=ZRC1 PE=1 SV=2	1	3	3	3	0	2	3	2	0	0	0	0	0	0	2	3	2	0	0	0	0	0	0	2	3	2	0	0	0	0	0	10	10	10	48.344	442	442	0	91.017		By MS/MS	By MS/MS
P20424	P20424	1	1	1	Signal recognition particle subunit SRP54	SRP54	sp|P20424|SRP54_YEAST Signal recognition particle subunit SRP54 OS=Saccharomyces cerevisiae (strain ATCC 204508 / S288c) GN=SRP54 PE=1 SV=2	1	1	1	1	0	1	0	0	0	0	0	0	0	0	1	0	0	0	0	0	0	0	0	1	0	0	0	0	0	0	0	2.8	2.8	2.8	59.624	541	541	0.0011001	2.8361		By MS/MS
P20447	P20447	13	13	13	ATP-dependent RNA helicase DBP3	DBP3	sp|P20447|DBP3_YEAST ATP-dependent RNA helicase DBP3 OS=Saccharomyces cerevisiae (strain ATCC 204508 / S288c) GN=DBP3 PE=1 SV=2	1	13	13	13	4	7	7	7	5	5	0	3	0	4	7	7	7	5	5	0	3	0	4	7	7	7	5	5	0	3	0	21.6	21.6	21.6	58.826	523	523	0	148.44	By MS/MS	By MS/MS	By MS/MS
P20448	P20448	5	5	5	ATP-dependent RNA helicase HCA4	HCA4	sp|P20448|DBP4_YEAST ATP-dependent RNA helicase HCA4 OS=Saccharomyces cerevisiae (strain ATCC 204508 / S288c) GN=HCA4 PE=1 SV=2	1	5	5	5	0	5	4	0	0	0	0	0	0	0	5	4	0	0	0	0	0	0	0	5	4	0	0	0	0	0	0	9.9	9.9	9.9	87.192	770	770	0	54.096		By MS/MS	By MS/MS
P20449	P20449	5	5	5	ATP-dependent RNA helicase DBP5	DBP5	sp|P20449|DBP5_YEAST ATP-dependent RNA helicase DBP5 OS=Saccharomyces cerevisiae (strain ATCC 204508 / S288c) GN=DBP5 PE=1 SV=2	1	5	5	5	0	4	4	1	3	1	1	0	1	0	4	4	1	3	1	1	0	1	0	4	4	1	3	1	1	0	1	13.5	13.5	13.5	53.873	482	482	0	9.1326		By MS/MS	By MS/MS
P20606	P20606	1	1	1	Small COPII coat GTPase SAR1	SAR1	sp|P20606|SAR1_YEAST Small COPII coat GTPase SAR1 OS=Saccharomyces cerevisiae (strain ATCC 204508 / S288c) GN=SAR1 PE=1 SV=1	1	1	1	1	1	0	0	1	1	1	1	0	0	1	0	0	1	1	1	1	0	0	1	0	0	1	1	1	1	0	0	6.8	6.8	6.8	21.45	190	190	0.0057526	1.9194	By matching
P20795	P20795	3	3	3	Vacuolar protein sorting-associated protein 33	VPS33	sp|P20795|VPS33_YEAST Vacuolar protein sorting-associated protein 33 OS=Saccharomyces cerevisiae (strain ATCC 204508 / S288c) GN=VPS33 PE=1 SV=1	1	3	3	3	1	2	2	2	2	1	0	1	0	1	2	2	2	2	1	0	1	0	1	2	2	2	2	1	0	1	0	4.9	4.9	4.9	79.27	691	691	0	6.5626	By matching	By MS/MS	By MS/MS
P20967	P20967	7	7	7	2-oxoglutarate dehydrogenase, mitochondrial	KGD1	sp|P20967|ODO1_YEAST 2-oxoglutarate dehydrogenase, mitochondrial OS=Saccharomyces cerevisiae (strain ATCC 204508 / S288c) GN=KGD1 PE=1 SV=2	1	7	7	7	1	4	1	2	0	1	0	2	0	1	4	1	2	0	1	0	2	0	1	4	1	2	0	1	0	2	0	10.1	10.1	10.1	114.41	1014	1014	0	23.371	By matching	By MS/MS	By MS/MS
P21147	P21147	9	9	9	Acyl-CoA desaturase 1	OLE1	sp|P21147|ACO1_YEAST Acyl-CoA desaturase 1 OS=Saccharomyces cerevisiae (strain ATCC 204508 / S288c) GN=OLE1 PE=1 SV=2	1	9	9	9	0	7	6	3	2	1	1	0	0	0	7	6	3	2	1	1	0	0	0	7	6	3	2	1	1	0	0	16.5	16.5	16.5	58.402	510	510	0	59.955		By MS/MS	By MS/MS
P21269	P21269	1	1	1	CCA tRNA nucleotidyltransferase, mitochondrial	CCA1	sp|P21269|CCA1_YEAST CCA tRNA nucleotidyltransferase, mitochondrial OS=Saccharomyces cerevisiae (strain ATCC 204508 / S288c) GN=CCA1 PE=1 SV=1	1	1	1	1	0	1	0	0	0	0	0	0	0	0	1	0	0	0	0	0	0	0	0	1	0	0	0	0	0	0	0	3.1	3.1	3.1	62.484	546	546	0	6.1707		By MS/MS
P21375	P21375	8	8	8	Fumarate reductase 2	OSM1	sp|P21375|OSM1_YEAST Osmotic growth protein 1 OS=Saccharomyces cerevisiae (strain ATCC 204508 / S288c) GN=OSM1 PE=1 SV=3	1	8	8	8	0	7	4	1	0	0	0	0	0	0	7	4	1	0	0	0	0	0	0	7	4	1	0	0	0	0	0	24.4	24.4	24.4	55.064	501	501	0	131.01		By MS/MS	By MS/MS
P21560	P21560	9	9	9	Protein CBP3, mitochondrial	CBP3	sp|P21560|CBP3_YEAST Protein CBP3, mitochondrial OS=Saccharomyces cerevisiae (strain ATCC 204508 / S288c) GN=CBP3 PE=1 SV=1	1	9	9	9	1	3	6	5	3	4	0	3	0	1	3	6	5	3	4	0	3	0	1	3	6	5	3	4	0	3	0	28.4	28.4	28.4	39.083	335	335	0	35.062	By matching	By MS/MS	By MS/MS
P21576	P21576	18	18	18	Vacuolar protein sorting-associated protein 1	VPS1	sp|P21576|VPS1_YEAST Vacuolar protein sorting-associated protein 1 OS=Saccharomyces cerevisiae (strain ATCC 204508 / S288c) GN=VPS1 PE=1 SV=2	1	18	18	18	2	16	9	3	3	4	1	2	1	2	16	9	3	3	4	1	2	1	2	16	9	3	3	4	1	2	1	28.1	28.1	28.1	78.736	704	704	0	123.58	By MS/MS	By MS/MS	By MS/MS
P21771	P21771	7	7	7	37S ribosomal protein S28, mitochondrial	MRPS28	sp|P21771|RT28_YEAST 37S ribosomal protein S28, mitochondrial OS=Saccharomyces cerevisiae (strain ATCC 204508 / S288c) GN=MRPS28 PE=1 SV=1	1	7	7	7	2	6	3	3	2	1	0	1	0	2	6	3	3	2	1	0	1	0	2	6	3	3	2	1	0	1	0	37.4	37.4	37.4	33.057	286	286	0	54.501	By matching	By MS/MS	By MS/MS
P21801	P21801	2	2	2	Succinate dehydrogenase [ubiquinone] iron-sulfur subunit, mitochondrial	SDH2	sp|P21801|DHSB_YEAST Succinate dehydrogenase [ubiquinone] iron-sulfur subunit, mitochondrial OS=Saccharomyces cerevisiae (strain ATCC 204508 / S288c) GN=SDH2 PE=1 SV=1	1	2	2	2	0	1	2	0	0	1	1	0	0	0	1	2	0	0	1	1	0	0	0	1	2	0	0	1	1	0	0	7.9	7.9	7.9	30.231	266	266	0.0010111	2.2434		By matching	By MS/MS
P21825	P21825	6	6	6	Translocation protein SEC62	SEC62	sp|P21825|SEC62_YEAST Translocation protein SEC62 OS=Saccharomyces cerevisiae (strain ATCC 204508 / S288c) GN=SEC62 PE=1 SV=2	1	6	6	6	2	4	3	2	1	2	1	2	1	2	4	3	2	1	2	1	2	1	2	4	3	2	1	2	1	2	1	23	23	23	31.346	274	274	0	89.569	By MS/MS	By MS/MS	By MS/MS
P21954	P21954	4	4	4	Isocitrate dehydrogenase [NADP], mitochondrial	IDP1	sp|P21954|IDHP_YEAST Isocitrate dehydrogenase [NADP], mitochondrial OS=Saccharomyces cerevisiae (strain ATCC 204508 / S288c) GN=IDP1 PE=1 SV=1	1	4	4	4	0	3	2	1	1	0	0	0	0	0	3	2	1	1	0	0	0	0	0	3	2	1	1	0	0	0	0	14.3	14.3	14.3	48.19	428	428	0	20.12		By MS/MS	By MS/MS
P22082	P22082	1	1	1	Transcription regulatory protein SNF2	SNF2	sp|P22082|SNF2_YEAST Transcription regulatory protein SNF2 OS=Saccharomyces cerevisiae (strain ATCC 204508 / S288c) GN=SNF2 PE=1 SV=1	1	1	1	1	0	0	1	1	1	0	0	1	0	0	0	1	1	1	0	0	1	0	0	0	1	1	1	0	0	1	0	0.6	0.6	0.6	194.05	1703	1703	0.0057471	1.9183			By MS/MS
P22136	P22136	1	1	1	ATPase expression protein 2, mitochondrial	AEP2	sp|P22136|AEP2_YEAST ATPase expression protein 2, mitochondrial OS=Saccharomyces cerevisiae (strain ATCC 204508 / S288c) GN=AEP2 PE=1 SV=3	1	1	1	1	0	1	0	0	0	0	0	0	0	0	1	0	0	0	0	0	0	0	0	1	0	0	0	0	0	0	0	3.8	3.8	3.8	67.523	580	580	0.0091241	1.5775		By MS/MS
P22137	P22137	8	8	8	Clathrin heavy chain	CHC1	sp|P22137|CLH_YEAST Clathrin heavy chain OS=Saccharomyces cerevisiae (strain ATCC 204508 / S288c) GN=CHC1 PE=1 SV=1	1	8	8	8	3	2	4	4	4	3	1	2	2	3	2	4	4	4	3	1	2	2	3	2	4	4	4	3	1	2	2	7.1	7.1	7.1	187.23	1653	1653	0	12.711	By MS/MS	By MS/MS	By MS/MS
P22146	P22146	6	6	6	1,3-beta-glucanosyltransferase GAS1	GAS1	sp|P22146|GAS1_YEAST 1,3-beta-glucanosyltransferase GAS1 OS=Saccharomyces cerevisiae (strain ATCC 204508 / S288c) GN=GAS1 PE=1 SV=2	1	6	6	6	4	3	4	5	2	2	0	1	0	4	3	4	5	2	2	0	1	0	4	3	4	5	2	2	0	1	0	7.7	7.7	7.7	59.582	559	559	0	18.549	By MS/MS	By MS/MS	By MS/MS
P22147	P22147	1	1	1	5-3 exoribonuclease 1	XRN1	sp|P22147|XRN1_YEAST 5-3 exoribonuclease 1 OS=Saccharomyces cerevisiae (strain ATCC 204508 / S288c) GN=XRN1 PE=1 SV=1	1	1	1	1	0	0	1	1	0	0	0	1	0	0	0	1	1	0	0	0	1	0	0	0	1	1	0	0	0	1	0	0.8	0.8	0.8	175.46	1528	1528	0.0083643	1.6864			By MS/MS
P22202	P22202	5	1	1	Heat shock protein SSA4	SSA4	sp|P22202|HSP74_YEAST Heat shock protein SSA4 OS=Saccharomyces cerevisiae (strain ATCC 204508 / S288c) GN=SSA4 PE=1 SV=3	1	5	1	1	0	5	4	2	1	0	1	2	0	0	1	1	0	0	0	0	0	0	0	1	1	0	0	0	0	0	0	10	1.7	1.7	69.65	642	642	0.0010132	2.253		By MS/MS	By matching
P22209	P22209	4	4	4	Serine/threonine-protein kinase KIN3	KIN3	sp|P22209|KIN3_YEAST Serine/threonine-protein kinase KIN3 OS=Saccharomyces cerevisiae (strain ATCC 204508 / S288c) GN=KIN3 PE=3 SV=2	1	4	4	4	0	4	0	0	0	0	0	0	0	0	4	0	0	0	0	0	0	0	0	4	0	0	0	0	0	0	0	18.2	18.2	18.2	51.203	435	435	0	11.675		By MS/MS
P22224	P22224	1	1	1	Exocyst complex component SEC15	SEC15	sp|P22224|SEC15_YEAST Exocyst complex component SEC15 OS=Saccharomyces cerevisiae (strain ATCC 204508 / S288c) GN=SEC15 PE=1 SV=2	1	1	1	1	0	1	1	0	1	0	0	0	0	0	1	1	0	1	0	0	0	0	0	1	1	0	1	0	0	0	0	1.2	1.2	1.2	105.06	910	910	0.001087	2.733		By MS/MS	By MS/MS
P22276	P22276	2	2	2	DNA-directed RNA polymerase III subunit RPC2	RET1	sp|P22276|RPC2_YEAST DNA-directed RNA polymerase III subunit RPC2 OS=Saccharomyces cerevisiae (strain ATCC 204508 / S288c) GN=RET1 PE=1 SV=2	1	2	2	2	0	1	2	1	1	0	0	0	0	0	1	2	1	1	0	0	0	0	0	1	2	1	1	0	0	0	0	2.9	2.9	2.9	129.46	1149	1149	0	4.9713		By MS/MS	By MS/MS
P22336	P22336	4	4	4	Replication factor A protein 1	RFA1	sp|P22336|RFA1_YEAST Replication factor A protein 1 OS=Saccharomyces cerevisiae (strain ATCC 204508 / S288c) GN=RFA1 PE=1 SV=1	1	4	4	4	0	2	0	1	2	2	0	2	1	0	2	0	1	2	2	0	2	1	0	2	0	1	2	2	0	2	1	6.1	6.1	6.1	70.347	621	621	0	6.5423		By MS/MS
P22353	P22353	3	3	3	54S ribosomal protein L8, mitochondrial	MRPL8	sp|P22353|RM08_YEAST 54S ribosomal protein L8, mitochondrial OS=Saccharomyces cerevisiae (strain ATCC 204508 / S288c) GN=MRPL8 PE=1 SV=4	1	3	3	3	1	1	1	0	1	2	0	1	0	1	1	1	0	1	2	0	1	0	1	1	1	0	1	2	0	1	0	20.2	20.2	20.2	26.945	238	238	0	21.961	By matching	By MS/MS	By MS/MS
P22515	P22515	1	1	1	Ubiquitin-activating enzyme E1 1	UBA1	sp|P22515|UBA1_YEAST Ubiquitin-activating enzyme E1 1 OS=Saccharomyces cerevisiae (strain ATCC 204508 / S288c) GN=UBA1 PE=1 SV=2	1	1	1	1	0	1	1	0	0	0	0	0	0	0	1	1	0	0	0	0	0	0	0	1	1	0	0	0	0	0	0	1.8	1.8	1.8	114.26	1024	1024	0	7.1482		By MS/MS	By matching
P22768	P22768	7	7	7	Argininosuccinate synthase	ARG1	sp|P22768|ASSY_YEAST Argininosuccinate synthase OS=Saccharomyces cerevisiae (strain ATCC 204508 / S288c) GN=ARG1 PE=1 SV=3	1	7	7	7	0	4	5	4	0	0	0	2	0	0	4	5	4	0	0	0	2	0	0	4	5	4	0	0	0	2	0	20.7	20.7	20.7	46.927	420	420	0	14.791		By MS/MS	By MS/MS
P23248	P23248	51	14	14	40S ribosomal protein S1-B	RPS1B	sp|P23248|RS3A2_YEAST 40S ribosomal protein S1-B OS=Saccharomyces cerevisiae (strain ATCC 204508 / S288c) GN=RPS1B PE=1 SV=3	1	51	14	14	15	44	43	33	27	16	11	17	3	5	12	11	10	9	6	3	6	1	5	12	11	10	9	6	3	6	1	87.8	30.6	30.6	28.812	255	255	0	205.55	By MS/MS	By MS/MS	By MS/MS
P23254	P23254	3	3	3	Transketolase 1	TKL1	sp|P23254|TKT1_YEAST Transketolase 1 OS=Saccharomyces cerevisiae (strain ATCC 204508 / S288c) GN=TKL1 PE=1 SV=4	1	3	3	3	0	2	1	1	0	0	0	0	0	0	2	1	1	0	0	0	0	0	0	2	1	1	0	0	0	0	0	7.2	7.2	7.2	73.805	680	680	0	11.824		By MS/MS	By MS/MS
P23337	P23337	5	1	1	Glycogen [starch] synthase isoform 1	GSY1	sp|P23337|GYS1_YEAST Glycogen [starch] synthase isoform 1 OS=Saccharomyces cerevisiae (strain ATCC 204508 / S288c) GN=GSY1 PE=1 SV=3	1	5	1	1	0	5	3	1	0	1	0	1	0	0	1	0	0	0	0	0	0	0	0	1	0	0	0	0	0	0	0	7.2	2.3	2.3	80.509	708	708	0	15.569		By MS/MS	By matching
P23369	P23369	6	6	6	54S ribosomal protein L25, mitochondrial	MRPL25	sp|P23369|RM25_YEAST 54S ribosomal protein L25, mitochondrial OS=Saccharomyces cerevisiae (strain ATCC 204508 / S288c) GN=MRPL25 PE=1 SV=2	1	6	6	6	1	4	4	3	2	1	1	2	0	1	4	4	3	2	1	1	2	0	1	4	4	3	2	1	1	2	0	38.2	38.2	38.2	18.587	157	157	0	12.176	By matching	By MS/MS	By MS/MS
P23561	P23561	1	1	1	Serine/threonine-protein kinase STE11	STE11	sp|P23561|STE11_YEAST Serine/threonine-protein kinase STE11 OS=Saccharomyces cerevisiae (strain ATCC 204508 / S288c) GN=STE11 PE=1 SV=3	1	1	1	1	0	1	1	0	0	0	0	0	0	0	1	1	0	0	0	0	0	0	0	1	1	0	0	0	0	0	0	2.4	2.4	2.4	80.72	717	717	0	3.8559		By MS/MS	By MS/MS
P23615	P23615	2	2	2	Transcription elongation factor SPT6	SPT6	sp|P23615|SPT6_YEAST Transcription elongation factor SPT6 OS=Saccharomyces cerevisiae (strain ATCC 204508 / S288c) GN=SPT6 PE=1 SV=1	1	2	2	2	0	1	2	0	2	0	0	1	0	0	1	2	0	2	0	0	1	0	0	1	2	0	2	0	0	1	0	1.5	1.5	1.5	168.29	1451	1451	0.0010299	2.3254		By MS/MS	By matching
P23641	P23641	9	9	9	Mitochondrial phosphate carrier protein;Mitochondrial phosphate carrier protein, N-terminally processed	MIR1	sp|P23641|MPCP_YEAST Mitochondrial phosphate carrier protein OS=Saccharomyces cerevisiae (strain ATCC 204508 / S288c) GN=MIR1 PE=1 SV=1	1	9	9	9	1	9	9	3	3	2	4	3	0	1	9	9	3	3	2	4	3	0	1	9	9	3	3	2	4	3	0	35.7	35.7	35.7	32.812	311	311	0	191.85	By MS/MS	By MS/MS	By MS/MS
P23642	P23642	3	3	3	Mannan polymerase I complex VAN1 subunit	VAN1	sp|P23642|VAN1_YEAST Mannan polymerase I complex VAN1 subunit OS=Saccharomyces cerevisiae (strain ATCC 204508 / S288c) GN=VAN1 PE=1 SV=3	1	3	3	3	0	3	1	0	1	0	0	0	0	0	3	1	0	1	0	0	0	0	0	3	1	0	1	0	0	0	0	8.4	8.4	8.4	61.091	535	535	0	10.083		By MS/MS	By MS/MS
P23776	P23776	3	3	3	Glucan 1,3-beta-glucosidase I/II	EXG1	sp|P23776|EXG1_YEAST Glucan 1,3-beta-glucosidase I/II OS=Saccharomyces cerevisiae (strain ATCC 204508 / S288c) GN=EXG1 PE=1 SV=1	1	3	3	3	0	2	3	0	0	0	0	0	0	0	2	3	0	0	0	0	0	0	0	2	3	0	0	0	0	0	0	8.9	8.9	8.9	51.31	448	448	0	6.1508		By matching	By MS/MS
P24000	P24000	33	5	5	60S ribosomal protein L24-B	RPL24B	sp|P24000|RL24B_YEAST 60S ribosomal protein L24-B OS=Saccharomyces cerevisiae (strain ATCC 204508 / S288c) GN=RPL24B PE=1 SV=1	1	33	5	5	16	23	25	27	25	17	8	20	1	2	4	4	4	3	2	2	3	0	2	4	4	4	3	2	2	3	0	80	20.6	20.6	17.547	155	155	0	217.17	By MS/MS	By MS/MS	By MS/MS
P24276	P24276	1	1	1	Protein SSD1	SSD1	sp|P24276|SSD1_YEAST Protein SSD1 OS=Saccharomyces cerevisiae (strain ATCC 204508 / S288c) GN=SSD1 PE=1 SV=1	1	1	1	1	0	1	0	0	0	0	0	0	0	0	1	0	0	0	0	0	0	0	0	1	0	0	0	0	0	0	0	2.2	2.2	2.2	139.95	1250	1250	0	27.371		By MS/MS
P24280	P24280	1	1	1	SEC14 cytosolic factor	SEC14	sp|P24280|SEC14_YEAST SEC14 cytosolic factor OS=Saccharomyces cerevisiae (strain ATCC 204508 / S288c) GN=SEC14 PE=1 SV=3	1	1	1	1	0	1	1	0	0	0	0	0	0	0	1	1	0	0	0	0	0	0	0	1	1	0	0	0	0	0	0	4.9	4.9	4.9	34.9	304	304	0.0058083	1.9609		By MS/MS	By MS/MS
P24583	P24583	8	8	8	Protein kinase C-like 1	PKC1	sp|P24583|KPC1_YEAST Protein kinase C-like 1 OS=Saccharomyces cerevisiae (strain ATCC 204508 / S288c) GN=PKC1 PE=1 SV=3	1	8	8	8	0	7	8	2	2	0	1	3	0	0	7	8	2	2	0	1	3	0	0	7	8	2	2	0	1	3	0	7.9	7.9	7.9	131.48	1151	1151	0	44.17		By MS/MS	By MS/MS
P24783	P24783	2	1	1	ATP-dependent RNA helicase DBP2	DBP2	sp|P24783|DBP2_YEAST ATP-dependent RNA helicase DBP2 OS=Saccharomyces cerevisiae (strain ATCC 204508 / S288c) GN=DBP2 PE=1 SV=1	1	2	1	1	0	2	2	0	0	0	0	0	0	0	1	1	0	0	0	0	0	0	0	1	1	0	0	0	0	0	0	5.9	3.8	3.8	60.999	546	546	0	176.92		By MS/MS	By matching
P25045	P25045	2	2	2	Serine palmitoyltransferase 1	LCB1	sp|P25045|LCB1_YEAST Serine palmitoyltransferase 1 OS=Saccharomyces cerevisiae (strain ATCC 204508 / S288c) GN=LCB1 PE=1 SV=2	1	2	2	2	1	1	0	1	1	1	0	1	0	1	1	0	1	1	1	0	1	0	1	1	0	1	1	1	0	1	0	5.4	5.4	5.4	62.206	558	558	0	8.9445	By MS/MS	By MS/MS
P25087	P25087	1	1	1	Sterol 24-C-methyltransferase	ERG6	sp|P25087|ERG6_YEAST Sterol 24-C-methyltransferase OS=Saccharomyces cerevisiae (strain ATCC 204508 / S288c) GN=ERG6 PE=1 SV=4	1	1	1	1	0	1	0	0	0	0	0	0	0	0	1	0	0	0	0	0	0	0	0	1	0	0	0	0	0	0	0	7.3	7.3	7.3	43.43	383	383	0	32.19		By MS/MS
P25270	P25270	1	1	1	rRNA methyltransferase 1, mitochondrial	MRM1	sp|P25270|MRM1_YEAST rRNA methyltransferase, mitochondrial OS=Saccharomyces cerevisiae (strain ATCC 204508 / S288c) GN=MRM1 PE=1 SV=2	1	1	1	1	0	0	1	1	0	0	0	0	0	0	0	1	1	0	0	0	0	0	0	0	1	1	0	0	0	0	0	3.6	3.6	3.6	46.387	412	412	0.0039683	2.1179			By MS/MS
P25294	P25294	4	4	4	Protein SIS1	SIS1	sp|P25294|SIS1_YEAST Protein SIS1 OS=Saccharomyces cerevisiae (strain ATCC 204508 / S288c) GN=SIS1 PE=1 SV=1	1	4	4	4	2	1	3	3	3	2	1	2	0	2	1	3	3	3	2	1	2	0	2	1	3	3	3	2	1	2	0	15.6	15.6	15.6	37.59	352	352	0	6.9583	By MS/MS	By MS/MS	By MS/MS
P25340	P25340	1	1	1	Delta(24(24(1)))-sterol reductase	ERG4	sp|P25340|ERG4_YEAST Delta(24(24(1)))-sterol reductase OS=Saccharomyces cerevisiae (strain ATCC 204508 / S288c) GN=ERG4 PE=1 SV=2	1	1	1	1	1	1	1	1	1	1	0	1	0	1	1	1	1	1	1	0	1	0	1	1	1	1	1	1	0	1	0	3.2	3.2	3.2	56.039	473	473	0	3.7796	By matching	By matching	By matching
P25343	P25343	1	1	1	Reduced viability upon starvation protein 161	RVS161	sp|P25343|RV161_YEAST Reduced viability upon starvation protein 161 OS=Saccharomyces cerevisiae (strain ATCC 204508 / S288c) GN=RVS161 PE=1 SV=1	1	1	1	1	0	1	1	0	0	0	0	0	0	0	1	1	0	0	0	0	0	0	0	1	1	0	0	0	0	0	0	2.6	2.6	2.6	30.25	265	265	0.0066858	1.9074		By MS/MS	By MS/MS
P25348	P25348	3	3	3	54S ribosomal protein L32, mitochondrial	MRPL32	sp|P25348|RM32_YEAST 54S ribosomal protein L32, mitochondrial OS=Saccharomyces cerevisiae (strain ATCC 204508 / S288c) GN=MRPL32 PE=1 SV=1	1	3	3	3	2	2	2	3	2	2	1	2	0	2	2	2	3	2	2	1	2	0	2	2	2	3	2	2	1	2	0	15.8	15.8	15.8	21.437	183	183	0	29.4	By MS/MS	By MS/MS	By MS/MS
P25349	P25349	1	1	1	Flavoprotein-like protein YCP4	YCP4	sp|P25349|YCP4_YEAST Flavoprotein-like protein YCP4 OS=Saccharomyces cerevisiae (strain ATCC 204508 / S288c) GN=YCP4 PE=1 SV=1	1	1	1	1	0	1	1	0	0	0	0	0	0	0	1	1	0	0	0	0	0	0	0	1	1	0	0	0	0	0	0	6.9	6.9	6.9	26.35	247	247	0	12.895		By MS/MS	By MS/MS
P25358	P25358	1	1	1	Elongation of fatty acids protein 2	ELO2	sp|P25358|ELO2_YEAST Elongation of fatty acids protein 2 OS=Saccharomyces cerevisiae (strain ATCC 204508 / S288c) GN=FEN1 PE=1 SV=1	1	1	1	1	0	1	0	0	0	0	0	0	0	0	1	0	0	0	0	0	0	0	0	1	0	0	0	0	0	0	0	5.2	5.2	5.2	40.002	347	347	0	8.265		By MS/MS
P25368	P25368	4	4	4	Ribosomal RNA-processing protein 7	RRP7	sp|P25368|RRP7_YEAST Ribosomal RNA-processing protein 7 OS=Saccharomyces cerevisiae (strain ATCC 204508 / S288c) GN=RRP7 PE=1 SV=1	1	4	4	4	0	3	1	1	1	0	0	0	0	0	3	1	1	1	0	0	0	0	0	3	1	1	1	0	0	0	0	25.6	25.6	25.6	34.47	297	297	0	72.104		By MS/MS	By matching
P25374	P25374	1	1	1	Cysteine desulfurase, mitochondrial	NFS1	sp|P25374|NFS1_YEAST Cysteine desulfurase, mitochondrial OS=Saccharomyces cerevisiae (strain ATCC 204508 / S288c) GN=NFS1 PE=1 SV=2	1	1	1	1	0	1	1	1	0	0	0	0	0	0	1	1	1	0	0	0	0	0	0	1	1	1	0	0	0	0	0	3.4	3.4	3.4	54.466	497	497	0.0011074	2.8981		By MS/MS	By matching
P25443	P25443	19	19	19	40S ribosomal protein S2	RPS2	sp|P25443|RS2_YEAST 40S ribosomal protein S2 OS=Saccharomyces cerevisiae (strain ATCC 204508 / S288c) GN=RPS2 PE=1 SV=3	1	19	19	19	10	15	17	16	14	10	5	7	0	10	15	17	16	14	10	5	7	0	10	15	17	16	14	10	5	7	0	45.3	45.3	45.3	27.449	254	254	0	323.31	By MS/MS	By MS/MS	By MS/MS
P25451	P25451	1	1	1	Proteasome subunit beta type-3	PUP3	sp|P25451|PSB3_YEAST Proteasome subunit beta type-3 OS=Saccharomyces cerevisiae (strain ATCC 204508 / S288c) GN=PUP3 PE=1 SV=1	1	1	1	1	0	1	1	0	0	0	0	0	0	0	1	1	0	0	0	0	0	0	0	1	1	0	0	0	0	0	0	7.8	7.8	7.8	22.605	205	205	0.0010799	2.6741		By MS/MS	By matching
P25491	P25491	5	5	5	Mitochondrial protein import protein MAS5	YDJ1	sp|P25491|MAS5_YEAST Mitochondrial protein import protein MAS5 OS=Saccharomyces cerevisiae (strain ATCC 204508 / S288c) GN=YDJ1 PE=1 SV=1	1	5	5	5	0	4	5	2	2	0	1	2	0	0	4	5	2	2	0	1	2	0	0	4	5	2	2	0	1	2	0	15.2	15.2	15.2	44.67	409	409	0	13.523		By MS/MS	By MS/MS
P25567	P25567	2	2	2	RNA-binding protein SRO9	SRO9	sp|P25567|SRO9_YEAST RNA-binding protein SRO9 OS=Saccharomyces cerevisiae (strain ATCC 204508 / S288c) GN=SRO9 PE=1 SV=2	1	2	2	2	0	1	2	0	0	0	0	0	0	0	1	2	0	0	0	0	0	0	0	1	2	0	0	0	0	0	0	8.5	8.5	8.5	48.059	434	434	0	16.558		By MS/MS	By MS/MS
P25568	P25568	1	1	1	Autophagy-related protein 22	ATG22	sp|P25568|ATG22_YEAST Autophagy-related protein 22 OS=Saccharomyces cerevisiae (strain ATCC 204508 / S288c) GN=ATG22 PE=1 SV=1	1	1	1	1	0	1	1	1	0	0	0	0	0	0	1	1	1	0	0	0	0	0	0	1	1	1	0	0	0	0	0	3.2	3.2	3.2	58.843	528	528	0.0010417	2.4794		By MS/MS	By matching
P25572	P25572	1	1	1	Putative uncharacterized protein YCL042W		sp|P25572|YCE2_YEAST Putative uncharacterized protein YCL042W OS=Saccharomyces cerevisiae (strain ATCC 204508 / S288c) GN=YCL042W PE=1 SV=2	1	1	1	1	0	0	1	0	1	0	1	1	1	0	0	1	0	1	0	1	1	1	0	0	1	0	1	0	1	1	1	7.6	7.6	7.6	13.36	119	119	0.0058252	1.9896			By MS/MS
P25573	P25573	5	5	5	Mitochondrial inner membrane i-AAA protease supercomplex subunit MGR1	MGR1	sp|P25573|MGR1_YEAST Mitochondrial inner membrane i-AAA protease supercomplex subunit MGR1 OS=Saccharomyces cerevisiae (strain ATCC 204508 / S288c) GN=MGR1 PE=1 SV=1	1	5	5	5	0	5	4	2	0	0	1	1	0	0	5	4	2	0	0	1	1	0	0	5	4	2	0	0	1	1	0	24	24	24	47.156	417	417	0	32.624		By MS/MS	By MS/MS
P25580	P25580	2	2	2	Protein PBN1	PBN1	sp|P25580|PBN1_YEAST Protein PBN1 OS=Saccharomyces cerevisiae (strain ATCC 204508 / S288c) GN=PBN1 PE=1 SV=1	1	2	2	2	1	1	0	0	0	1	0	1	0	1	1	0	0	0	1	0	1	0	1	1	0	0	0	1	0	1	0	6	6	6	47.923	416	416	0.0010941	2.7822	By matching	By MS/MS
P25582	P25582	3	3	3	27S pre-rRNA (guanosine(2922)-2-O)-methyltransferase	SPB1	sp|P25582|SPB1_YEAST 27S pre-rRNA (guanosine(2922)-2-O)-methyltransferase OS=Saccharomyces cerevisiae (strain ATCC 204508 / S288c) GN=SPB1 PE=1 SV=2	1	3	3	3	0	2	1	1	1	0	0	1	0	0	2	1	1	1	0	0	1	0	0	2	1	1	1	0	0	1	0	6.4	6.4	6.4	96.484	841	841	0	7.5069		By MS/MS	By matching
P25586	P25586	2	2	2	KRR1 small subunit processome component	KRR1	sp|P25586|KRR1_YEAST KRR1 small subunit processome component OS=Saccharomyces cerevisiae (strain ATCC 204508 / S288c) GN=KRR1 PE=1 SV=1	1	2	2	2	0	2	1	1	0	0	0	0	0	0	2	1	1	0	0	0	0	0	0	2	1	1	0	0	0	0	0	8.9	8.9	8.9	37.159	316	316	0	18.021		By MS/MS	By MS/MS
P25619	P25619	5	5	5	30 kDa heat shock protein	HSP30	sp|P25619|HSP30_YEAST 30 kDa heat shock protein OS=Saccharomyces cerevisiae (strain ATCC 204508 / S288c) GN=HSP30 PE=1 SV=1	1	5	5	5	0	5	3	2	0	0	1	1	0	0	5	3	2	0	0	1	1	0	0	5	3	2	0	0	1	1	0	22	22	22	37.044	332	332	0	288.53		By MS/MS	By MS/MS
P25626	P25626	5	5	5	54S ribosomal protein IMG1, mitochondrial	IMG1	sp|P25626|IMG1_YEAST 54S ribosomal protein IMG1, mitochondrial OS=Saccharomyces cerevisiae (strain ATCC 204508 / S288c) GN=IMG1 PE=1 SV=1	1	5	5	5	1	4	5	4	3	1	0	0	0	1	4	5	4	3	1	0	0	0	1	4	5	4	3	1	0	0	0	23.7	23.7	23.7	19.393	169	169	0	14.679	By matching	By MS/MS	By MS/MS
P25635	P25635	2	2	2	Periodic tryptophan protein 2	PWP2	sp|P25635|PWP2_YEAST Periodic tryptophan protein 2 OS=Saccharomyces cerevisiae (strain ATCC 204508 / S288c) GN=PWP2 PE=1 SV=2	1	2	2	2	0	2	1	0	0	0	0	0	0	0	2	1	0	0	0	0	0	0	0	2	1	0	0	0	0	0	0	2.7	2.7	2.7	103.98	923	923	0	4.256		By MS/MS	By MS/MS
P25648	P25648	1	1	1	Mediator of RNA polymerase II transcription subunit 12	SRB8	sp|P25648|SRB8_YEAST Mediator of RNA polymerase II transcription subunit 12 OS=Saccharomyces cerevisiae (strain ATCC 204508 / S288c) GN=SRB8 PE=1 SV=2	1	1	1	1	0	1	1	0	0	0	0	0	0	0	1	1	0	0	0	0	0	0	0	1	1	0	0	0	0	0	0	1.2	1.2	1.2	166.86	1427	1427	0.0091158	1.5741		By MS/MS	By matching
P25655	P25655	5	5	5	General negative regulator of transcription subunit 1	CDC39	sp|P25655|NOT1_YEAST General negative regulator of transcription subunit 1 OS=Saccharomyces cerevisiae (strain ATCC 204508 / S288c) GN=CDC39 PE=1 SV=3	1	5	5	5	0	3	3	1	1	1	1	0	1	0	3	3	1	1	1	1	0	1	0	3	3	1	1	1	1	0	1	2.9	2.9	2.9	240.28	2108	2108	0	14.648		By MS/MS	By MS/MS
P25694	P25694	14	14	14	Cell division control protein 48	CDC48	sp|P25694|CDC48_YEAST Cell division control protein 48 OS=Saccharomyces cerevisiae (strain ATCC 204508 / S288c) GN=CDC48 PE=1 SV=3	1	14	14	14	1	12	10	4	4	3	1	2	0	1	12	10	4	4	3	1	2	0	1	12	10	4	4	3	1	2	0	23.7	23.7	23.7	91.995	835	835	0	37.399	By matching	By MS/MS	By MS/MS
P25808	P25808	5	5	5	ATP-dependent rRNA helicase SPB4	SPB4	sp|P25808|SPB4_YEAST ATP-dependent rRNA helicase SPB4 OS=Saccharomyces cerevisiae (strain ATCC 204508 / S288c) GN=SPB4 PE=1 SV=1	1	5	5	5	1	4	2	1	2	0	0	1	0	1	4	2	1	2	0	0	1	0	1	4	2	1	2	0	0	1	0	10.6	10.6	10.6	69.421	606	606	0	11.051	By MS/MS	By MS/MS	By MS/MS
P25999	P25999	19	19	4			sp|P25999|NCAP_TSWV1 Nucleoprotein OS=Tomato spotted wilt virus (strain Brazilian Br-01) GN=N PE=3 SV=1	1	19	19	4	10	16	16	11	7	9	0	1	0	10	16	16	11	7	9	0	1	0	1	3	2	1	1	1	0	0	0	46.1	46.1	12.8	28.844	258	258	0	251.29	By MS/MS	By MS/MS	By MS/MS
P26321	P26321	17	17	17	60S ribosomal protein L5	RPL5	sp|P26321|RL5_YEAST 60S ribosomal protein L5 OS=Saccharomyces cerevisiae (strain ATCC 204508 / S288c) GN=RPL5 PE=1 SV=4	1	17	17	17	9	6	7	15	16	11	2	7	2	9	6	7	15	16	11	2	7	2	9	6	7	15	16	11	2	7	2	35.4	35.4	35.4	33.714	297	297	0	97.621	By MS/MS	By MS/MS	By MS/MS
P26637	P26637	5	5	5	Leucine--tRNA ligase, cytoplasmic	CDC60	sp|P26637|SYLC_YEAST Leucine--tRNA ligase, cytoplasmic OS=Saccharomyces cerevisiae (strain ATCC 204508 / S288c) GN=CDC60 PE=1 SV=1	1	5	5	5	2	3	1	0	1	1	1	1	0	2	3	1	0	1	1	1	1	0	2	3	1	0	1	1	1	1	0	7.1	7.1	7.1	124.14	1090	1090	0	28.427	By MS/MS	By MS/MS	By MS/MS
P26755	P26755	1	1	1	Replication factor A protein 3	RFA3	sp|P26755|RFA3_YEAST Replication factor A protein 3 OS=Saccharomyces cerevisiae (strain ATCC 204508 / S288c) GN=RFA3 PE=1 SV=1	1	1	1	1	0	1	0	0	0	0	0	0	0	0	1	0	0	0	0	0	0	0	0	1	0	0	0	0	0	0	0	17.2	17.2	17.2	13.816	122	122	0	6.9054		By MS/MS
P26783	P26783	16	16	16	40S ribosomal protein S5	RPS5	sp|P26783|RS5_YEAST 40S ribosomal protein S5 OS=Saccharomyces cerevisiae (strain ATCC 204508 / S288c) GN=RPS5 PE=1 SV=3	1	16	16	16	9	13	10	8	9	6	5	6	0	9	13	10	8	9	6	5	6	0	9	13	10	8	9	6	5	6	0	37.3	37.3	37.3	25.038	225	225	0	78.647	By MS/MS	By MS/MS	By MS/MS
P26784	P26784	28	19	19	60S ribosomal protein L16-A	RPL16A	sp|P26784|RL16A_YEAST 60S ribosomal protein L16-A OS=Saccharomyces cerevisiae (strain ATCC 204508 / S288c) GN=RPL16A PE=1 SV=3	1	28	19	19	9	22	24	18	17	10	8	13	2	6	15	17	11	11	6	5	10	0	6	15	17	11	11	6	5	10	0	64.3	54.8	54.8	22.201	199	199	0	323.31	By MS/MS	By MS/MS	By MS/MS
P26785	P26785	30	30	21	60S ribosomal protein L16-B	RPL16B	sp|P26785|RL16B_YEAST 60S ribosomal protein L16-B OS=Saccharomyces cerevisiae (strain ATCC 204508 / S288c) GN=RPL16B PE=1 SV=3	1	30	30	21	13	21	25	18	21	13	9	15	5	13	21	25	18	21	13	9	15	5	10	14	18	11	15	9	6	12	3	66.7	66.7	57.1	22.249	198	198	0	323.31	By MS/MS	By MS/MS	By MS/MS
P26786	P26786	32	32	18	40S ribosomal protein S7-A	RPS7A	sp|P26786|RS7A_YEAST 40S ribosomal protein S7-A OS=Saccharomyces cerevisiae (strain ATCC 204508 / S288c) GN=RPS7A PE=1 SV=4	1	32	32	18	14	28	23	21	21	14	5	15	3	14	28	23	21	21	14	5	15	3	6	16	11	11	11	5	1	5	1	77.9	77.9	51.6	21.622	190	190	0	323.31	By MS/MS	By MS/MS	By MS/MS
P27472	P27472	15	15	11	Glycogen [starch] synthase isoform 2	GSY2	sp|P27472|GYS2_YEAST Glycogen [starch] synthase isoform 2 OS=Saccharomyces cerevisiae (strain ATCC 204508 / S288c) GN=GSY2 PE=1 SV=3	1	15	15	11	0	14	8	5	1	1	1	2	0	0	14	8	5	1	1	1	2	0	0	10	5	4	1	0	1	1	0	21.1	21.1	16.2	80.078	705	705	0	323.31		By MS/MS	By MS/MS
P27514	P27514	1	1	1	Low-affinity phosphate transporter PHO91	PHO91	sp|P27514|PHO91_YEAST Low-affinity phosphate transporter PHO91 OS=Saccharomyces cerevisiae (strain ATCC 204508 / S288c) GN=PHO91 PE=1 SV=2	1	1	1	1	0	1	1	0	0	0	0	0	0	0	1	1	0	0	0	0	0	0	0	1	1	0	0	0	0	0	0	1.3	1.3	1.3	99.489	894	894	0.0010695	2.6435		By MS/MS	By matching
P27692	P27692	2	2	2	Transcription elongation factor SPT5	SPT5	sp|P27692|SPT5_YEAST Transcription elongation factor SPT5 OS=Saccharomyces cerevisiae (strain ATCC 204508 / S288c) GN=SPT5 PE=1 SV=1	1	2	2	2	0	1	2	1	1	0	1	0	0	0	1	2	1	1	0	1	0	0	0	1	2	1	1	0	1	0	0	2.4	2.4	2.4	115.65	1063	1063	0	7.3971		By MS/MS	By MS/MS
P27697	P27697	2	2	2	Atypical kinase COQ8, mitochondrial	COQ8	sp|P27697|COQ8_YEAST Probable serine/threonine-protein kinase COQ8, mitochondrial OS=Saccharomyces cerevisiae (strain ATCC 204508 / S288c) GN=COQ8 PE=1 SV=1	1	2	2	2	0	1	2	2	1	0	0	0	0	0	1	2	2	1	0	0	0	0	0	1	2	2	1	0	0	0	0	5.6	5.6	5.6	56.741	501	501	0	4.0093		By matching	By MS/MS
P27801	P27801	2	2	2	Vacuolar membrane protein PEP3	PEP3	sp|P27801|PEP3_YEAST Vacuolar membrane protein PEP3 OS=Saccharomyces cerevisiae (strain ATCC 204508 / S288c) GN=PEP3 PE=1 SV=1	1	2	2	2	0	2	1	1	0	0	0	0	0	0	2	1	1	0	0	0	0	0	0	2	1	1	0	0	0	0	0	3.3	3.3	3.3	107.4	918	918	0	16.186		By MS/MS	By matching
P27809	P27809	2	2	2	Glycolipid 2-alpha-mannosyltransferase	KRE2	sp|P27809|KRE2_YEAST Glycolipid 2-alpha-mannosyltransferase OS=Saccharomyces cerevisiae (strain ATCC 204508 / S288c) GN=KRE2 PE=1 SV=1	1	2	2	2	1	1	1	1	1	1	0	0	1	1	1	1	1	1	1	0	0	1	1	1	1	1	1	1	0	0	1	5.9	5.9	5.9	51.386	442	442	0	3.9187	By MS/MS	By MS/MS	By MS/MS
P27929	P27929	6	6	6	37S ribosomal protein NAM9, mitochondrial	NAM9	sp|P27929|NAM9_YEAST 37S ribosomal protein NAM9, mitochondrial OS=Saccharomyces cerevisiae (strain ATCC 204508 / S288c) GN=NAM9 PE=1 SV=2	1	6	6	6	2	3	4	1	2	0	0	2	0	2	3	4	1	2	0	0	2	0	2	3	4	1	2	0	0	2	0	16.5	16.5	16.5	56.355	486	486	0	10.725	By MS/MS	By MS/MS	By MS/MS
P28007	P28007	2	2	2	H/ACA ribonucleoprotein complex subunit 1	GAR1	sp|P28007|GAR1_YEAST H/ACA ribonucleoprotein complex subunit 1 OS=Saccharomyces cerevisiae (strain ATCC 204508 / S288c) GN=GAR1 PE=1 SV=1	1	2	2	2	0	2	2	0	0	0	0	0	0	0	2	2	0	0	0	0	0	0	0	2	2	0	0	0	0	0	0	17.1	17.1	17.1	21.48	205	205	0	9.0128		By MS/MS	By matching
P28241	P28241	6	6	6	Isocitrate dehydrogenase [NAD] subunit 2, mitochondrial	IDH2	sp|P28241|IDH2_YEAST Isocitrate dehydrogenase [NAD] subunit 2, mitochondrial OS=Saccharomyces cerevisiae (strain ATCC 204508 / S288c) GN=IDH2 PE=1 SV=1	1	6	6	6	0	5	5	1	2	0	1	0	0	0	5	5	1	2	0	1	0	0	0	5	5	1	2	0	1	0	0	20.3	20.3	20.3	39.739	369	369	0	186.48		By MS/MS	By MS/MS
P28321	P28321	9	9	9	Monoglyceride lipase	YJU3	sp|P28321|MGLL_YEAST Monoglyceride lipase OS=Saccharomyces cerevisiae (strain ATCC 204508 / S288c) GN=YJU3 PE=1 SV=2	1	9	9	9	5	6	4	6	5	5	0	6	0	5	6	4	6	5	5	0	6	0	5	6	4	6	5	5	0	6	0	36.1	36.1	36.1	35.562	313	313	0	54.352	By MS/MS	By MS/MS	By MS/MS
P28495	P28495	1	1	1	F-actin-capping protein subunit alpha	CAP1	sp|P28495|CAPZA_YEAST F-actin-capping protein subunit alpha OS=Saccharomyces cerevisiae (strain ATCC 204508 / S288c) GN=CAP1 PE=1 SV=1	1	1	1	1	0	1	0	0	0	0	0	0	0	0	1	0	0	0	0	0	0	0	0	1	0	0	0	0	0	0	0	6.3	6.3	6.3	30.699	268	268	0	3.7718		By MS/MS
P28496	P28496	2	2	2	Sphingosine N-acyltransferase LAC1	LAC1	sp|P28496|LAC1_YEAST Sphingosine N-acyltransferase LAC1 OS=Saccharomyces cerevisiae (strain ATCC 204508 / S288c) GN=LAC1 PE=1 SV=2	1	2	2	2	0	2	0	1	0	1	0	1	0	0	2	0	1	0	1	0	1	0	0	2	0	1	0	1	0	1	0	9.6	9.6	9.6	48.991	418	418	0	12.009		By MS/MS
P28778	P28778	6	6	6	37S ribosomal protein MRP17, mitochondrial	MRP17	sp|P28778|RT06_YEAST 37S ribosomal protein MRP17, mitochondrial OS=Saccharomyces cerevisiae (strain ATCC 204508 / S288c) GN=MRP17 PE=1 SV=1	1	6	6	6	1	5	3	2	2	1	0	1	0	1	5	3	2	2	1	0	1	0	1	5	3	2	2	1	0	1	0	51.9	51.9	51.9	15.02	131	131	0	18.277	By matching	By MS/MS	By MS/MS
P28834	P28834	11	11	11	Isocitrate dehydrogenase [NAD] subunit 1, mitochondrial	IDH1	sp|P28834|IDH1_YEAST Isocitrate dehydrogenase [NAD] subunit 1, mitochondrial OS=Saccharomyces cerevisiae (strain ATCC 204508 / S288c) GN=IDH1 PE=1 SV=2	1	11	11	11	1	7	9	0	3	4	3	2	1	1	7	9	0	3	4	3	2	1	1	7	9	0	3	4	3	2	1	35.8	35.8	35.8	39.324	360	360	0	148.04	By matching	By MS/MS	By MS/MS
P28976	P28976	36	36	36			sp|P28976|L_TSWV1 RNA-directed RNA polymerase L OS=Tomato spotted wilt virus (strain Brazilian Br-01) GN=L PE=3 SV=1	1	36	36	36	3	26	31	1	0	0	0	0	0	3	26	31	1	0	0	0	0	0	3	26	31	1	0	0	0	0	0	13.6	13.6	13.6	331.5	2875	2875	0	323.31	By MS/MS	By MS/MS	By MS/MS
P29311;P34730	P29311;P34730	1;1	1;1	1;1	Protein BMH1;Protein BMH2	BMH1;BMH2	sp|P29311|BMH1_YEAST Protein BMH1 OS=Saccharomyces cerevisiae (strain ATCC 204508 / S288c) GN=BMH1 PE=1 SV=4;sp|P34730|BMH2_YEAST Protein BMH2 OS=Saccharomyces cerevisiae (strain ATCC 204508 / S288c) GN=BMH2 PE=1 SV=3	2	1	1	1	0	1	1	0	0	0	0	0	0	0	1	1	0	0	0	0	0	0	0	1	1	0	0	0	0	0	0	6	6	6	30.091	267	267;273	0	15.435		By MS/MS	By matching
P29453	P29453	18	18	5	60S ribosomal protein L8-B	RPL8B	sp|P29453|RL8B_YEAST 60S ribosomal protein L8-B OS=Saccharomyces cerevisiae (strain ATCC 204508 / S288c) GN=RPL8B PE=1 SV=3	1	18	18	5	9	11	10	14	12	10	3	9	1	9	11	10	14	12	10	3	9	1	3	3	3	5	3	4	0	5	0	49.2	49.2	14.1	28.111	256	256	0	113.85	By MS/MS	By MS/MS	By MS/MS
P30605	P30605	1	1	1	Myo-inositol transporter 1	ITR1	sp|P30605|ITR1_YEAST Myo-inositol transporter 1 OS=Saccharomyces cerevisiae (strain ATCC 204508 / S288c) GN=ITR1 PE=1 SV=2	1	1	1	1	1	0	1	0	1	1	1	0	0	1	0	1	0	1	1	1	0	0	1	0	1	0	1	1	1	0	0	2.1	2.1	2.1	63.569	584	584	0.0039722	2.1277	By matching		By MS/MS
P30624	P30624	5	5	5	Long-chain-fatty-acid--CoA ligase 1	FAA1	sp|P30624|LCF1_YEAST Long-chain-fatty-acid--CoA ligase 1 OS=Saccharomyces cerevisiae (strain ATCC 204508 / S288c) GN=FAA1 PE=1 SV=1	1	5	5	5	0	5	4	3	1	0	1	1	0	0	5	4	3	1	0	1	1	0	0	5	4	3	1	0	1	1	0	9.7	9.7	9.7	77.865	700	700	0	29.419		By MS/MS	By MS/MS
P30771	P30771	3	3	3	ATP-dependent helicase NAM7	NAM7	sp|P30771|NAM7_YEAST ATP-dependent helicase NAM7 OS=Saccharomyces cerevisiae (strain ATCC 204508 / S288c) GN=NAM7 PE=1 SV=1	1	3	3	3	0	3	1	1	1	0	0	0	0	0	3	1	1	1	0	0	0	0	0	3	1	1	1	0	0	0	0	5.8	5.8	5.8	109.43	971	971	0	11.032		By MS/MS	By matching
P30822	P30822	1	1	1	Exportin-1	CRM1	sp|P30822|XPO1_YEAST Exportin-1 OS=Saccharomyces cerevisiae (strain ATCC 204508 / S288c) GN=CRM1 PE=1 SV=1	1	1	1	1	0	1	1	0	1	0	0	0	0	0	1	1	0	1	0	0	0	0	0	1	1	0	1	0	0	0	0	1.1	1.1	1.1	124.1	1084	1084	0.0010256	2.3147		By MS/MS	By MS/MS
P30902	P30902	2	2	2	ATP synthase subunit d, mitochondrial	ATP7	sp|P30902|ATP7_YEAST ATP synthase subunit d, mitochondrial OS=Saccharomyces cerevisiae (strain ATCC 204508 / S288c) GN=ATP7 PE=1 SV=2	1	2	2	2	1	1	2	0	1	1	1	0	0	1	1	2	0	1	1	1	0	0	1	1	2	0	1	1	1	0	0	17.8	17.8	17.8	19.809	174	174	0	10.292	By matching	By MS/MS	By MS/MS
P31109	P31109	1	1	1	Synaptobrevin homolog 1	SNC1	sp|P31109|SNC1_YEAST Synaptobrevin homolog 1 OS=Saccharomyces cerevisiae (strain ATCC 204508 / S288c) GN=SNC1 PE=1 SV=1	1	1	1	1	0	1	0	1	0	0	0	0	0	0	1	0	1	0	0	0	0	0	0	1	0	1	0	0	0	0	0	17.1	17.1	17.1	13.201	117	117	0	5.1353		By MS/MS
P31373	P31373	2	2	2	Cystathionine gamma-lyase	CYS3	sp|P31373|CYS3_YEAST Cystathionine gamma-lyase OS=Saccharomyces cerevisiae (strain ATCC 204508 / S288c) GN=CYS3 PE=1 SV=2	1	2	2	2	1	2	2	0	0	0	1	0	0	1	2	2	0	0	0	1	0	0	1	2	2	0	0	0	1	0	0	5.6	5.6	5.6	42.542	394	394	0	5.1065	By matching	By MS/MS	By MS/MS
P31380	P31380	2	2	2	ATP-dependent helicase FUN30	FUN30	sp|P31380|FUN30_YEAST ATP-dependent helicase FUN30 OS=Saccharomyces cerevisiae (strain ATCC 204508 / S288c) GN=FUN30 PE=1 SV=1	1	2	2	2	1	1	0	1	1	1	0	0	0	1	1	0	1	1	1	0	0	0	1	1	0	1	1	1	0	0	0	2.2	2.2	2.2	128.51	1131	1131	0.01	1.551	By matching	By MS/MS
P31382	P31382	3	3	3	Dolichyl-phosphate-mannose--protein mannosyltransferase 2	PMT2	sp|P31382|PMT2_YEAST Dolichyl-phosphate-mannose--protein mannosyltransferase 2 OS=Saccharomyces cerevisiae (strain ATCC 204508 / S288c) GN=PMT2 PE=1 SV=2	1	3	3	3	3	1	1	2	2	2	0	2	1	3	1	1	2	2	2	0	2	1	3	1	1	2	2	2	0	2	1	4.7	4.7	4.7	86.869	759	759	0	5.2419	By MS/MS	By matching	By MS/MS
P31412	P31412	6	6	6	V-type proton ATPase subunit C	VMA5	sp|P31412|VATC_YEAST V-type proton ATPase subunit C OS=Saccharomyces cerevisiae (strain ATCC 204508 / S288c) GN=VMA5 PE=1 SV=4	1	6	6	6	0	5	4	2	2	0	1	0	0	0	5	4	2	2	0	1	0	0	0	5	4	2	2	0	1	0	0	25.3	25.3	25.3	44.188	392	392	0	38.746		By MS/MS	By MS/MS
P31539	P31539	21	21	21	Heat shock protein 104	HSP104	sp|P31539|HS104_YEAST Heat shock protein 104 OS=Saccharomyces cerevisiae (strain ATCC 204508 / S288c) GN=HSP104 PE=1 SV=2	1	21	21	21	3	14	12	3	5	5	6	6	0	3	14	12	3	5	5	6	6	0	3	14	12	3	5	5	6	6	0	25.6	25.6	25.6	102.03	908	908	0	135.77	By matching	By MS/MS	By MS/MS
P31688	P31688	2	2	2	Trehalose-phosphatase	TPS2	sp|P31688|TPS2_YEAST Trehalose-phosphatase OS=Saccharomyces cerevisiae (strain ATCC 204508 / S288c) GN=TPS2 PE=1 SV=3	1	2	2	2	1	2	0	1	0	0	0	1	0	1	2	0	1	0	0	0	1	0	1	2	0	1	0	0	0	1	0	3.3	3.3	3.3	102.98	896	896	0	4.8976	By matching	By MS/MS
P32074	P32074	7	7	7	Coatomer subunit gamma	SEC21	sp|P32074|COPG_YEAST Coatomer subunit gamma OS=Saccharomyces cerevisiae (strain ATCC 204508 / S288c) GN=SEC21 PE=1 SV=2	1	7	7	7	1	5	5	0	2	0	0	1	0	1	5	5	0	2	0	0	1	0	1	5	5	0	2	0	0	1	0	9	9	9	104.83	935	935	0	16.378	By matching	By MS/MS	By MS/MS
P32191	P32191	1	1	1	Glycerol-3-phosphate dehydrogenase, mitochondrial	GUT2	sp|P32191|GPDM_YEAST Glycerol-3-phosphate dehydrogenase, mitochondrial OS=Saccharomyces cerevisiae (strain ATCC 204508 / S288c) GN=GUT2 PE=1 SV=2	1	1	1	1	0	1	1	0	1	0	0	0	0	0	1	1	0	1	0	0	0	0	0	1	1	0	1	0	0	0	0	1.8	1.8	1.8	72.388	649	649	0.002004	2.1947		By MS/MS	By matching
P32266	P32266	12	12	12	Dynamin-like GTPase MGM1, mitochondrial;Dynamin-like GTPase MGM1 large isoform;Dynamin-like GTPase MGM1 small isoform	MGM1	sp|P32266|MGM1_YEAST Dynamin-like GTPase MGM1, mitochondrial OS=Saccharomyces cerevisiae (strain ATCC 204508 / S288c) GN=MGM1 PE=1 SV=3	1	12	12	12	0	10	8	5	1	1	2	3	0	0	10	8	5	1	1	2	3	0	0	10	8	5	1	1	2	3	0	21.8	21.8	21.8	99.177	881	881	0	79.658		By MS/MS	By MS/MS
P32288	P32288	1	1	1	Glutamine synthetase	GLN1	sp|P32288|GLNA_YEAST Glutamine synthetase OS=Saccharomyces cerevisiae (strain ATCC 204508 / S288c) GN=GLN1 PE=1 SV=4	1	1	1	1	0	1	0	0	0	0	0	0	0	0	1	0	0	0	0	0	0	0	0	1	0	0	0	0	0	0	0	5.4	5.4	5.4	41.766	370	370	0	11.05		By MS/MS
P32316	P32316	1	1	1	Acetyl-CoA hydrolase	ACH1	sp|P32316|ACH1_YEAST Acetyl-CoA hydrolase OS=Saccharomyces cerevisiae (strain ATCC 204508 / S288c) GN=ACH1 PE=1 SV=2	1	1	1	1	0	1	1	1	0	0	0	0	0	0	1	1	1	0	0	0	0	0	0	1	1	1	0	0	0	0	0	2.5	2.5	2.5	58.711	526	526	0.0010858	2.7228		By MS/MS	By MS/MS
P32317	P32317	1	1	1	Protein AFG1	AFG1	sp|P32317|AFG1_YEAST Protein AFG1 OS=Saccharomyces cerevisiae (strain ATCC 204508 / S288c) GN=AFG1 PE=1 SV=1	1	1	1	1	0	1	0	0	0	0	0	0	0	0	1	0	0	0	0	0	0	0	0	1	0	0	0	0	0	0	0	2.9	2.9	2.9	58.264	509	509	0.0010582	2.5762		By MS/MS
P32324	P32324	23	23	23	Elongation factor 2	EFT1	sp|P32324|EF2_YEAST Elongation factor 2 OS=Saccharomyces cerevisiae (strain ATCC 204508 / S288c) GN=EFT1 PE=1 SV=1	1	23	23	23	5	17	13	7	9	7	5	4	1	5	17	13	7	9	7	5	4	1	5	17	13	7	9	7	5	4	1	38.1	38.1	38.1	93.288	842	842	0	165.37	By MS/MS	By MS/MS	By MS/MS
P32331	P32331	6	6	6	Carrier protein YMC1, mitochondrial	YMC1	sp|P32331|YMC1_YEAST Carrier protein YMC1, mitochondrial OS=Saccharomyces cerevisiae (strain ATCC 204508 / S288c) GN=YMC1 PE=1 SV=2	1	6	6	6	0	6	1	0	0	0	0	0	0	0	6	1	0	0	0	0	0	0	0	6	1	0	0	0	0	0	0	30	30	30	33.375	307	307	0	77.762		By MS/MS	By matching
P32332	P32332	5	5	5	Mitochondrial oxaloacetate transport protein	OAC1	sp|P32332|OAC1_YEAST Mitochondrial oxaloacetate transport protein OS=Saccharomyces cerevisiae (strain ATCC 204508 / S288c) GN=OAC1 PE=1 SV=1	1	5	5	5	0	4	4	0	1	1	1	0	0	0	4	4	0	1	1	1	0	0	0	4	4	0	1	1	1	0	0	17.3	17.3	17.3	35.153	324	324	0	99.694		By MS/MS	By MS/MS
P32337	P32337	1	1	1	Importin subunit beta-3	PSE1	sp|P32337|IMB3_YEAST Importin subunit beta-3 OS=Saccharomyces cerevisiae (strain ATCC 204508 / S288c) GN=PSE1 PE=1 SV=2	1	1	1	1	0	0	0	0	1	0	0	0	0	0	0	0	0	1	0	0	0	0	0	0	0	0	1	0	0	0	0	1.1	1.1	1.1	121.03	1089	1089	0.0049261	2.0734
P32340	P32340	23	23	23	Rotenone-insensitive NADH-ubiquinone oxidoreductase, mitochondrial	NDI1	sp|P32340|NDI1_YEAST Rotenone-insensitive NADH-ubiquinone oxidoreductase, mitochondrial OS=Saccharomyces cerevisiae (strain ATCC 204508 / S288c) GN=NDI1 PE=1 SV=1	1	23	23	23	3	20	18	13	4	6	5	6	0	3	20	18	13	4	6	5	6	0	3	20	18	13	4	6	5	6	0	32	32	32	57.249	513	513	0	289.5	By matching	By MS/MS	By MS/MS
P32342	P32342	2	2	2	Signal recognition particle subunit SRP21	SRP21	sp|P32342|SRP21_YEAST Signal recognition particle subunit SRP21 OS=Saccharomyces cerevisiae (strain ATCC 204508 / S288c) GN=SRP21 PE=1 SV=3	1	2	2	2	0	2	1	1	1	0	0	0	0	0	2	1	1	1	0	0	0	0	0	2	1	1	1	0	0	0	0	18	18	18	18.425	167	167	0	14.992		By MS/MS	By matching
P32349	P32349	1	1	1	DNA-directed RNA polymerase III subunit RPC3	RPC82	sp|P32349|RPC3_YEAST DNA-directed RNA polymerase III subunit RPC3 OS=Saccharomyces cerevisiae (strain ATCC 204508 / S288c) GN=RPC82 PE=1 SV=2	1	1	1	1	0	1	1	0	0	0	0	0	0	0	1	1	0	0	0	0	0	0	0	1	1	0	0	0	0	0	0	2.6	2.6	2.6	74.016	654	654	0.0058027	1.9604		By MS/MS	By matching
P32354	P32354	1	1	1	Minichromosome maintenance protein 10	MCM10	sp|P32354|MCM10_YEAST Minichromosome maintenance protein 10 OS=Saccharomyces cerevisiae (strain ATCC 204508 / S288c) GN=MCM10 PE=1 SV=2	1	1	1	1	0	1	0	0	0	0	0	0	0	0	1	0	0	0	0	0	0	0	0	1	0	0	0	0	0	0	0	2.1	2.1	2.1	65.814	571	571	0.006673	1.902		By MS/MS
P32356	P32356	3	3	3	Neutral trehalase	NTH1	sp|P32356|TREA_YEAST Neutral trehalase OS=Saccharomyces cerevisiae (strain ATCC 204508 / S288c) GN=NTH1 PE=1 SV=3	1	3	3	3	0	3	3	0	0	0	0	0	0	0	3	3	0	0	0	0	0	0	0	3	3	0	0	0	0	0	0	6.5	6.5	6.5	85.878	751	751	0	26.823		By MS/MS	By MS/MS
P32368	P32368	1	1	1	Phosphoinositide phosphatase SAC1	SAC1	sp|P32368|SAC1_YEAST Phosphoinositide phosphatase SAC1 OS=Saccharomyces cerevisiae (strain ATCC 204508 / S288c) GN=SAC1 PE=1 SV=1	1	1	1	1	0	1	1	0	0	0	0	0	0	0	1	1	0	0	0	0	0	0	0	1	1	0	0	0	0	0	0	3.4	3.4	3.4	71.124	623	623	0	9.1092		By MS/MS	By MS/MS
P32381	P32381	1	1	1	Actin-related protein 2	ARP2	sp|P32381|ARP2_YEAST Actin-related protein 2 OS=Saccharomyces cerevisiae (strain ATCC 204508 / S288c) GN=ARP2 PE=1 SV=1	1	1	1	1	0	1	1	0	0	0	0	0	0	0	1	1	0	0	0	0	0	0	0	1	1	0	0	0	0	0	0	5.1	5.1	5.1	44.073	391	391	0	19.14		By MS/MS	By MS/MS
P32386;P38735	P32386	4;1	4;1	4;1	ATP-dependent bile acid permease	YBT1	sp|P32386|YBT1_YEAST ATP-dependent bile acid permease OS=Saccharomyces cerevisiae (strain ATCC 204508 / S288c) GN=YBT1 PE=1 SV=2	2	4	4	4	0	4	2	1	1	0	1	0	0	0	4	2	1	1	0	1	0	0	0	4	2	1	1	0	1	0	0	3.8	3.8	3.8	189.16	1661	1661;1592	0	15.466		By MS/MS	By MS/MS
P32419	P32419	3	3	3	Malate dehydrogenase, peroxisomal	MDH3	sp|P32419|MDHP_YEAST Malate dehydrogenase, peroxisomal OS=Saccharomyces cerevisiae (strain ATCC 204508 / S288c) GN=MDH3 PE=1 SV=3	1	3	3	3	0	2	3	0	0	0	0	0	0	0	2	3	0	0	0	0	0	0	0	2	3	0	0	0	0	0	0	13.4	13.4	13.4	37.186	343	343	0	5.9289		By MS/MS	By MS/MS
P32464	P32464	1	1	1	Protein HYM1	HYM1	sp|P32464|HYM1_YEAST Protein HYM1 OS=Saccharomyces cerevisiae (strain ATCC 204508 / S288c) GN=HYM1 PE=1 SV=1	1	1	1	1	0	1	1	0	0	0	0	0	0	0	1	1	0	0	0	0	0	0	0	1	1	0	0	0	0	0	0	3	3	3	45.853	399	399	0.0011377	3.1425		By MS/MS	By matching
P32465	P32465	1	1	1	Low-affinity glucose transporter HXT1	HXT1	sp|P32465|HXT1_YEAST Low-affinity glucose transporter HXT1 OS=Saccharomyces cerevisiae (strain ATCC 204508 / S288c) GN=HXT1 PE=1 SV=1	1	1	1	1	0	1	1	0	0	0	0	0	0	0	1	1	0	0	0	0	0	0	0	1	1	0	0	0	0	0	0	3.2	3.2	3.2	63.261	570	570	0	7.2851		By MS/MS	By matching
P32466	P32466	9	9	9	Low-affinity glucose transporter HXT3	HXT3	sp|P32466|HXT3_YEAST Low-affinity glucose transporter HXT3 OS=Saccharomyces cerevisiae (strain ATCC 204508 / S288c) GN=HXT3 PE=1 SV=1	1	9	9	9	2	9	6	3	3	2	3	3	1	2	9	6	3	3	2	3	3	1	2	9	6	3	3	2	3	3	1	19.9	19.9	19.9	62.557	567	567	0	151.88	By matching	By MS/MS	By MS/MS
P32467;P38695	P32467	5;2	5;2	5;2	Low-affinity glucose transporter HXT4	HXT4	sp|P32467|HXT4_YEAST Low-affinity glucose transporter HXT4 OS=Saccharomyces cerevisiae (strain ATCC 204508 / S288c) GN=HXT4 PE=1 SV=1	2	5	5	5	0	5	5	3	3	0	0	2	0	0	5	5	3	3	0	0	2	0	0	5	5	3	3	0	0	2	0	6.2	6.2	6.2	63.909	576	576;592	0	120.56		By MS/MS	By MS/MS
P32468	P32468	4	4	4	Cell division control protein 12	CDC12	sp|P32468|CDC12_YEAST Cell division control protein 12 OS=Saccharomyces cerevisiae (strain ATCC 204508 / S288c) GN=CDC12 PE=1 SV=1	1	4	4	4	1	1	3	2	1	1	0	3	0	1	1	3	2	1	1	0	3	0	1	1	3	2	1	1	0	3	0	14	14	14	46.667	407	407	0	8.7624	By matching	By MS/MS	By MS/MS
P32473	P32473	18	18	18	Pyruvate dehydrogenase E1 component subunit beta, mitochondrial	PDB1	sp|P32473|ODPB_YEAST Pyruvate dehydrogenase E1 component subunit beta, mitochondrial OS=Saccharomyces cerevisiae (strain ATCC 204508 / S288c) GN=PDB1 PE=1 SV=2	1	18	18	18	2	18	14	8	8	3	7	5	0	2	18	14	8	8	3	7	5	0	2	18	14	8	8	3	7	5	0	49.7	49.7	49.7	40.053	366	366	0	299.32	By MS/MS	By MS/MS	By MS/MS
P32477	P32477	5	5	5	Glutamate--cysteine ligase	GSH1	sp|P32477|GSH1_YEAST Glutamate--cysteine ligase OS=Saccharomyces cerevisiae (strain ATCC 204508 / S288c) GN=GSH1 PE=1 SV=1	1	5	5	5	0	3	5	0	0	0	3	0	0	0	3	5	0	0	0	3	0	0	0	3	5	0	0	0	3	0	0	7.2	7.2	7.2	78.253	678	678	0	10.993		By MS/MS	By MS/MS
P32481	P32481	4	4	4	Eukaryotic translation initiation factor 2 subunit gamma	GCD11	sp|P32481|IF2G_YEAST Eukaryotic translation initiation factor 2 subunit gamma OS=Saccharomyces cerevisiae (strain ATCC 204508 / S288c) GN=GCD11 PE=1 SV=1	1	4	4	4	1	2	2	2	2	0	0	0	0	1	2	2	2	2	0	0	0	0	1	2	2	2	2	0	0	0	0	13.1	13.1	13.1	57.865	527	527	0	7.4469	By MS/MS	By MS/MS	By MS/MS
P32485	P32485	2	2	2	Mitogen-activated protein kinase HOG1	HOG1	sp|P32485|HOG1_YEAST Mitogen-activated protein kinase HOG1 OS=Saccharomyces cerevisiae (strain ATCC 204508 / S288c) GN=HOG1 PE=1 SV=2	1	2	2	2	1	1	2	1	1	0	0	0	0	1	1	2	1	1	0	0	0	0	1	1	2	1	1	0	0	0	0	3.2	3.2	3.2	48.858	435	435	0	4.6467	By matching	By MS/MS	By MS/MS
P32495	P32495	3	3	3	H/ACA ribonucleoprotein complex subunit 2	NHP2	sp|P32495|NHP2_YEAST H/ACA ribonucleoprotein complex subunit 2 OS=Saccharomyces cerevisiae (strain ATCC 204508 / S288c) GN=NHP2 PE=1 SV=2	1	3	3	3	0	2	3	2	1	0	0	1	0	0	2	3	2	1	0	0	1	0	0	2	3	2	1	0	0	1	0	18.6	18.6	18.6	17.122	156	156	0	7.4066		By MS/MS	By MS/MS
P32500	P32500	8	8	8	Nucleoporin NDC1	NDC1	sp|P32500|NDC1_YEAST Nucleoporin NDC1 OS=Saccharomyces cerevisiae (strain ATCC 204508 / S288c) GN=NDC1 PE=1 SV=1	1	8	8	8	4	4	3	5	3	2	2	4	0	4	4	3	5	3	2	2	4	0	4	4	3	5	3	2	2	4	0	14.4	14.4	14.4	74.133	655	655	0	26.031	By matching	By MS/MS	By MS/MS
P32501	P32501	1	1	1	Translation initiation factor eIF-2B subunit epsilon	GCD6	sp|P32501|EI2BE_YEAST Translation initiation factor eIF-2B subunit epsilon OS=Saccharomyces cerevisiae (strain ATCC 204508 / S288c) GN=GCD6 PE=1 SV=1	1	1	1	1	0	1	1	0	1	0	0	1	0	0	1	1	0	1	0	0	1	0	0	1	1	0	1	0	0	1	0	2.1	2.1	2.1	81.16	712	712	0.0082797	1.6254		By MS/MS	By MS/MS
P32525	P32525	1	1	1	Protein ECM25	ECM25	sp|P32525|ECM25_YEAST Protein ECM25 OS=Saccharomyces cerevisiae (strain ATCC 204508 / S288c) GN=ECM25 PE=1 SV=2	1	1	1	1	0	1	1	1	1	0	0	0	0	0	1	1	1	1	0	0	0	0	0	1	1	1	1	0	0	0	0	3.5	3.5	3.5	68.463	599	599	0	9.5068		By matching	By MS/MS
P32558	P32558	1	1	1	FACT complex subunit SPT16	SPT16	sp|P32558|SPT16_YEAST FACT complex subunit SPT16 OS=Saccharomyces cerevisiae (strain ATCC 204508 / S288c) GN=SPT16 PE=1 SV=1	1	1	1	1	0	0	1	1	1	0	0	0	0	0	0	1	1	1	0	0	0	0	0	0	1	1	1	0	0	0	0	1.6	1.6	1.6	118.63	1035	1035	0	4.801			By MS/MS
P32561	P32561	4	4	4	Histone deacetylase RPD3	RPD3	sp|P32561|RPD3_YEAST Histone deacetylase RPD3 OS=Saccharomyces cerevisiae (strain ATCC 204508 / S288c) GN=RPD3 PE=1 SV=1	1	4	4	4	0	0	4	0	0	1	0	1	0	0	0	4	0	0	1	0	1	0	0	0	4	0	0	1	0	1	0	13.6	13.6	13.6	48.904	433	433	0	18.871			By MS/MS
P32563	P32563	19	19	19	V-type proton ATPase subunit a, vacuolar isoform	VPH1	sp|P32563|VPH1_YEAST V-type proton ATPase subunit a, vacuolar isoform OS=Saccharomyces cerevisiae (strain ATCC 204508 / S288c) GN=VPH1 PE=1 SV=3	1	19	19	19	2	17	9	5	3	3	0	3	2	2	17	9	5	3	3	0	3	2	2	17	9	5	3	3	0	3	2	25.5	25.5	25.5	95.528	840	840	0	162.16	By matching	By MS/MS	By MS/MS
P32565	P32565	11	11	11	26S proteasome regulatory subunit RPN2	RPN2	sp|P32565|RPN2_YEAST 26S proteasome regulatory subunit RPN2 OS=Saccharomyces cerevisiae (strain ATCC 204508 / S288c) GN=RPN2 PE=1 SV=4	1	11	11	11	0	7	11	4	4	1	3	3	0	0	7	11	4	4	1	3	3	0	0	7	11	4	4	1	3	3	0	13.3	13.3	13.3	104.23	945	945	0	51.887		By MS/MS	By MS/MS
P32568;P53756;P51533	P32568	15;2;1	14;2;0	14;2;0	Protein SNQ2	SNQ2	sp|P32568|SNQ2_YEAST Protein SNQ2 OS=Saccharomyces cerevisiae (strain ATCC 204508 / S288c) GN=SNQ2 PE=1 SV=2	3	15	14	14	3	9	9	6	5	4	3	3	2	3	9	9	5	5	3	3	3	1	3	9	9	5	5	3	3	3	1	12.8	12.3	12.3	168.76	1501	1501;1333;1564	0	124.19	By MS/MS	By MS/MS	By MS/MS
P32583	P32583	1	1	1	Suppressor protein SRP40	SRP40	sp|P32583|SRP40_YEAST Suppressor protein SRP40 OS=Saccharomyces cerevisiae (strain ATCC 204508 / S288c) GN=SRP40 PE=1 SV=2	1	1	1	1	0	1	1	0	0	0	0	0	0	0	1	1	0	0	0	0	0	0	0	1	1	0	0	0	0	0	0	3.7	3.7	3.7	41.015	406	406	0	3.9902		By MS/MS	By matching
P32589	P32589	11	11	11	Heat shock protein homolog SSE1	SSE1	sp|P32589|HSP7F_YEAST Heat shock protein homolog SSE1 OS=Saccharomyces cerevisiae (strain ATCC 204508 / S288c) GN=SSE1 PE=1 SV=4	1	11	11	11	3	6	3	2	8	6	1	7	1	3	6	3	2	8	6	1	7	1	3	6	3	2	8	6	1	7	1	16.6	16.6	16.6	77.365	693	693	0	25.126	By MS/MS	By MS/MS	By MS/MS
P32597	P32597	3	3	3	Nuclear protein STH1/NPS1	STH1	sp|P32597|STH1_YEAST Nuclear protein STH1/NPS1 OS=Saccharomyces cerevisiae (strain ATCC 204508 / S288c) GN=STH1 PE=1 SV=1	1	3	3	3	0	3	2	0	0	0	0	0	0	0	3	2	0	0	0	0	0	0	0	3	2	0	0	0	0	0	0	4.3	4.3	4.3	156.74	1359	1359	0	11.447		By MS/MS	By MS/MS
P32599	P32599	3	3	3	Fimbrin	SAC6	sp|P32599|FIMB_YEAST Fimbrin OS=Saccharomyces cerevisiae (strain ATCC 204508 / S288c) GN=SAC6 PE=1 SV=1	1	3	3	3	0	2	3	0	2	0	2	1	0	0	2	3	0	2	0	2	1	0	0	2	3	0	2	0	2	1	0	5.3	5.3	5.3	71.772	642	642	0	6.5875		By MS/MS	By MS/MS
P32600	P32600	9	9	9	Serine/threonine-protein kinase TOR2	TOR2	sp|P32600|TOR2_YEAST Serine/threonine-protein kinase TOR2 OS=Saccharomyces cerevisiae (strain ATCC 204508 / S288c) GN=TOR2 PE=1 SV=3	1	9	9	9	1	8	7	6	1	0	0	2	1	1	8	7	6	1	0	0	2	1	1	8	7	6	1	0	0	2	1	4.1	4.1	4.1	281.56	2474	2474	0	48.09	By MS/MS	By MS/MS	By MS/MS
P32606	P32606	2	2	2	Putative mitochondrial translation system component PET127	PET127	sp|P32606|PT127_YEAST Putative mitochondrial translation system component PET127 OS=Saccharomyces cerevisiae (strain ATCC 204508 / S288c) GN=PET127 PE=1 SV=2	1	2	2	2	0	2	1	0	0	1	1	0	0	0	2	1	0	0	1	1	0	0	0	2	1	0	0	1	1	0	0	3.8	3.8	3.8	93.406	800	800	0	5.4245		By MS/MS	By MS/MS
P32610	P32610	5	5	5	V-type proton ATPase subunit D	VMA8	sp|P32610|VATD_YEAST V-type proton ATPase subunit D OS=Saccharomyces cerevisiae (strain ATCC 204508 / S288c) GN=VMA8 PE=1 SV=1	1	5	5	5	1	3	3	1	4	3	2	2	0	1	3	3	1	4	3	2	2	0	1	3	3	1	4	3	2	2	0	23.4	23.4	23.4	29.194	256	256	0	10.22	By matching	By MS/MS	By MS/MS
P32611	P32611	4	4	4	54S ribosomal protein RML2, mitochondrial	RML2	sp|P32611|RML2_YEAST 54S ribosomal protein RML2, mitochondrial OS=Saccharomyces cerevisiae (strain ATCC 204508 / S288c) GN=RML2 PE=1 SV=1	1	4	4	4	0	3	4	3	1	0	0	0	0	0	3	4	3	1	0	0	0	0	0	3	4	3	1	0	0	0	0	12.7	12.7	12.7	43.785	393	393	0	7.6477		By MS/MS	By MS/MS
P32644	P32644	2	2	2	Putative ATP-dependent RNA helicase ECM32	ECM32	sp|P32644|ECM32_YEAST Putative ATP-dependent RNA helicase ECM32 OS=Saccharomyces cerevisiae (strain ATCC 204508 / S288c) GN=ECM32 PE=1 SV=1	1	2	2	2	0	2	1	0	0	0	0	0	0	0	2	1	0	0	0	0	0	0	0	2	1	0	0	0	0	0	0	1.4	1.4	1.4	126.97	1121	1121	0.0011013	2.8415		By MS/MS	By MS/MS
P32660;Q12675	P32660	3;1	3;1	3;1	Phospholipid-transporting ATPase DNF1	DNF1	sp|P32660|ATC5_YEAST Phospholipid-transporting ATPase DNF1 OS=Saccharomyces cerevisiae (strain ATCC 204508 / S288c) GN=DNF1 PE=1 SV=2	2	3	3	3	1	2	1	2	1	1	0	1	0	1	2	1	2	1	1	0	1	0	1	2	1	2	1	1	0	1	0	2.9	2.9	2.9	177.8	1571	1571;1612	0	21.458	By matching	By MS/MS	By MS/MS
P32784	P32784	2	2	2	Glycerol-3-phosphate O-acyltransferase 1	SCT1	sp|P32784|GPT1_YEAST Glycerol-3-phosphate O-acyltransferase 1 OS=Saccharomyces cerevisiae (strain ATCC 204508 / S288c) GN=SCT1 PE=1 SV=3	1	2	2	2	0	2	1	0	0	0	0	0	0	0	2	1	0	0	0	0	0	0	0	2	1	0	0	0	0	0	0	4.5	4.5	4.5	85.693	759	759	0	13.046		By MS/MS	By MS/MS
P32789	P32789	2	2	2	Serine/threonine-protein kinase Haspin homolog ALK2	ALK2	sp|P32789|ALK2_YEAST Serine/threonine-protein kinase Haspin homolog ALK2 OS=Saccharomyces cerevisiae (strain ATCC 204508 / S288c) GN=ALK2 PE=1 SV=1	1	2	2	2	0	0	2	2	2	0	1	2	0	0	0	2	2	2	0	1	2	0	0	0	2	2	2	0	1	2	0	4.9	4.9	4.9	76.372	676	676	0	3.5553			By MS/MS
P32795	P32795	3	3	3	Mitochondrial inner membrane i-AAA protease supercomplex subunit YME1	YME1	sp|P32795|YME1_YEAST Mitochondrial inner membrane i-AAA protease supercomplex subunit YME1 OS=Saccharomyces cerevisiae (strain ATCC 204508 / S288c) GN=YME1 PE=1 SV=1	1	3	3	3	0	2	2	2	1	0	1	0	0	0	2	2	2	1	0	1	0	0	0	2	2	2	1	0	1	0	0	4.3	4.3	4.3	81.771	747	747	0	4.7682		By matching	By MS/MS
P32796	P32796	3	3	3	Carnitine O-acetyltransferase, mitochondrial	CAT2	sp|P32796|CACP_YEAST Carnitine O-acetyltransferase, mitochondrial OS=Saccharomyces cerevisiae (strain ATCC 204508 / S288c) GN=CAT2 PE=1 SV=2	1	3	3	3	0	3	0	1	0	0	0	0	0	0	3	0	1	0	0	0	0	0	0	3	0	1	0	0	0	0	0	4.3	4.3	4.3	77.241	670	670	0	3.4963		By MS/MS
P32835;P32836	P32835;P32836	4;3	4;3	4;3	GTP-binding nuclear protein GSP1/CNR1;GTP-binding nuclear protein GSP2/CNR2	GSP1;GSP2	sp|P32835|GSP1_YEAST GTP-binding nuclear protein GSP1/CNR1 OS=Saccharomyces cerevisiae (strain ATCC 204508 / S288c) GN=GSP1 PE=1 SV=1;sp|P32836|GSP2_YEAST GTP-binding nuclear protein GSP2/CNR2 OS=Saccharomyces cerevisiae (strain ATCC 204508 / S288c) GN=GSP	2	4	4	4	1	1	3	3	3	1	2	2	1	1	1	3	3	3	1	2	2	1	1	1	3	3	3	1	2	2	1	20.1	20.1	20.1	24.81	219	219;220	0	7.2034	By MS/MS	By MS/MS	By MS/MS
P32843	P32843	14	14	14	Mitochondrial escape protein 2	YME2	sp|P32843|YME2_YEAST Mitochondrial escape protein 2 OS=Saccharomyces cerevisiae (strain ATCC 204508 / S288c) GN=YME2 PE=1 SV=1	1	14	14	14	0	13	7	1	2	1	1	1	0	0	13	7	1	2	1	1	1	0	0	13	7	1	2	1	1	1	0	22.9	22.9	22.9	96.687	850	850	0	101.15		By MS/MS	By MS/MS
P32861	P32861	2	2	2	UTP--glucose-1-phosphate uridylyltransferase	UGP1	sp|P32861|UGPA1_YEAST UTP--glucose-1-phosphate uridylyltransferase OS=Saccharomyces cerevisiae (strain ATCC 204508 / S288c) GN=UGP1 PE=1 SV=1	1	2	2	2	1	0	1	0	1	0	0	1	0	1	0	1	0	1	0	0	1	0	1	0	1	0	1	0	0	1	0	4	4	4	55.987	499	499	0.001005	2.2128	By matching		By MS/MS
P32863	P32863	4	4	4	DNA repair and recombination protein RAD54	RAD54	sp|P32863|RAD54_YEAST DNA repair and recombination protein RAD54 OS=Saccharomyces cerevisiae (strain ATCC 204508 / S288c) GN=RAD54 PE=1 SV=1	1	4	4	4	2	1	3	2	3	2	1	2	0	2	1	3	2	3	2	1	2	0	2	1	3	2	3	2	1	2	0	4.5	4.5	4.5	101.75	898	898	0	5.9293	By matching	By matching	By MS/MS
P32867;P39926	P32867;P39926	4;3	4;3	4;3	Protein SSO1;Protein SSO2	SSO1;SSO2	sp|P32867|SSO1_YEAST Protein SSO1 OS=Saccharomyces cerevisiae (strain ATCC 204508 / S288c) GN=SSO1 PE=1 SV=2;sp|P39926|SSO2_YEAST Protein SSO2 OS=Saccharomyces cerevisiae (strain ATCC 204508 / S288c) GN=SSO2 PE=1 SV=2	2	4	4	4	1	1	1	2	2	1	0	2	0	1	1	1	2	2	1	0	2	0	1	1	1	2	2	1	0	2	0	13.4	13.4	13.4	33.106	290	290;295	0	5.6984	By MS/MS	By MS/MS	By MS/MS
P32892	P32892	7	7	7	ATP-dependent RNA helicase DRS1	DRS1	sp|P32892|DRS1_YEAST ATP-dependent RNA helicase DRS1 OS=Saccharomyces cerevisiae (strain ATCC 204508 / S288c) GN=DRS1 PE=1 SV=2	1	7	7	7	3	4	6	5	4	4	1	4	0	3	4	6	5	4	4	1	4	0	3	4	6	5	4	4	1	4	0	9.4	9.4	9.4	84.842	752	752	0	40.947	By MS/MS	By MS/MS	By MS/MS
P32893	P32893	2	2	2	Trafficking protein particle complex II-specific subunit 65	TRS65	sp|P32893|TRS65_YEAST Trafficking protein particle complex II-specific subunit 65 OS=Saccharomyces cerevisiae (strain ATCC 204508 / S288c) GN=TRS65 PE=1 SV=1	1	2	2	2	1	1	0	0	0	1	0	0	0	1	1	0	0	0	1	0	0	0	1	1	0	0	0	1	0	0	0	6.1	6.1	6.1	63.367	560	560	0.0010989	2.8208	By MS/MS	By MS/MS
P32895	P32895	2	2	2	Ribose-phosphate pyrophosphokinase 1	PRS1	sp|P32895|KPR1_YEAST Ribose-phosphate pyrophosphokinase 1 OS=Saccharomyces cerevisiae (strain ATCC 204508 / S288c) GN=PRS1 PE=1 SV=1	1	2	2	2	1	1	2	1	0	1	0	0	0	1	1	2	1	0	1	0	0	0	1	1	2	1	0	1	0	0	0	7.7	7.7	7.7	47.047	427	427	0	24.794	By MS/MS	By MS/MS	By MS/MS
P32899	P32899	2	2	2	U3 small nucleolar ribonucleoprotein protein IMP3	IMP3	sp|P32899|IMP3_YEAST U3 small nucleolar ribonucleoprotein protein IMP3 OS=Saccharomyces cerevisiae (strain ATCC 204508 / S288c) GN=IMP3 PE=1 SV=1	1	2	2	2	0	1	2	2	2	0	1	0	0	0	1	2	2	2	0	1	0	0	0	1	2	2	2	0	1	0	0	12	12	12	21.885	183	183	0.0057692	1.9385		By MS/MS	By MS/MS
P32902	P32902	5	5	5	37S ribosomal protein MRP4, mitochondrial	MRP4	sp|P32902|RT04_YEAST 37S ribosomal protein MRP4, mitochondrial OS=Saccharomyces cerevisiae (strain ATCC 204508 / S288c) GN=MRP4 PE=1 SV=1	1	5	5	5	2	3	5	2	0	1	0	2	1	2	3	5	2	0	1	0	2	1	2	3	5	2	0	1	0	2	1	14	14	14	44.151	394	394	0	7.0288	By matching	By MS/MS	By MS/MS
P32908	P32908	4	4	4	Structural maintenance of chromosomes protein 1	SMC1	sp|P32908|SMC1_YEAST Structural maintenance of chromosomes protein 1 OS=Saccharomyces cerevisiae (strain ATCC 204508 / S288c) GN=SMC1 PE=1 SV=1	1	4	4	4	1	2	3	1	1	1	0	1	0	1	2	3	1	1	1	0	1	0	1	2	3	1	1	1	0	1	0	3.5	3.5	3.5	141.28	1225	1225	0	8.6607	By MS/MS	By MS/MS	By MS/MS
P32913	P32913	3	3	3	Vacuolar protein sorting-associated protein 17	VPS17	sp|P32913|VPS17_YEAST Vacuolar protein sorting-associated protein 17 OS=Saccharomyces cerevisiae (strain ATCC 204508 / S288c) GN=VPS17 PE=1 SV=2	1	3	3	3	1	2	1	1	1	1	0	1	0	1	2	1	1	1	1	0	1	0	1	2	1	1	1	1	0	1	0	8.2	8.2	8.2	63.203	551	551	0	3.6927	By MS/MS	By MS/MS	By matching
P32915	P32915	2	2	2	Protein transport protein SEC61	SEC61	sp|P32915|SC61A_YEAST Protein transport protein SEC61 OS=Saccharomyces cerevisiae (strain ATCC 204508 / S288c) GN=SEC61 PE=1 SV=1	1	2	2	2	0	2	1	1	2	0	1	0	0	0	2	1	1	2	0	1	0	0	0	2	1	1	2	0	1	0	0	4.4	4.4	4.4	52.936	480	480	0.0010593	2.6046		By MS/MS	By MS/MS
P32916	P32916	4	4	4	Signal recognition particle receptor subunit alpha homolog	SRP101	sp|P32916|SRPR_YEAST Signal recognition particle receptor subunit alpha homolog OS=Saccharomyces cerevisiae (strain ATCC 204508 / S288c) GN=SRP101 PE=1 SV=2	1	4	4	4	0	4	3	0	1	0	0	0	0	0	4	3	0	1	0	0	0	0	0	4	3	0	1	0	0	0	0	11.3	11.3	11.3	69.277	621	621	0	18.508		By MS/MS	By MS/MS
P32939	P32939	1	1	1	GTP-binding protein YPT7	YPT7	sp|P32939|YPT7_YEAST GTP-binding protein YPT7 OS=Saccharomyces cerevisiae (strain ATCC 204508 / S288c) GN=YPT7 PE=1 SV=1	1	1	1	1	0	1	1	0	0	0	0	0	0	0	1	1	0	0	0	0	0	0	0	1	1	0	0	0	0	0	0	6.7	6.7	6.7	23.042	208	208	0	33.612		By MS/MS	By matching
P33202	P33202	1	1	1	Ubiquitin fusion degradation protein 4	UFD4	sp|P33202|UFD4_YEAST Ubiquitin fusion degradation protein 4 OS=Saccharomyces cerevisiae (strain ATCC 204508 / S288c) GN=UFD4 PE=1 SV=1	1	1	1	1	0	1	0	0	0	0	0	0	0	0	1	0	0	0	0	0	0	0	0	1	0	0	0	0	0	0	0	1	1	1	167.84	1483	1483	0.0083565	1.6858		By MS/MS
P33297	P33297	3	3	3	26S protease regulatory subunit 6A	RPT5	sp|P33297|PRS6A_YEAST 26S protease regulatory subunit 6A OS=Saccharomyces cerevisiae (strain ATCC 204508 / S288c) GN=RPT5 PE=1 SV=3	1	3	3	3	0	1	3	0	0	0	0	0	0	0	1	3	0	0	0	0	0	0	0	1	3	0	0	0	0	0	0	8.5	8.5	8.5	48.255	434	434	0	3.9796		By MS/MS	By MS/MS
P33298	P33298	9	9	8	26S protease regulatory subunit 6B homolog	RPT3	sp|P33298|PRS6B_YEAST 26S protease regulatory subunit 6B homolog OS=Saccharomyces cerevisiae (strain ATCC 204508 / S288c) GN=RPT3 PE=1 SV=2	1	9	9	8	3	6	7	2	4	3	1	3	0	3	6	7	2	4	3	1	3	0	2	6	6	2	4	2	0	3	0	23.6	23.6	20.8	47.893	428	428	0	24.098	By matching	By MS/MS	By MS/MS
P33299	P33299	6	6	6	26S protease regulatory subunit 7 homolog	RPT1	sp|P33299|PRS7_YEAST 26S protease regulatory subunit 7 homolog OS=Saccharomyces cerevisiae (strain ATCC 204508 / S288c) GN=RPT1 PE=1 SV=1	1	6	6	6	0	3	3	0	4	2	0	1	0	0	3	3	0	4	2	0	1	0	0	3	3	0	4	2	0	1	0	16.9	16.9	16.9	51.982	467	467	0	10.582		By MS/MS	By MS/MS
P33302	P33302	12	12	11	Pleiotropic ABC efflux transporter of multiple drugs	PDR5	sp|P33302|PDR5_YEAST Pleiotropic ABC efflux transporter of multiple drugs OS=Saccharomyces cerevisiae (strain ATCC 204508 / S288c) GN=PDR5 PE=1 SV=1	1	12	12	11	2	7	6	6	6	3	1	3	1	2	7	6	6	6	3	1	3	1	2	6	5	5	6	3	0	3	1	9.9	9.9	9.1	170.44	1511	1511	0	70.971	By MS/MS	By MS/MS	By MS/MS
P33307	P33307	2	2	2	Importin alpha re-exporter	CSE1	sp|P33307|CSE1_YEAST Importin alpha re-exporter OS=Saccharomyces cerevisiae (strain ATCC 204508 / S288c) GN=CSE1 PE=1 SV=2	1	2	2	2	0	2	1	0	1	0	0	0	0	0	2	1	0	1	0	0	0	0	0	2	1	0	1	0	0	0	0	1.7	1.7	1.7	109.35	960	960	0	5.4504		By MS/MS	By MS/MS
P33310	P33310	4	4	4	ATP-dependent permease MDL1, mitochondrial	MDL1	sp|P33310|MDL1_YEAST ATP-dependent permease MDL1, mitochondrial OS=Saccharomyces cerevisiae (strain ATCC 204508 / S288c) GN=MDL1 PE=1 SV=2	1	4	4	4	1	1	0	3	2	2	0	2	0	1	1	0	3	2	2	0	2	0	1	1	0	3	2	2	0	2	0	7.5	7.5	7.5	75.949	695	695	0	6.6791	By matching	By MS/MS
P33311	P33311	2	2	2	ATP-dependent permease MDL2, mitochondrial	MDL2	sp|P33311|MDL2_YEAST ATP-dependent permease MDL2, mitochondrial OS=Saccharomyces cerevisiae (strain ATCC 204508 / S288c) GN=MDL2 PE=1 SV=3	1	2	2	2	0	0	2	1	1	1	0	1	0	0	0	2	1	1	1	0	1	0	0	0	2	1	1	1	0	1	0	3.2	3.2	3.2	85.136	773	773	0.001006	2.2178			By MS/MS
P33322	P33322	5	5	5	H/ACA ribonucleoprotein complex subunit 4	CBF5	sp|P33322|CBF5_YEAST H/ACA ribonucleoprotein complex subunit 4 OS=Saccharomyces cerevisiae (strain ATCC 204508 / S288c) GN=CBF5 PE=1 SV=1	1	5	5	5	1	5	3	2	2	1	0	1	0	1	5	3	2	2	1	0	1	0	1	5	3	2	2	1	0	1	0	18	18	18	54.704	483	483	0	111.88	By matching	By MS/MS	By MS/MS
P33332	P33332	1	1	1	Exocyst complex component SEC3	SEC3	sp|P33332|SEC3_YEAST Exocyst complex component SEC3 OS=Saccharomyces cerevisiae (strain ATCC 204508 / S288c) GN=SEC3 PE=1 SV=1	1	1	1	1	0	1	0	0	0	0	0	0	0	0	1	0	0	0	0	0	0	0	0	1	0	0	0	0	0	0	0	1.3	1.3	1.3	154.69	1336	1336	0	8.0464		By MS/MS
P33333	P33333	4	4	4	Probable 1-acyl-sn-glycerol-3-phosphate acyltransferase	SLC1	sp|P33333|PLSC_YEAST Probable 1-acyl-sn-glycerol-3-phosphate acyltransferase OS=Saccharomyces cerevisiae (strain ATCC 204508 / S288c) GN=SLC1 PE=1 SV=1	1	4	4	4	0	4	3	2	1	0	0	0	0	0	4	3	2	1	0	0	0	0	0	4	3	2	1	0	0	0	0	15.8	15.8	15.8	33.887	303	303	0	52.033		By MS/MS	By matching
P33401	P33401	1	1	1	Phosphoglucomutase 1	PGM1	sp|P33401|PGM1_YEAST Phosphoglucomutase-1 OS=Saccharomyces cerevisiae (strain ATCC 204508 / S288c) GN=PGM1 PE=1 SV=1	1	1	1	1	0	1	1	0	0	0	0	0	0	0	1	1	0	0	0	0	0	0	0	1	1	0	0	0	0	0	0	4	4	4	63.111	570	570	0	38.369		By MS/MS	By MS/MS
P33416	P33416	7	7	7	Heat shock protein 78, mitochondrial	HSP78	sp|P33416|HSP78_YEAST Heat shock protein 78, mitochondrial OS=Saccharomyces cerevisiae (strain ATCC 204508 / S288c) GN=HSP78 PE=1 SV=2	1	7	7	7	0	6	7	3	0	0	1	1	0	0	6	7	3	0	0	1	1	0	0	6	7	3	0	0	1	1	0	11	11	11	91.335	811	811	0	77.144		By MS/MS	By MS/MS
P33419	P33419	3	3	3	Spindle pole component 29	SPC29	sp|P33419|SPC29_YEAST Spindle pole component 29 OS=Saccharomyces cerevisiae (strain ATCC 204508 / S288c) GN=SPC29 PE=1 SV=1	1	3	3	3	0	2	2	0	1	0	0	0	0	0	2	2	0	1	0	0	0	0	0	2	2	0	1	0	0	0	0	19	19	19	29.28	253	253	0	15.97		By MS/MS	By MS/MS
P33421	P33421	2	2	2	Succinate dehydrogenase [ubiquinone] cytochrome b subunit, mitochondrial	SDH3	sp|P33421|SDH3_YEAST Succinate dehydrogenase [ubiquinone] cytochrome b subunit, mitochondrial OS=Saccharomyces cerevisiae (strain ATCC 204508 / S288c) GN=SDH3 PE=1 SV=1	1	2	2	2	0	1	1	1	0	1	0	1	1	0	1	1	1	0	1	0	1	1	0	1	1	1	0	1	0	1	1	11.1	11.1	11.1	22.068	198	198	0	5.7888		By MS/MS	By MS/MS
P33442	P33442	52	52	15	40S ribosomal protein S1-A	RPS1A	sp|P33442|RS3A1_YEAST 40S ribosomal protein S1-A OS=Saccharomyces cerevisiae (strain ATCC 204508 / S288c) GN=RPS1A PE=1 SV=2	1	52	52	15	17	46	46	36	28	15	12	17	3	17	46	46	36	28	15	12	17	3	7	14	14	13	10	5	4	6	1	87.8	87.8	34.1	28.743	255	255	0	323.31	By MS/MS	By MS/MS	By MS/MS
P33734	P33734	1	1	1	Imidazole glycerol phosphate synthase hisHF;Glutamine amidotransferase;Cyclase	HIS7	sp|P33734|HIS5_YEAST Imidazole glycerol phosphate synthase hisHF OS=Saccharomyces cerevisiae (strain ATCC 204508 / S288c) GN=HIS7 PE=1 SV=2	1	1	1	1	0	1	0	0	0	0	0	0	0	0	1	0	0	0	0	0	0	0	0	1	0	0	0	0	0	0	0	2	2	2	61.067	552	552	0.00661	1.8312		By MS/MS
P33750	P33750	5	5	5	Protein SOF1	SOF1	sp|P33750|DCA13_YEAST Protein SOF1 OS=Saccharomyces cerevisiae (strain ATCC 204508 / S288c) GN=SOF1 PE=1 SV=1	1	5	5	5	1	3	4	4	3	2	0	1	0	1	3	4	4	3	2	0	1	0	1	3	4	4	3	2	0	1	0	13.9	13.9	13.9	56.788	489	489	0	20.867	By matching	By MS/MS	By MS/MS
P33759	P33759	6	6	6	37S ribosomal protein S5, mitochondrial	MRPS5	sp|P33759|RT05_YEAST 37S ribosomal protein S5, mitochondrial OS=Saccharomyces cerevisiae (strain ATCC 204508 / S288c) GN=MRPS5 PE=1 SV=1	1	6	6	6	2	3	5	3	5	2	1	3	1	2	3	5	3	5	2	1	3	1	2	3	5	3	5	2	1	3	1	19.9	19.9	19.9	34.883	307	307	0	42.175	By MS/MS	By MS/MS	By MS/MS
P33767	P33767	9	9	9	Dolichyl-diphosphooligosaccharide--protein glycosyltransferase subunit WBP1	WBP1	sp|P33767|OSTB_YEAST Dolichyl-diphosphooligosaccharide--protein glycosyltransferase subunit WBP1 OS=Saccharomyces cerevisiae (strain ATCC 204508 / S288c) GN=WBP1 PE=1 SV=1	1	9	9	9	1	8	6	2	1	0	1	1	0	1	8	6	2	1	0	1	1	0	1	8	6	2	1	0	1	1	0	22.8	22.8	22.8	49.391	430	430	0	302.05	By matching	By MS/MS	By MS/MS
P33775	P33775	2	2	2	Dolichyl-phosphate-mannose--protein mannosyltransferase 1	PMT1	sp|P33775|PMT1_YEAST Dolichyl-phosphate-mannose--protein mannosyltransferase 1 OS=Saccharomyces cerevisiae (strain ATCC 204508 / S288c) GN=PMT1 PE=1 SV=1	1	2	2	2	1	1	1	1	1	0	0	1	0	1	1	1	1	1	0	0	1	0	1	1	1	1	1	0	0	1	0	2.6	2.6	2.6	92.674	817	817	0	5.1337	By MS/MS	By MS/MS	By MS/MS
P33891	P33891	1	1	1	Protein transport protein TIP20	TIP20	sp|P33891|TIP20_YEAST Protein transport protein TIP20 OS=Saccharomyces cerevisiae (strain ATCC 204508 / S288c) GN=TIP20 PE=1 SV=1	1	1	1	1	0	1	0	0	0	0	0	0	0	0	1	0	0	0	0	0	0	0	0	1	0	0	0	0	0	0	0	2.9	2.9	2.9	81.165	701	701	0	10.532		By MS/MS
P33892	P33892	8	8	8	Translational activator GCN1	GCN1	sp|P33892|GCN1_YEAST Translational activator GCN1 OS=Saccharomyces cerevisiae (strain ATCC 204508 / S288c) GN=GCN1 PE=1 SV=1	1	8	8	8	1	5	3	1	2	2	0	0	0	1	5	3	1	2	2	0	0	0	1	5	3	1	2	2	0	0	0	3.3	3.3	3.3	296.69	2672	2672	0	26.164	By matching	By MS/MS	By MS/MS
P34077	P34077	1	1	1	Nucleoporin NIC96	NIC96	sp|P34077|NIC96_YEAST Nucleoporin NIC96 OS=Saccharomyces cerevisiae (strain ATCC 204508 / S288c) GN=NIC96 PE=1 SV=2	1	1	1	1	0	1	1	0	0	0	0	0	0	0	1	1	0	0	0	0	0	0	0	1	1	0	0	0	0	0	0	1.1	1.1	1.1	96.173	839	839	0.0066225	1.8467		By MS/MS	By MS/MS
P34110	P34110	2	2	2	Vacuolar protein sorting-associated protein 35	VPS35	sp|P34110|VPS35_YEAST Vacuolar protein sorting-associated protein 35 OS=Saccharomyces cerevisiae (strain ATCC 204508 / S288c) GN=VPS35 PE=1 SV=2	1	2	2	2	0	2	0	0	0	0	0	0	0	0	2	0	0	0	0	0	0	0	0	2	0	0	0	0	0	0	0	3	3	3	109.14	944	944	0.0010627	2.6115		By MS/MS
P34111	P34111	1	1	1	Transcription factor tau 138 kDa subunit	TFC3	sp|P34111|TFC3_YEAST Transcription factor tau 138 kDa subunit OS=Saccharomyces cerevisiae (strain ATCC 204508 / S288c) GN=TFC3 PE=1 SV=1	1	1	1	1	0	1	1	1	1	1	1	1	0	0	1	1	1	1	1	1	1	0	0	1	1	1	1	1	1	1	0	1.2	1.2	1.2	132.11	1160	1160	0.0065913	1.8066		By MS/MS	By matching
P34218	P34218	2	2	2	Histone acetyltransferase SAS3	SAS3	sp|P34218|SAS3_YEAST Histone acetyltransferase SAS3 OS=Saccharomyces cerevisiae (strain ATCC 204508 / S288c) GN=SAS3 PE=1 SV=1	1	2	2	2	0	2	2	0	0	0	0	0	0	0	2	2	0	0	0	0	0	0	0	2	2	0	0	0	0	0	0	3.2	3.2	3.2	97.581	831	831	0	5.7638		By MS/MS	By MS/MS
P39966;P34221	P39966;P34221	1;1	1;1	1;1	Protein phosphatase 2C homolog 2;Protein phosphatase 2C homolog 3	PTC2;PTC3	sp|P39966|PP2C2_YEAST Protein phosphatase 2C homolog 2 OS=Saccharomyces cerevisiae (strain ATCC 204508 / S288c) GN=PTC2 PE=1 SV=1;sp|P34221|PP2C3_YEAST Protein phosphatase 2C homolog 3 OS=Saccharomyces cerevisiae (strain ATCC 204508 / S288c) GN=PTC3 PE=1 S	2	1	1	1	0	1	0	0	0	0	0	0	0	0	1	0	0	0	0	0	0	0	0	1	0	0	0	0	0	0	0	4.5	4.5	4.5	50.388	464	464;468	0.0066288	1.8468		By MS/MS
P34222	P34222	1	1	1	Peptidyl-tRNA hydrolase 2	PTH2	sp|P34222|PTH2_YEAST Peptidyl-tRNA hydrolase 2 OS=Saccharomyces cerevisiae (strain ATCC 204508 / S288c) GN=PTH2 PE=1 SV=2	1	1	1	1	0	1	1	0	0	0	0	0	0	0	1	1	0	0	0	0	0	0	0	1	1	0	0	0	0	0	0	6.2	6.2	6.2	22.435	208	208	0.001056	2.5602		By MS/MS	By matching
P34224	P34224	2	2	2	Uncharacterized protein YBL059W		sp|P34224|YBF9_YEAST Uncharacterized protein YBL059W OS=Saccharomyces cerevisiae (strain ATCC 204508 / S288c) GN=YBL059W PE=1 SV=1	1	2	2	2	0	1	2	1	1	0	0	1	0	0	1	2	1	1	0	0	1	0	0	1	2	1	1	0	0	1	0	17.1	17.1	17.1	22.278	193	193	0	4.5217		By MS/MS	By MS/MS
P34237	P34237	1	1	1	Protein CASP	COY1	sp|P34237|CASP_YEAST Protein CASP OS=Saccharomyces cerevisiae (strain ATCC 204508 / S288c) GN=COY1 PE=1 SV=2	1	1	1	1	0	1	0	0	0	0	0	0	0	0	1	0	0	0	0	0	0	0	0	1	0	0	0	0	0	0	0	2.5	2.5	2.5	77.513	679	679	0	25.142		By MS/MS
P34240	P34240	2	2	2	Zinc-regulated transporter 3	ZRT3	sp|P34240|ZRT3_YEAST Zinc-regulated transporter 3 OS=Saccharomyces cerevisiae (strain ATCC 204508 / S288c) GN=ZRT3 PE=1 SV=2	1	2	2	2	0	2	1	1	0	0	0	0	0	0	2	1	1	0	0	0	0	0	0	2	1	1	0	0	0	0	0	2.2	2.2	2.2	55.402	503	503	0.0010741	2.6611		By MS/MS	By matching
P34241	P34241	2	2	2	Nucleolar pre-ribosomal-associated protein 1	URB1	sp|P34241|URB1_YEAST Nucleolar pre-ribosomal-associated protein 1 OS=Saccharomyces cerevisiae (strain ATCC 204508 / S288c) GN=URB1 PE=1 SV=2	1	2	2	2	0	2	0	0	1	0	0	0	0	0	2	0	0	1	0	0	0	0	0	2	0	0	1	0	0	0	0	2	2	2	203.28	1764	1764	0	4.7701		By MS/MS
P34247	P34247	9	9	9	U3 small nucleolar RNA-associated protein 11	UTP11	sp|P34247|UTP11_YEAST U3 small nucleolar RNA-associated protein 11 OS=Saccharomyces cerevisiae (strain ATCC 204508 / S288c) GN=UTP11 PE=1 SV=2	1	9	9	9	3	0	3	5	8	3	1	1	0	3	0	3	5	8	3	1	1	0	3	0	3	5	8	3	1	1	0	29.6	29.6	29.6	29.735	250	250	0	29.889	By MS/MS		By MS/MS
P34756	P34756	1	1	1	1-phosphatidylinositol 3-phosphate 5-kinase FAB1	FAB1	sp|P34756|FAB1_YEAST 1-phosphatidylinositol 3-phosphate 5-kinase FAB1 OS=Saccharomyces cerevisiae (strain ATCC 204508 / S288c) GN=FAB1 PE=1 SV=3	1	1	1	1	1	1	1	1	1	1	0	1	0	1	1	1	1	1	1	0	1	0	1	1	1	1	1	1	0	1	0	0.4	0.4	0.4	257.42	2278	2278	0.0066794	1.9036	By MS/MS	By MS/MS	By MS/MS
P35169	P35169	4	4	4	Serine/threonine-protein kinase TOR1	TOR1	sp|P35169|TOR1_YEAST Serine/threonine-protein kinase TOR1 OS=Saccharomyces cerevisiae (strain ATCC 204508 / S288c) GN=TOR1 PE=1 SV=3	1	4	4	4	1	3	3	2	1	1	1	1	0	1	3	3	2	1	1	1	1	0	1	3	3	2	1	1	1	1	0	2.9	2.9	2.9	281.14	2470	2470	0	72.473	By matching	By MS/MS	By MS/MS
P35179	P35179	2	2	2	Protein transport protein SSS1	SSS1	sp|P35179|SC61G_YEAST Protein transport protein SSS1 OS=Saccharomyces cerevisiae (strain ATCC 204508 / S288c) GN=SSS1 PE=1 SV=2	1	2	2	2	1	2	2	1	1	0	0	1	0	1	2	2	1	1	0	0	1	0	1	2	2	1	1	0	0	1	0	22.5	22.5	22.5	8.9435	80	80	0	11.166	By matching	By MS/MS	By MS/MS
P35180	P35180	1	1	1	Mitochondrial import receptor subunit TOM20	TOM20	sp|P35180|TOM20_YEAST Mitochondrial import receptor subunit TOM20 OS=Saccharomyces cerevisiae (strain ATCC 204508 / S288c) GN=TOM20 PE=1 SV=1	1	1	1	1	0	1	0	0	0	0	0	0	0	0	1	0	0	0	0	0	0	0	0	1	0	0	0	0	0	0	0	11.5	11.5	11.5	20.317	183	183	0	15.794		By MS/MS
P35191	P35191	29	29	29	DnaJ homolog 1, mitochondrial	MDJ1	sp|P35191|MDJ1_YEAST DnaJ homolog 1, mitochondrial OS=Saccharomyces cerevisiae (strain ATCC 204508 / S288c) GN=MDJ1 PE=1 SV=1	1	29	29	29	3	24	23	17	11	7	5	13	0	3	24	23	17	11	7	5	13	0	3	24	23	17	11	7	5	13	0	48.1	48.1	48.1	55.56	511	511	0	323.31	By MS/MS	By MS/MS	By MS/MS
P35194	P35194	1	1	1	U3 small nucleolar RNA-associated protein 20	UTP20	sp|P35194|UTP20_YEAST U3 small nucleolar RNA-associated protein 20 OS=Saccharomyces cerevisiae (strain ATCC 204508 / S288c) GN=UTP20 PE=1 SV=3	1	1	1	1	0	1	1	1	1	0	0	0	0	0	1	1	1	1	0	0	0	0	0	1	1	1	1	0	0	0	0	0.6	0.6	0.6	287.56	2493	2493	0	3.6484		By MS/MS	By MS/MS
P35207	P35207	1	1	1	Antiviral helicase SKI2	SKI2	sp|P35207|SKI2_YEAST Antiviral helicase SKI2 OS=Saccharomyces cerevisiae (strain ATCC 204508 / S288c) GN=SKI2 PE=1 SV=2	1	1	1	1	0	1	0	0	0	0	0	0	0	0	1	0	0	0	0	0	0	0	0	1	0	0	0	0	0	0	0	1.5	1.5	1.5	146.06	1287	1287	0	3.6247		By MS/MS
P35688	P35688	2	2	2	Rho-GTPase-activating protein LRG1	LRG1	sp|P35688|LRG1_YEAST Rho-GTPase-activating protein LRG1 OS=Saccharomyces cerevisiae (strain ATCC 204508 / S288c) GN=LRG1 PE=1 SV=3	1	2	2	2	0	1	2	1	1	0	0	0	0	0	1	2	1	1	0	0	0	0	0	1	2	1	1	0	0	0	0	1.7	1.7	1.7	116.65	1017	1017	0	8.4288		By MS/MS	By matching
P35723	P35723	6	6	6	Endoplasmic reticulum transmembrane protein 1	YET1	sp|P35723|YET1_YEAST Endoplasmic reticulum transmembrane protein 1 OS=Saccharomyces cerevisiae (strain ATCC 204508 / S288c) GN=YET1 PE=1 SV=2	1	6	6	6	0	4	4	4	3	1	1	2	0	0	4	4	4	3	1	1	2	0	0	4	4	4	3	1	1	2	0	24.8	24.8	24.8	23.459	206	206	0	85.411		By MS/MS	By MS/MS
P35844	P35844	2	2	2	Protein KES1	KES1	sp|P35844|KES1_YEAST Protein KES1 OS=Saccharomyces cerevisiae (strain ATCC 204508 / S288c) GN=KES1 PE=1 SV=1	1	2	2	2	2	0	1	0	0	0	0	0	0	2	0	1	0	0	0	0	0	0	2	0	1	0	0	0	0	0	0	4.6	4.6	4.6	49.491	434	434	0.0083333	1.6766	By MS/MS		By matching
P38711;P35997	P38711;P35997	4;4	4;4	4;4	40S ribosomal protein S27-B;40S ribosomal protein S27-A	RPS27B;RPS27A	sp|P38711|RS27B_YEAST 40S ribosomal protein S27-B OS=Saccharomyces cerevisiae (strain ATCC 204508 / S288c) GN=RPS27B PE=1 SV=1;sp|P35997|RS27_YEAST 40S ribosomal protein S27-A OS=Saccharomyces cerevisiae (strain ATCC 204508 / S288c) GN=RPS27A PE=1 SV=1	2	4	4	4	2	1	2	4	4	2	0	2	0	2	1	2	4	4	2	0	2	0	2	1	2	4	4	2	0	2	0	39	39	39	8.8653	82	82;82	0	10.065	By matching	By MS/MS	By MS/MS
P36006	P36006	4	4	4	Myosin-3	MYO3	sp|P36006|MYO3_YEAST Myosin-3 OS=Saccharomyces cerevisiae (strain ATCC 204508 / S288c) GN=MYO3 PE=1 SV=4	1	4	4	4	1	3	4	4	3	1	0	2	0	1	3	4	4	3	1	0	2	0	1	3	4	4	3	1	0	2	0	3.8	3.8	3.8	142.45	1272	1272	0	15.273	By matching	By MS/MS	By MS/MS
P36008;P29547	P36008	3;1	3;1	3;1	Elongation factor 1-gamma 2	TEF4	sp|P36008|EF1G2_YEAST Elongation factor 1-gamma 2 OS=Saccharomyces cerevisiae (strain ATCC 204508 / S288c) GN=TEF4 PE=1 SV=1	2	3	3	3	1	2	1	0	2	0	0	1	0	1	2	1	0	2	0	0	1	0	1	2	1	0	2	0	0	1	0	8	8	8	46.52	412	412;415	0	6.737	By MS/MS	By MS/MS	By MS/MS
P36009	P36009	3	3	3	Probable ATP-dependent RNA helicase DHR2	DHR2	sp|P36009|DHR2_YEAST Probable ATP-dependent RNA helicase DHR2 OS=Saccharomyces cerevisiae (strain ATCC 204508 / S288c) GN=DHR2 PE=1 SV=1	1	3	3	3	1	1	0	3	3	1	0	3	0	1	1	0	3	3	1	0	3	0	1	1	0	3	3	1	0	3	0	5.2	5.2	5.2	82.712	735	735	0	4.8658	By MS/MS	By matching
P36013	P36013	3	3	3	NAD-dependent malic enzyme, mitochondrial	MAE1	sp|P36013|MAOM_YEAST NAD-dependent malic enzyme, mitochondrial OS=Saccharomyces cerevisiae (strain ATCC 204508 / S288c) GN=MAE1 PE=1 SV=1	1	3	3	3	0	2	3	1	0	0	0	0	0	0	2	3	1	0	0	0	0	0	0	2	3	1	0	0	0	0	0	9.6	9.6	9.6	74.375	669	669	0	50.251		By MS/MS	By MS/MS
P36015	P36015	3	3	3	Synaptobrevin homolog YKT6	YKT6	sp|P36015|YKT6_YEAST Synaptobrevin homolog YKT6 OS=Saccharomyces cerevisiae (strain ATCC 204508 / S288c) GN=YKT6 PE=1 SV=1	1	3	3	3	1	2	2	0	1	1	0	0	0	1	2	2	0	1	1	0	0	0	1	2	2	0	1	1	0	0	0	21.5	21.5	21.5	22.707	200	200	0	6.8292	By matching	By MS/MS	By MS/MS
P36048	P36048	3	3	3	Pre-mRNA-splicing factor SNU114	SNU114	sp|P36048|SN114_YEAST Pre-mRNA-splicing factor SNU114 OS=Saccharomyces cerevisiae (strain ATCC 204508 / S288c) GN=SNU114 PE=1 SV=1	1	3	3	3	2	1	1	1	2	2	0	1	0	2	1	1	1	2	2	0	1	0	2	1	1	1	2	2	0	1	0	4.7	4.7	4.7	114.04	1008	1008	0	15.568	By matching	By MS/MS	By MS/MS
P36049	P36049	1	1	1	rRNA-processing protein EBP2	EBP2	sp|P36049|EBP2_YEAST rRNA-processing protein EBP2 OS=Saccharomyces cerevisiae (strain ATCC 204508 / S288c) GN=EBP2 PE=1 SV=1	1	1	1	1	1	0	0	1	0	1	0	1	0	1	0	0	1	0	1	0	1	0	1	0	0	1	0	1	0	1	0	2.3	2.3	2.3	49.734	427	427	0.001073	2.6598	By MS/MS
P36056	P36056	1	1	1	37S ribosomal protein S22, mitochondrial	RSM22	sp|P36056|RT22_YEAST 37S ribosomal protein S22, mitochondrial OS=Saccharomyces cerevisiae (strain ATCC 204508 / S288c) GN=RSM22 PE=1 SV=1	1	1	1	1	0	1	0	0	0	0	0	0	0	0	1	0	0	0	0	0	0	0	0	1	0	0	0	0	0	0	0	3.8	3.8	3.8	72.189	628	628	0	18.279		By MS/MS
P36059	P36059	2	2	2	ATP-dependent (S)-NAD(P)H-hydrate dehydratase		sp|P36059|NNRD_YEAST ATP-dependent (S)-NAD(P)H-hydrate dehydratase OS=Saccharomyces cerevisiae (strain ATCC 204508 / S288c) GN=YKL151C PE=1 SV=1	1	2	2	2	0	1	2	1	0	0	0	1	0	0	1	2	1	0	0	0	1	0	0	1	2	1	0	0	0	1	0	3.6	3.6	3.6	37.357	337	337	0	5.6737		By MS/MS	By MS/MS
P36060	P36060	3	3	3	NADH-cytochrome b5 reductase 2;NADH-cytochrome b5 reductase p34 form;NADH-cytochrome b5 reductase p32 form	MCR1	sp|P36060|MCR1_YEAST NADH-cytochrome b5 reductase 2 OS=Saccharomyces cerevisiae (strain ATCC 204508 / S288c) GN=MCR1 PE=1 SV=1	1	3	3	3	0	3	2	2	0	0	0	0	0	0	3	2	2	0	0	0	0	0	0	3	2	2	0	0	0	0	0	15.6	15.6	15.6	34.137	302	302	0	5.5363		By MS/MS	By MS/MS
P36080	P36080	3	3	3	Ribosomal RNA-processing protein 14	RRP14	sp|P36080|RRP14_YEAST Ribosomal RNA-processing protein 14 OS=Saccharomyces cerevisiae (strain ATCC 204508 / S288c) GN=RRP14 PE=1 SV=1	1	3	3	3	1	1	1	3	2	1	0	2	1	1	1	1	3	2	1	0	2	1	1	1	1	3	2	1	0	2	1	3	3	3	50.481	434	434	0	4.7342	By matching	By matching	By matching
P36081	P36081	2	2	2	Uncharacterized protein YKL077W	YKL077W	sp|P36081|YKH7_YEAST Uncharacterized protein YKL077W OS=Saccharomyces cerevisiae (strain ATCC 204508 / S288c) GN=YKL077W PE=1 SV=1	1	2	2	2	0	2	1	1	0	0	0	0	0	0	2	1	1	0	0	0	0	0	0	2	1	1	0	0	0	0	0	4.1	4.1	4.1	46.036	392	392	0	5.6222		By MS/MS	By MS/MS
P36094	P36094	1	1	1	Spindle pole body component SPC42	SPC42	sp|P36094|SPC42_YEAST Spindle pole body component SPC42 OS=Saccharomyces cerevisiae (strain ATCC 204508 / S288c) GN=SPC42 PE=1 SV=1	1	1	1	1	0	1	1	0	0	0	0	0	0	0	1	1	0	0	0	0	0	0	0	1	1	0	0	0	0	0	0	6.1	6.1	6.1	42.271	363	363	0	29.86		By MS/MS	By matching
P36101	P36101	8	8	8	tRNA threonylcarbamoyladenosine dehydratase 2	TCD2	sp|P36101|YKC7_YEAST Uncharacterized protein YKL027W OS=Saccharomyces cerevisiae (strain ATCC 204508 / S288c) GN=YKL027W PE=1 SV=1	1	8	8	8	1	7	7	3	2	1	0	1	1	1	7	7	3	2	1	0	1	1	1	7	7	3	2	1	0	1	1	19.9	19.9	19.9	50.265	447	447	0	56.592	By matching	By MS/MS	By MS/MS
P36108	P36108	3	3	3	DOA4-independent degradation protein 4	DID4	sp|P36108|DID4_YEAST DOA4-independent degradation protein 4 OS=Saccharomyces cerevisiae (strain ATCC 204508 / S288c) GN=DID4 PE=1 SV=2	1	3	3	3	0	2	2	0	0	0	0	0	0	0	2	2	0	0	0	0	0	0	0	2	2	0	0	0	0	0	0	13.8	13.8	13.8	26.29	232	232	0	102.01		By MS/MS	By MS/MS
P36112	P36112	14	14	14	MICOS complex subunit MIC60	MIC60	sp|P36112|FCJ1_YEAST Formation of crista junctions protein 1 OS=Saccharomyces cerevisiae (strain ATCC 204508 / S288c) GN=FCJ1 PE=1 SV=1	1	14	14	14	0	13	8	6	3	0	0	3	0	0	13	8	6	3	0	0	3	0	0	13	8	6	3	0	0	3	0	27.6	27.6	27.6	61.081	540	540	0	189.19		By MS/MS	By MS/MS
P36114	P36114	2	2	2	Mitochondrial outer membrane protein YKR018C	YKR018C	sp|P36114|YKR18_YEAST Mitochondrial outer membrane protein YKR018C OS=Saccharomyces cerevisiae (strain ATCC 204508 / S288c) GN=YKR018C PE=1 SV=1	1	2	2	2	1	0	2	1	2	1	1	2	0	1	0	2	1	2	1	1	2	0	1	0	2	1	2	1	1	2	0	3.7	3.7	3.7	81.753	725	725	0	27.241	By matching		By MS/MS
P36125	P36125	1	1	1	Protein GMH1	GMH1	sp|P36125|GMH1_YEAST Protein GMH1 OS=Saccharomyces cerevisiae (strain ATCC 204508 / S288c) GN=GMH1 PE=1 SV=1	1	1	1	1	0	1	0	0	0	0	0	0	0	0	1	0	0	0	0	0	0	0	0	1	0	0	0	0	0	0	0	6.6	6.6	6.6	31.993	273	273	0	12.943		By MS/MS
P36144	P36144	3	3	3	Ribosome biogenesis protein UTP30	UTP30	sp|P36144|RL1D1_YEAST Ribosome biogenesis protein UTP30 OS=Saccharomyces cerevisiae (strain ATCC 204508 / S288c) GN=UTP30 PE=1 SV=1	1	3	3	3	0	2	3	3	3	0	0	1	0	0	2	3	3	3	0	0	1	0	0	2	3	3	3	0	0	1	0	10.9	10.9	10.9	31.615	274	274	0	6.8949		By matching	By MS/MS
P36148	P36148	6	6	6	Glycerol-3-phosphate O-acyltransferase 2	GPT2	sp|P36148|GPT2_YEAST Glycerol-3-phosphate O-acyltransferase 2 OS=Saccharomyces cerevisiae (strain ATCC 204508 / S288c) GN=GPT2 PE=1 SV=1	1	6	6	6	0	5	3	2	1	1	1	2	0	0	5	3	2	1	1	1	2	0	0	5	3	2	1	1	1	2	0	12.2	12.2	12.2	83.644	743	743	0	20.81		By MS/MS	By MS/MS
P36160	P36160	2	2	2	Ribosome biogenesis protein RPF2	RPF2	sp|P36160|RPF2_YEAST Ribosome biogenesis protein RPF2 OS=Saccharomyces cerevisiae (strain ATCC 204508 / S288c) GN=RPF2 PE=1 SV=1	1	2	2	2	0	2	1	2	0	0	0	0	0	0	2	1	2	0	0	0	0	0	0	2	1	2	0	0	0	0	0	6.4	6.4	6.4	39.598	344	344	0	4.6613		By MS/MS	By matching
P36163	P36163	1	1	1	Mitochondrial metalloendopeptidase OMA1	OMA1	sp|P36163|OMA1_YEAST Mitochondrial metalloendopeptidase OMA1 OS=Saccharomyces cerevisiae (strain ATCC 204508 / S288c) GN=OMA1 PE=1 SV=2	1	1	1	1	0	1	1	1	0	0	0	1	0	0	1	1	1	0	0	0	1	0	0	1	1	1	0	0	0	1	0	4.9	4.9	4.9	39.328	345	345	0.0010834	2.6959		By MS/MS	By matching
P36165	P36165	6	6	6	Lipase 4	TGL4	sp|P36165|TGL4_YEAST Lipase 4 OS=Saccharomyces cerevisiae (strain ATCC 204508 / S288c) GN=TGL4 PE=1 SV=1	1	6	6	6	0	6	2	2	1	0	0	0	0	0	6	2	2	1	0	0	0	0	0	6	2	2	1	0	0	0	0	11.5	11.5	11.5	102.72	910	910	0	45.202		By MS/MS	By MS/MS
P36292	P36292	3	3	3			sp|P36292|MVP_TSWV1 Movement protein OS=Tomato spotted wilt virus (strain Brazilian Br-01) GN=NSM PE=1 SV=1	1	3	3	3	0	3	0	0	0	0	0	0	0	0	3	0	0	0	0	0	0	0	0	3	0	0	0	0	0	0	0	15.9	15.9	15.9	33.563	301	301	0	5.0538		By MS/MS
P36421	P36421	1	1	1	Tyrosine--tRNA ligase, cytoplasmic	TYS1	sp|P36421|SYYC_YEAST Tyrosine--tRNA ligase, cytoplasmic OS=Saccharomyces cerevisiae (strain ATCC 204508 / S288c) GN=TYS1 PE=1 SV=3	1	1	1	1	0	1	1	1	0	0	0	0	0	0	1	1	1	0	0	0	0	0	0	1	1	1	0	0	0	0	0	3.3	3.3	3.3	44.019	394	394	0	4.7061		By MS/MS	By MS/MS
P36516	P36516	2	2	2	54S ribosomal protein L3, mitochondrial	MRPL3	sp|P36516|RM03_YEAST 54S ribosomal protein L3, mitochondrial OS=Saccharomyces cerevisiae (strain ATCC 204508 / S288c) GN=MRPL3 PE=1 SV=2	1	2	2	2	0	2	1	0	0	0	0	0	0	0	2	1	0	0	0	0	0	0	0	2	1	0	0	0	0	0	0	3.8	3.8	3.8	43.999	390	390	0	3.5708		By MS/MS	By matching
P36520	P36520	8	8	8	54S ribosomal protein L10, mitochondrial	MRPL10	sp|P36520|RM10_YEAST 54S ribosomal protein L10, mitochondrial OS=Saccharomyces cerevisiae (strain ATCC 204508 / S288c) GN=MRPL10 PE=1 SV=2	1	8	8	8	2	5	3	4	3	2	1	1	0	2	5	3	4	3	2	1	1	0	2	5	3	4	3	2	1	1	0	24.8	24.8	24.8	36.347	322	322	0	23.264	By MS/MS	By MS/MS	By matching
P36521	P36521	2	2	2	54S ribosomal protein L11, mitochondrial	MRPL11	sp|P36521|RM11_YEAST 54S ribosomal protein L11, mitochondrial OS=Saccharomyces cerevisiae (strain ATCC 204508 / S288c) GN=MRPL11 PE=1 SV=2	1	2	2	2	0	2	1	1	1	0	0	0	0	0	2	1	1	1	0	0	0	0	0	2	1	1	1	0	0	0	0	11.6	11.6	11.6	28.515	249	249	0.0010438	2.4868		By MS/MS	By MS/MS
P36523	P36523	1	1	1	54S ribosomal protein L15, mitochondrial	MRPL15	sp|P36523|RM15_YEAST 54S ribosomal protein L15, mitochondrial OS=Saccharomyces cerevisiae (strain ATCC 204508 / S288c) GN=MRPL15 PE=1 SV=3	1	1	1	1	0	1	0	0	0	0	0	0	0	0	1	0	0	0	0	0	0	0	0	1	0	0	0	0	0	0	0	10.7	10.7	10.7	28.167	253	253	0	27.173		By MS/MS
P36525	P36525	15	15	15	54S ribosomal protein L24, mitochondrial	MRPL24	sp|P36525|RM24_YEAST 54S ribosomal protein L24, mitochondrial OS=Saccharomyces cerevisiae (strain ATCC 204508 / S288c) GN=MRPL24 PE=1 SV=2	1	15	15	15	3	12	12	6	7	3	1	4	0	3	12	12	6	7	3	1	4	0	3	12	12	6	7	3	1	4	0	53.5	53.5	53.5	30.049	258	258	0	323.31	By MS/MS	By MS/MS	By MS/MS
P36527	P36527	3	3	3	54S ribosomal protein L28, mitochondrial	MRPL28	sp|P36527|RM28_YEAST 54S ribosomal protein L28, mitochondrial OS=Saccharomyces cerevisiae (strain ATCC 204508 / S288c) GN=MRPL28 PE=1 SV=2	1	3	3	3	2	0	2	3	3	2	1	1	0	2	0	2	3	3	2	1	1	0	2	0	2	3	3	2	1	1	0	15.6	15.6	15.6	17.342	147	147	0	4.5114	By matching		By MS/MS
P36531	P36531	2	2	2	54S ribosomal protein L36, mitochondrial	MRPL36	sp|P36531|RM36_YEAST 54S ribosomal protein L36, mitochondrial OS=Saccharomyces cerevisiae (strain ATCC 204508 / S288c) GN=MRPL36 PE=1 SV=3	1	2	2	2	0	2	1	0	0	0	0	0	0	0	2	1	0	0	0	0	0	0	0	2	1	0	0	0	0	0	0	15.8	15.8	15.8	20.09	177	177	0	15.452		By MS/MS	By matching
P36533	P36533	2	2	2	54S ribosomal protein L39, mitochondrial	MRPL39	sp|P36533|RM39_YEAST 54S ribosomal protein L39, mitochondrial OS=Saccharomyces cerevisiae (strain ATCC 204508 / S288c) GN=MRPL39 PE=1 SV=3	1	2	2	2	0	1	0	1	1	1	1	1	0	0	1	0	1	1	1	1	1	0	0	1	0	1	1	1	1	1	0	22.9	22.9	22.9	7.9725	70	70	0	4.1471		By MS/MS
P36534	P36534	1	1	1	54S ribosomal protein L40, mitochondrial	MRPL40	sp|P36534|RM40_YEAST 54S ribosomal protein L40, mitochondrial OS=Saccharomyces cerevisiae (strain ATCC 204508 / S288c) GN=MRPL40 PE=1 SV=2	1	1	1	1	0	1	1	1	0	0	0	1	0	0	1	1	1	0	0	0	1	0	0	1	1	1	0	0	0	1	0	4	4	4	33.751	297	297	0.0082493	1.6213		By MS/MS	By MS/MS
P36775	P36775	1	1	1	Lon protease homolog, mitochondrial	PIM1	sp|P36775|LONM_YEAST Lon protease homolog, mitochondrial OS=Saccharomyces cerevisiae (strain ATCC 204508 / S288c) GN=PIM1 PE=1 SV=2	1	1	1	1	0	0	1	0	1	0	0	0	0	0	0	1	0	1	0	0	0	0	0	0	1	0	1	0	0	0	0	1	1	1	127.11	1133	1133	0.0057915	1.947			By MS/MS
P37261	P37261	2	2	2	Fatty acid repression mutant protein 2	FRM2	sp|P37261|FRM2_YEAST Fatty acid repression mutant protein 2 OS=Saccharomyces cerevisiae (strain ATCC 204508 / S288c) GN=FRM2 PE=1 SV=2	1	2	2	2	0	0	2	0	0	0	0	1	0	0	0	2	0	0	0	0	1	0	0	0	2	0	0	0	0	1	0	13	13	13	21.232	193	193	0.0010753	2.6624			By MS/MS
P37263	P37263	1	1	1	UPF0743 protein YCR087C-A		sp|P37263|YC16_YEAST UPF0743 protein YCR087C-A OS=Saccharomyces cerevisiae (strain ATCC 204508 / S288c) GN=YCR087C-A PE=1 SV=1	1	1	1	1	1	0	1	1	1	0	0	0	0	1	0	1	1	1	0	0	0	0	1	0	1	1	1	0	0	0	0	7.2	7.2	7.2	17.738	153	153	0.0091075	1.5736	By matching		By MS/MS
P37267	P37267	1	1	1	Assembly factor CBP4	CBP4	sp|P37267|CBP4_YEAST Assembly factor CBP4 OS=Saccharomyces cerevisiae (strain ATCC 204508 / S288c) GN=CBP4 PE=1 SV=3	1	1	1	1	0	0	0	1	1	1	0	1	1	0	0	0	1	1	1	0	1	1	0	0	0	1	1	1	0	1	1	6.1	6.1	6.1	17.532	147	147	0.0099638	1.5405
P37291	P37291	2	2	2	Serine hydroxymethyltransferase, cytosolic	SHM2	sp|P37291|GLYC_YEAST Serine hydroxymethyltransferase, cytosolic OS=Saccharomyces cerevisiae (strain ATCC 204508 / S288c) GN=SHM2 PE=1 SV=2	1	2	2	2	1	1	1	1	2	1	0	0	0	1	1	1	1	2	1	0	0	0	1	1	1	1	2	1	0	0	0	4.7	4.7	4.7	52.218	469	469	0.0011261	3.0408	By matching	By MS/MS	By matching
P37293	P37293	4	4	4	N-terminal acetyltransferase 2	NAT2	sp|P37293|NAT2_YEAST N-terminal acetyltransferase 2 OS=Saccharomyces cerevisiae (strain ATCC 204508 / S288c) GN=NAT2 PE=1 SV=2	1	4	4	4	0	4	2	1	0	0	0	0	0	0	4	2	1	0	0	0	0	0	0	4	2	1	0	0	0	0	0	17.4	17.4	17.4	32.804	288	288	0	25.601		By MS/MS	By matching
P37299	P37299	1	1	1	Cytochrome b-c1 complex subunit 10	QCR10	sp|P37299|QCR10_YEAST Cytochrome b-c1 complex subunit 10 OS=Saccharomyces cerevisiae (strain ATCC 204508 / S288c) GN=QCR10 PE=1 SV=2	1	1	1	1	0	1	1	0	0	0	0	0	0	0	1	1	0	0	0	0	0	0	0	1	1	0	0	0	0	0	0	26	26	26	8.5928	77	77	0.0011099	2.9131		By MS/MS	By matching
P37838	P37838	3	3	3	Nucleolar protein 4	NOP4	sp|P37838|NOP4_YEAST Nucleolar protein 4 OS=Saccharomyces cerevisiae (strain ATCC 204508 / S288c) GN=NOP4 PE=1 SV=1	1	3	3	3	2	1	2	2	2	0	0	1	0	2	1	2	2	2	0	0	1	0	2	1	2	2	2	0	0	1	0	3.5	3.5	3.5	77.824	685	685	0	5.0755	By matching	By MS/MS	By MS/MS
P38011	P38011	1	1	1	Guanine nucleotide-binding protein subunit beta-like protein	ASC1	sp|P38011|GBLP_YEAST Guanine nucleotide-binding protein subunit beta-like protein OS=Saccharomyces cerevisiae (strain ATCC 204508 / S288c) GN=ASC1 PE=1 SV=4	1	1	1	1	0	1	1	1	1	0	0	1	0	0	1	1	1	1	0	0	1	0	0	1	1	1	1	0	0	1	0	2.8	2.8	2.8	34.805	319	319	0.0058651	2.0323		By MS/MS	By MS/MS
P38041	P38041	3	3	3	Protein BOB1	BOI1	sp|P38041|BOB1_YEAST Protein BOB1 OS=Saccharomyces cerevisiae (strain ATCC 204508 / S288c) GN=BOI1 PE=1 SV=1	1	3	3	3	1	2	1	1	1	0	0	0	0	1	2	1	1	1	0	0	0	0	1	2	1	1	1	0	0	0	0	3.1	3.1	3.1	109.29	980	980	0	4.5137	By matching	By MS/MS	By matching
P38061	P38061	20	20	20	60S ribosomal protein L32	RPL32	sp|P38061|RL32_YEAST 60S ribosomal protein L32 OS=Saccharomyces cerevisiae (strain ATCC 204508 / S288c) GN=RPL32 PE=1 SV=1	1	20	20	20	13	12	12	15	15	11	3	9	2	13	12	12	15	15	11	3	9	2	13	12	12	15	15	11	3	9	2	80.8	80.8	80.8	14.771	130	130	0	189.53	By MS/MS	By MS/MS	By MS/MS
P38064	P38064	13	13	13	54S ribosomal protein L16, mitochondrial	MRPL16	sp|P38064|RM16_YEAST 54S ribosomal protein L16, mitochondrial OS=Saccharomyces cerevisiae (strain ATCC 204508 / S288c) GN=MRPL16 PE=1 SV=1	1	13	13	13	4	10	7	7	4	4	0	6	2	4	10	7	7	4	4	0	6	2	4	10	7	7	4	4	0	6	2	36.6	36.6	36.6	26.518	232	232	0	80.482	By MS/MS	By MS/MS	By MS/MS
P38065	P38065	1	1	1	AP-2 complex subunit alpha	APL3	sp|P38065|AP2A_YEAST AP-2 complex subunit alpha OS=Saccharomyces cerevisiae (strain ATCC 204508 / S288c) GN=APL3 PE=1 SV=1	1	1	1	1	0	1	1	0	0	0	0	0	0	0	1	1	0	0	0	0	0	0	0	1	1	0	0	0	0	0	0	1	1	1	115.01	1025	1025	0.0010661	2.627		By MS/MS	By matching
P38066	P38066	1	1	1	GTP cyclohydrolase-2	RIB1	sp|P38066|RIB1_YEAST GTP cyclohydrolase-2 OS=Saccharomyces cerevisiae (strain ATCC 204508 / S288c) GN=RIB1 PE=1 SV=2	1	1	1	1	0	1	1	1	1	0	1	1	0	0	1	1	1	1	0	1	1	0	0	1	1	1	1	0	1	1	0	2.9	2.9	2.9	38.332	345	345	0.0010515	2.5385		By matching	By MS/MS
P38077	P38077	2	2	2	ATP synthase subunit gamma, mitochondrial	ATP3	sp|P38077|ATPG_YEAST ATP synthase subunit gamma, mitochondrial OS=Saccharomyces cerevisiae (strain ATCC 204508 / S288c) GN=ATP3 PE=1 SV=1	1	2	2	2	0	2	1	1	1	0	0	0	0	0	2	1	1	1	0	0	0	0	0	2	1	1	1	0	0	0	0	10.9	10.9	10.9	34.35	311	311	0	3.6634		By MS/MS	By MS/MS
P38079	P38079	10	8	8	Protein YRO2	YRO2	sp|P38079|YRO2_YEAST Protein YRO2 OS=Saccharomyces cerevisiae (strain ATCC 204508 / S288c) GN=YRO2 PE=1 SV=1	1	10	8	8	2	9	9	7	6	6	5	6	4	2	7	7	5	4	5	4	5	4	2	7	7	5	4	5	4	5	4	20.6	14.5	14.5	38.719	344	344	0	323.31	By matching	By MS/MS	By MS/MS
P38087	P38087	1	1	1	Carrier protein YMC2, mitochondrial	YMC2	sp|P38087|YMC2_YEAST Carrier protein YMC2, mitochondrial OS=Saccharomyces cerevisiae (strain ATCC 204508 / S288c) GN=YMC2 PE=1 SV=1	1	1	1	1	0	1	1	0	0	0	0	0	0	0	1	1	0	0	0	0	0	0	0	1	1	0	0	0	0	0	0	7.9	7.9	7.9	36.555	329	329	0	26.459		By MS/MS	By matching
P38088	P38088	1	1	1	Glycine--tRNA ligase 1, mitochondrial	GRS1	sp|P38088|SYG_YEAST Glycine--tRNA ligase 1, mitochondrial OS=Saccharomyces cerevisiae (strain ATCC 204508 / S288c) GN=GRS1 PE=1 SV=3	1	1	1	1	0	1	0	0	0	0	0	0	0	0	1	0	0	0	0	0	0	0	0	1	0	0	0	0	0	0	0	2.2	2.2	2.2	78.183	690	690	0.0084112	1.7274		By MS/MS
P38112	P38112	22	22	22	ATP-dependent RNA helicase MAK5	MAK5	sp|P38112|MAK5_YEAST ATP-dependent RNA helicase MAK5 OS=Saccharomyces cerevisiae (strain ATCC 204508 / S288c) GN=MAK5 PE=1 SV=1	1	22	22	22	2	16	12	10	7	2	1	3	0	2	16	12	10	7	2	1	3	0	2	16	12	10	7	2	1	3	0	25.7	25.7	25.7	87.047	773	773	0	110.65	By MS/MS	By MS/MS	By MS/MS
P38127	P38127	4	4	4	Mitochondrial carrier protein RIM2	RIM2	sp|P38127|RIM2_YEAST Mitochondrial carrier protein RIM2 OS=Saccharomyces cerevisiae (strain ATCC 204508 / S288c) GN=RIM2 PE=3 SV=1	1	4	4	4	0	4	0	0	0	0	0	0	0	0	4	0	0	0	0	0	0	0	0	4	0	0	0	0	0	0	0	15.4	15.4	15.4	42.101	377	377	0	9.6983		By MS/MS
P38137	P38137	3	3	3	Peroxisomal-coenzyme A synthetase	PCS60	sp|P38137|FAT2_YEAST Peroxisomal-coenzyme A synthetase OS=Saccharomyces cerevisiae (strain ATCC 204508 / S288c) GN=PCS60 PE=1 SV=1	1	3	3	3	1	1	1	2	1	1	1	2	0	1	1	1	2	1	1	1	2	0	1	1	1	2	1	1	1	2	0	4.6	4.6	4.6	60.488	543	543	0	5.0932	By matching	By MS/MS	By matching
P38144	P38144	3	3	3	ISWI chromatin-remodeling complex ATPase ISW1	ISW1	sp|P38144|ISW1_YEAST ISWI chromatin-remodeling complex ATPase ISW1 OS=Saccharomyces cerevisiae (strain ATCC 204508 / S288c) GN=ISW1 PE=1 SV=2	1	3	3	3	0	2	2	0	0	0	0	0	0	0	2	2	0	0	0	0	0	0	0	2	2	0	0	0	0	0	0	3.3	3.3	3.3	131.1	1129	1129	0	9.1291		By MS/MS	By MS/MS
P38152	P38152	4	4	4	Tricarboxylate transport protein	CTP1	sp|P38152|TXTP_YEAST Tricarboxylate transport protein OS=Saccharomyces cerevisiae (strain ATCC 204508 / S288c) GN=CTP1 PE=2 SV=3	1	4	4	4	1	2	3	2	2	3	1	3	0	1	2	3	2	2	3	1	3	0	1	2	3	2	2	3	1	3	0	13.7	13.7	13.7	32.173	299	299	0	5.4374	By matching	By MS/MS	By MS/MS
P38153	P38153	1	1	1	AP-3 complex subunit mu	APM3	sp|P38153|AP3M_YEAST AP-3 complex subunit mu OS=Saccharomyces cerevisiae (strain ATCC 204508 / S288c) GN=APM3 PE=1 SV=2	1	1	1	1	0	1	0	0	0	0	0	0	0	0	1	0	0	0	0	0	0	0	0	1	0	0	0	0	0	0	0	3.7	3.7	3.7	54.837	483	483	0.0010091	2.2372		By MS/MS
P38166	P38166	1	1	1	Protein transport protein SFT2	SFT2	sp|P38166|SFT2_YEAST Protein transport protein SFT2 OS=Saccharomyces cerevisiae (strain ATCC 204508 / S288c) GN=SFT2 PE=1 SV=1	1	1	1	1	0	1	0	0	0	0	0	0	0	0	1	0	0	0	0	0	0	0	0	1	0	0	0	0	0	0	0	6	6	6	24.274	215	215	0.0010163	2.2658		By MS/MS
P38169	P38169	5	5	5	Kynurenine 3-monooxygenase	BNA4	sp|P38169|KMO_YEAST Kynurenine 3-monooxygenase OS=Saccharomyces cerevisiae (strain ATCC 204508 / S288c) GN=BNA4 PE=1 SV=1	1	5	5	5	0	4	1	0	1	1	0	1	0	0	4	1	0	1	1	0	1	0	0	4	1	0	1	1	0	1	0	19.3	19.3	19.3	52.429	460	460	0	70.958		By MS/MS	By MS/MS
P38175	P38175	6	6	6	37S ribosomal protein MRP21, mitochondrial	MRP21	sp|P38175|RT21_YEAST 37S ribosomal protein MRP21, mitochondrial OS=Saccharomyces cerevisiae (strain ATCC 204508 / S288c) GN=MRP21 PE=1 SV=1	1	6	6	6	1	4	5	5	5	1	1	4	0	1	4	5	5	5	1	1	4	0	1	4	5	5	5	1	1	4	0	26	26	26	20.394	177	177	0	33.508	By matching	By MS/MS	By MS/MS
P38181	P38181	1	1	1	Nucleoporin NUP170	NUP170	sp|P38181|NU170_YEAST Nucleoporin NUP170 OS=Saccharomyces cerevisiae (strain ATCC 204508 / S288c) GN=NUP170 PE=1 SV=1	1	1	1	1	0	1	0	0	0	0	0	0	0	0	1	0	0	0	0	0	0	0	0	1	0	0	0	0	0	0	0	1.1	1.1	1.1	169.47	1502	1502	0.004931	2.0796		By MS/MS
P38219	P38219	12	12	12	Obg-like ATPase 1	OLA1	sp|P38219|OLA1_YEAST Obg-like ATPase 1 OS=Saccharomyces cerevisiae (strain ATCC 204508 / S288c) GN=OLA1 PE=1 SV=1	1	12	12	12	5	8	8	6	8	5	3	4	1	5	8	8	6	8	5	3	4	1	5	8	8	6	8	5	3	4	1	27.9	27.9	27.9	44.174	394	394	0	57.158	By MS/MS	By MS/MS	By MS/MS
P38221	P38221	4	4	4	Phosphatidate cytidylyltransferase	CDS1	sp|P38221|CDS1_YEAST Phosphatidate cytidylyltransferase OS=Saccharomyces cerevisiae (strain ATCC 204508 / S288c) GN=CDS1 PE=1 SV=1	1	4	4	4	2	3	2	4	2	1	2	2	0	2	3	2	4	2	1	2	2	0	2	3	2	4	2	1	2	2	0	11.8	11.8	11.8	51.822	457	457	0	113.93	By MS/MS	By MS/MS	By MS/MS
P38225	P38225	1	1	1	Very long-chain fatty acid transport protein	FAT1	sp|P38225|FAT1_YEAST Very long-chain fatty acid transport protein OS=Saccharomyces cerevisiae (strain ATCC 204508 / S288c) GN=FAT1 PE=1 SV=2	1	1	1	1	0	1	0	0	0	0	0	0	0	0	1	0	0	0	0	0	0	0	0	1	0	0	0	0	0	0	0	1.8	1.8	1.8	77.14	669	669	0.0084034	1.7222		By MS/MS
P38228	P38228	2	2	2	Mitochondrial chaperone TCM62	TCM62	sp|P38228|TCM62_YEAST Mitochondrial chaperone TCM62 OS=Saccharomyces cerevisiae (strain ATCC 204508 / S288c) GN=TCM62 PE=1 SV=2	1	2	2	2	0	2	1	0	0	0	0	0	0	0	2	1	0	0	0	0	0	0	0	2	1	0	0	0	0	0	0	6.3	6.3	6.3	64.251	572	572	0	48.305		By MS/MS	By matching
P38248	P38248	5	5	5	Cell wall protein ECM33	ECM33	sp|P38248|ECM33_YEAST Cell wall protein ECM33 OS=Saccharomyces cerevisiae (strain ATCC 204508 / S288c) GN=ECM33 PE=1 SV=3	1	5	5	5	3	5	5	4	4	3	4	4	0	3	5	5	4	4	3	4	4	0	3	5	5	4	4	3	4	4	0	9.8	9.8	9.8	43.768	429	429	0	23.734	By matching	By MS/MS	By MS/MS
P38249	P38249	13	13	13	Eukaryotic translation initiation factor 3 subunit A	RPG1	sp|P38249|EIF3A_YEAST Eukaryotic translation initiation factor 3 subunit A OS=Saccharomyces cerevisiae (strain ATCC 204508 / S288c) GN=RPG1 PE=1 SV=1	1	13	13	13	2	9	7	0	6	4	2	3	0	2	9	7	0	6	4	2	3	0	2	9	7	0	6	4	2	3	0	13.8	13.8	13.8	110.34	964	964	0	83.756	By MS/MS	By MS/MS	By MS/MS
P38251	P38251	6	6	6	Replication factor C subunit 5	RFC5	sp|P38251|RFC5_YEAST Replication factor C subunit 5 OS=Saccharomyces cerevisiae (strain ATCC 204508 / S288c) GN=RFC5 PE=1 SV=1	1	6	6	6	1	3	3	1	3	1	1	2	0	1	3	3	1	3	1	1	2	0	1	3	3	1	3	1	1	2	0	18.1	18.1	18.1	39.941	354	354	0	19.243	By matching	By MS/MS	By MS/MS
P38256	P38256	3	3	3	Uncharacterized protein YBR096W		sp|P38256|YBU6_YEAST Uncharacterized protein YBR096W OS=Saccharomyces cerevisiae (strain ATCC 204508 / S288c) GN=YBR096W PE=1 SV=1	1	3	3	3	0	1	1	2	2	1	0	2	0	0	1	1	2	2	1	0	2	0	0	1	1	2	2	1	0	2	0	13.9	13.9	13.9	27.092	230	230	0	3.524		By MS/MS	By MS/MS
P38264	P38264	5	5	5	Inorganic phosphate transport protein PHO88	PHO88	sp|P38264|PHO88_YEAST Inorganic phosphate transport protein PHO88 OS=Saccharomyces cerevisiae (strain ATCC 204508 / S288c) GN=PHO88 PE=1 SV=1	1	5	5	5	4	2	2	4	4	3	0	3	1	4	2	2	4	4	3	0	3	1	4	2	2	4	4	3	0	3	1	30.3	30.3	30.3	21.137	188	188	0	16.652	By MS/MS	By MS/MS	By MS/MS
P38286	P38286	1	1	1	Very-long-chain 3-oxoacyl-CoA reductase	IFA38	sp|P38286|MKAR_YEAST Very-long-chain 3-oxoacyl-CoA reductase OS=Saccharomyces cerevisiae (strain ATCC 204508 / S288c) GN=IFA38 PE=1 SV=1	1	1	1	1	0	1	0	0	0	0	0	0	0	0	1	0	0	0	0	0	0	0	0	1	0	0	0	0	0	0	0	4.9	4.9	4.9	38.708	347	347	0.0049505	2.0971		By MS/MS
P38300	P38300	2	2	2	Inner membrane mitoribosome receptor MBA1, mitochondrial	MBA1	sp|P38300|MBA1_YEAST Protein MBA1, mitochondrial OS=Saccharomyces cerevisiae (strain ATCC 204508 / S288c) GN=MBA1 PE=1 SV=1	1	2	2	2	0	2	2	0	0	0	0	1	0	0	2	2	0	0	0	0	1	0	0	2	2	0	0	0	0	1	0	11.9	11.9	11.9	31.811	278	278	0	13.077		By MS/MS	By matching
P38310	P38310	2	2	2	Iron transporter FTH1	FTH1	sp|P38310|FTH1_YEAST Iron transporter FTH1 OS=Saccharomyces cerevisiae (strain ATCC 204508 / S288c) GN=FTH1 PE=1 SV=2	1	2	2	2	0	1	1	1	0	0	0	1	0	0	1	1	1	0	0	0	1	0	0	1	1	1	0	0	0	1	0	8	8	8	51.419	465	465	0	13.673		By MS/MS	By MS/MS
P38323	P38323	4	4	4	Mitochondrial clpX-like chaperone MCX1	MCX1	sp|P38323|MCX1_YEAST Mitochondrial clpX-like chaperone MCX1 OS=Saccharomyces cerevisiae (strain ATCC 204508 / S288c) GN=MCX1 PE=1 SV=1	1	4	4	4	0	1	3	2	2	0	1	0	0	0	1	3	2	2	0	1	0	0	0	1	3	2	2	0	1	0	0	11.3	11.3	11.3	57.945	520	520	0	6.1687		By MS/MS	By MS/MS
P38339	P38339	7	7	7	RHO GTPase-activating protein RGD1	RGD1	sp|P38339|RGD1_YEAST RHO GTPase-activating protein RGD1 OS=Saccharomyces cerevisiae (strain ATCC 204508 / S288c) GN=RGD1 PE=1 SV=1	1	7	7	7	2	3	3	3	3	3	0	1	0	2	3	3	3	3	3	0	1	0	2	3	3	3	3	3	0	1	0	12.9	12.9	12.9	74.618	666	666	0	33.335	By matching	By MS/MS	By MS/MS
P38341	P38341	2	2	2	MICOS complex subunit MIC12	MIC12	sp|P38341|AIM5_YEAST Altered inheritance of mitochondria protein 5, mitochondrial OS=Saccharomyces cerevisiae (strain ATCC 204508 / S288c) GN=AIM5 PE=1 SV=1	1	2	2	2	0	2	2	1	0	0	0	0	0	0	2	2	1	0	0	0	0	0	0	2	2	1	0	0	0	0	0	22.6	22.6	22.6	12.388	106	106	0	3.845		By MS/MS	By MS/MS
P38353	P38353	1	1	1	Sec sixty-one protein homolog	SSH1	sp|P38353|SSH1_YEAST Sec sixty-one protein homolog OS=Saccharomyces cerevisiae (strain ATCC 204508 / S288c) GN=SSH1 PE=1 SV=1	1	1	1	1	0	1	0	0	0	0	0	0	0	0	1	0	0	0	0	0	0	0	0	1	0	0	0	0	0	0	0	3.5	3.5	3.5	53.311	490	490	0	4.6072		By MS/MS
P38426	P38426	1	1	1	Trehalose synthase complex regulatory subunit TPS3	TPS3	sp|P38426|TPS3_YEAST Trehalose synthase complex regulatory subunit TPS3 OS=Saccharomyces cerevisiae (strain ATCC 204508 / S288c) GN=TPS3 PE=1 SV=3	1	1	1	1	1	0	0	0	1	0	1	1	0	1	0	0	0	1	0	1	1	0	1	0	0	0	1	0	1	1	0	0.9	0.9	0.9	118.83	1054	1054	0.0083799	1.6893	By matching
P38427	P38427	2	2	2	Trehalose synthase complex regulatory subunit TSL1	TSL1	sp|P38427|TSL1_YEAST Trehalose synthase complex regulatory subunit TSL1 OS=Saccharomyces cerevisiae (strain ATCC 204508 / S288c) GN=TSL1 PE=1 SV=1	1	2	2	2	1	0	0	2	2	1	0	0	0	1	0	0	2	2	1	0	0	0	1	0	0	2	2	1	0	0	0	2	2	2	123.02	1098	1098	0.0010331	2.3694	By MS/MS
P38616	P38616	1	1	1	Protein YGP1	YGP1	sp|P38616|YGP1_YEAST Protein YGP1 OS=Saccharomyces cerevisiae (strain ATCC 204508 / S288c) GN=YGP1 PE=1 SV=2	1	1	1	1	0	0	0	0	0	1	0	1	0	0	0	0	0	0	1	0	1	0	0	0	0	0	0	1	0	1	0	2.5	2.5	2.5	37.327	354	354	0.002008	2.2017
P38625	P38625	4	4	4	GMP synthase [glutamine-hydrolyzing]	GUA1	sp|P38625|GUAA_YEAST GMP synthase [glutamine-hydrolyzing] OS=Saccharomyces cerevisiae (strain ATCC 204508 / S288c) GN=GUA1 PE=1 SV=4	1	4	4	4	1	1	2	1	3	2	1	3	0	1	1	2	1	3	2	1	3	0	1	1	2	1	3	2	1	3	0	9.3	9.3	9.3	58.482	525	525	0	6.6191	By MS/MS	By MS/MS	By MS/MS
P38626	P38626	10	10	10	NADH-cytochrome b5 reductase 1	CBR1	sp|P38626|NCB5R_YEAST NADH-cytochrome b5 reductase 1 OS=Saccharomyces cerevisiae (strain ATCC 204508 / S288c) GN=CBR1 PE=1 SV=2	1	10	10	10	5	8	5	1	4	2	1	1	0	5	8	5	1	4	2	1	1	0	5	8	5	1	4	2	1	1	0	33.1	33.1	33.1	31.493	284	284	0	22.808	By matching	By MS/MS	By MS/MS
P38630	P38630	13	13	13	Replication factor C subunit 1	RFC1	sp|P38630|RFC1_YEAST Replication factor C subunit 1 OS=Saccharomyces cerevisiae (strain ATCC 204508 / S288c) GN=RFC1 PE=1 SV=1	1	13	13	13	1	9	9	4	3	2	1	2	0	1	9	9	4	3	2	1	2	0	1	9	9	4	3	2	1	2	0	21.7	21.7	21.7	94.902	861	861	0	157.36	By matching	By MS/MS	By MS/MS
P38631;Q04952	P38631	8;1	8;1	5;0	1,3-beta-glucan synthase component FKS1	FKS1	sp|P38631|FKS1_YEAST 1,3-beta-glucan synthase component FKS1 OS=Saccharomyces cerevisiae (strain ATCC 204508 / S288c) GN=FKS1 PE=1 SV=2	2	8	8	5	2	6	4	0	2	1	3	2	0	2	6	4	0	2	1	3	2	0	2	4	3	0	1	1	2	2	0	7.9	7.9	5.1	214.85	1876	1876;1785	0	32.776	By matching	By MS/MS	By MS/MS
P38687	P38687	28	28	28	Signal recognition particle subunit SRP68	SRP68	sp|P38687|SRP68_YEAST Signal recognition particle subunit SRP68 OS=Saccharomyces cerevisiae (strain ATCC 204508 / S288c) GN=SRP68 PE=1 SV=1	1	28	28	28	7	27	23	14	12	3	5	9	1	7	27	23	14	12	3	5	9	1	7	27	23	14	12	3	5	9	1	31.1	31.1	31.1	69.005	599	599	0	323.31	By MS/MS	By MS/MS	By MS/MS
P38688	P38688	20	20	20	Signal recognition particle subunit SRP72	SRP72	sp|P38688|SRP72_YEAST Signal recognition particle subunit SRP72 OS=Saccharomyces cerevisiae (strain ATCC 204508 / S288c) GN=SRP72 PE=1 SV=2	1	20	20	20	3	16	12	11	10	7	3	7	0	3	16	12	11	10	7	3	7	0	3	16	12	11	10	7	3	7	0	28.1	28.1	28.1	73.54	640	640	0	165.37	By MS/MS	By MS/MS	By MS/MS
P38689	P38689	2	2	2	Ribose-phosphate pyrophosphokinase 3	PRS3	sp|P38689|KPR3_YEAST Ribose-phosphate pyrophosphokinase 3 OS=Saccharomyces cerevisiae (strain ATCC 204508 / S288c) GN=PRS3 PE=1 SV=1	1	2	2	2	0	2	0	0	0	0	0	0	0	0	2	0	0	0	0	0	0	0	0	2	0	0	0	0	0	0	0	10.9	10.9	10.9	35.123	320	320	0	5.0563		By MS/MS
P38697;P39567	P38697;P39567	11;6	11;6	5;2	Inosine-5-monophosphate dehydrogenase 2;Putative inosine-5-monophosphate dehydrogenase 1	IMD2;IMD1	sp|P38697|IMDH2_YEAST Inosine-5-monophosphate dehydrogenase 2 OS=Saccharomyces cerevisiae (strain ATCC 204508 / S288c) GN=IMD2 PE=1 SV=1;sp|P39567|IMDH1_YEAST Putative inosine-5-monophosphate dehydrogenase 1 OS=Saccharomyces cerevisiae (strain ATCC 20450	2	11	11	5	1	7	7	3	3	2	1	3	0	1	7	7	3	3	2	1	3	0	1	3	3	1	1	1	0	1	0	27.7	27.7	9.4	56.529	523	523;403	0	123.49	By matching	By MS/MS	By MS/MS
P38701	P38701	16	16	16	40S ribosomal protein S20	RPS20	sp|P38701|RS20_YEAST 40S ribosomal protein S20 OS=Saccharomyces cerevisiae (strain ATCC 204508 / S288c) GN=RPS20 PE=1 SV=3	1	16	16	16	4	10	15	14	9	4	4	6	1	4	10	15	14	9	4	4	6	1	4	10	15	14	9	4	4	6	1	76.9	76.9	76.9	13.907	121	121	0	177.86	By MS/MS	By MS/MS	By MS/MS
P38703	P38703	2	2	2	Sphingosine N-acyltransferase LAG1	LAG1	sp|P38703|LAG1_YEAST Sphingosine N-acyltransferase LAG1 OS=Saccharomyces cerevisiae (strain ATCC 204508 / S288c) GN=LAG1 PE=1 SV=1	1	2	2	2	1	2	1	1	1	0	0	0	0	1	2	1	1	1	0	0	0	0	1	2	1	1	1	0	0	0	0	11.2	11.2	11.2	48.454	411	411	0	14.199	By matching	By MS/MS	By MS/MS
P38707	P38707	1	1	1	Asparagine--tRNA ligase, cytoplasmic	DED81	sp|P38707|SYNC_YEAST Asparagine--tRNA ligase, cytoplasmic OS=Saccharomyces cerevisiae (strain ATCC 204508 / S288c) GN=DED81 PE=1 SV=1	1	1	1	1	1	0	1	0	1	1	0	0	0	1	0	1	0	1	1	0	0	0	1	0	1	0	1	1	0	0	0	2.5	2.5	2.5	62.206	554	554	0	4.4302	By matching		By MS/MS
P38712	P38712	7	7	7	ATP-dependent rRNA helicase RRP3	RRP3	sp|P38712|RRP3_YEAST ATP-dependent rRNA helicase RRP3 OS=Saccharomyces cerevisiae (strain ATCC 204508 / S288c) GN=RRP3 PE=1 SV=2	1	7	7	7	1	5	6	4	4	2	1	5	0	1	5	6	4	4	2	1	5	0	1	5	6	4	4	2	1	5	0	15	15	15	55.968	501	501	0	28.842	By MS/MS	By MS/MS	By MS/MS
P38713	P38713	9	9	9	Oxysterol-binding protein homolog 3	OSH3	sp|P38713|OSH3_YEAST Oxysterol-binding protein homolog 3 OS=Saccharomyces cerevisiae (strain ATCC 204508 / S288c) GN=OSH3 PE=1 SV=1	1	9	9	9	0	8	8	3	2	0	0	1	0	0	8	8	3	2	0	0	1	0	0	8	8	3	2	0	0	1	0	12.4	12.4	12.4	113.76	996	996	0	39.727		By MS/MS	By MS/MS
P38719	P38719	11	11	11	ATP-dependent RNA helicase DBP8	DBP8	sp|P38719|DBP8_YEAST ATP-dependent RNA helicase DBP8 OS=Saccharomyces cerevisiae (strain ATCC 204508 / S288c) GN=DBP8 PE=1 SV=1	1	11	11	11	3	8	7	5	5	2	1	4	0	3	8	7	5	5	2	1	4	0	3	8	7	5	5	2	1	4	0	26.7	26.7	26.7	47.878	431	431	0	65.096	By MS/MS	By MS/MS	By MS/MS
P38720	P38720	1	1	1	6-phosphogluconate dehydrogenase, decarboxylating 1	GND1	sp|P38720|6PGD1_YEAST 6-phosphogluconate dehydrogenase, decarboxylating 1 OS=Saccharomyces cerevisiae (strain ATCC 204508 / S288c) GN=GND1 PE=1 SV=1	1	1	1	1	0	1	1	1	0	0	1	0	0	0	1	1	1	0	0	1	0	0	0	1	1	1	0	0	1	0	0	3.5	3.5	3.5	53.543	489	489	0	7.7054		By MS/MS	By MS/MS
P38737	P38737	4	4	4	Proteasome component ECM29	ECM29	sp|P38737|ECM29_YEAST Proteasome component ECM29 OS=Saccharomyces cerevisiae (strain ATCC 204508 / S288c) GN=ECM29 PE=1 SV=1	1	4	4	4	0	1	2	1	2	1	0	0	0	0	1	2	1	2	1	0	0	0	0	1	2	1	2	1	0	0	0	3.2	3.2	3.2	210.43	1868	1868	0	5.8447		By MS/MS	By MS/MS
P38738	P38738	1	1	1	Oxidant-induced cell-cycle arrest protein 5	OCA5	sp|P38738|OCA5_YEAST Oxidant-induced cell-cycle arrest protein 5 OS=Saccharomyces cerevisiae (strain ATCC 204508 / S288c) GN=OCA5 PE=1 SV=1	1	1	1	1	1	0	1	1	1	1	0	1	0	1	0	1	1	1	1	0	1	0	1	0	1	1	1	1	0	1	0	1	1	1	77.756	679	679	1	-2	By matching		By matching
P38754;P36105	P38754;P36105	17;16	17;16	17;16	60S ribosomal protein L14-B;60S ribosomal protein L14-A	RPL14B;RPL14A	sp|P38754|RL14B_YEAST 60S ribosomal protein L14-B OS=Saccharomyces cerevisiae (strain ATCC 204508 / S288c) GN=RPL14B PE=1 SV=1;sp|P36105|RL14A_YEAST 60S ribosomal protein L14-A OS=Saccharomyces cerevisiae (strain ATCC 204508 / S288c) GN=RPL14A PE=1 SV=1	2	17	17	17	3	13	11	5	6	2	3	5	0	3	13	11	5	6	2	3	5	0	3	13	11	5	6	2	3	5	0	79.7	79.7	79.7	15.153	138	138;138	0	251.89	By MS/MS	By MS/MS	By MS/MS
P38755;Q02201	P38755;Q02201	1;1	1;1	1;1	Oxysterol-binding protein homolog 7;Oxysterol-binding protein homolog 6	OSH7;OSH6	sp|P38755|OSH7_YEAST Oxysterol-binding protein homolog 7 OS=Saccharomyces cerevisiae (strain ATCC 204508 / S288c) GN=OSH7 PE=1 SV=1;sp|Q02201|OSH6_YEAST Oxysterol-binding protein homolog 6 OS=Saccharomyces cerevisiae (strain ATCC 204508 / S288c) GN=OSH6 PE	2	1	1	1	0	1	1	0	0	0	0	0	0	0	1	1	0	0	0	0	0	0	0	1	1	0	0	0	0	0	0	2.5	2.5	2.5	49.804	437	437;448	0.0029821	2.1322		By MS/MS	By MS/MS
P38756	P38756	1	1	1	tRNA threonylcarbamoyladenosine dehydratase 1	TCD1	sp|P38756|YHG3_YEAST Uncharacterized protein YHR003C OS=Saccharomyces cerevisiae (strain ATCC 204508 / S288c) GN=YHR003C PE=1 SV=1	1	1	1	1	0	1	1	0	0	0	0	0	0	0	1	1	0	0	0	0	0	0	0	1	1	0	0	0	0	0	0	3.7	3.7	3.7	48.883	429	429	0	7.1802		By MS/MS	By matching
P38757	P38757	1	1	1	Nuclear envelope morphology protein 1	NEM1	sp|P38757|NEM1_YEAST Nuclear envelope morphology protein 1 OS=Saccharomyces cerevisiae (strain ATCC 204508 / S288c) GN=NEM1 PE=1 SV=1	1	1	1	1	0	1	0	0	0	0	0	0	0	0	1	0	0	0	0	0	0	0	0	1	0	0	0	0	0	0	0	3.4	3.4	3.4	50.641	446	446	0	3.5524		By MS/MS
P38764	P38764	3	3	3	26S proteasome regulatory subunit RPN1	RPN1	sp|P38764|RPN1_YEAST 26S proteasome regulatory subunit RPN1 OS=Saccharomyces cerevisiae (strain ATCC 204508 / S288c) GN=RPN1 PE=1 SV=3	1	3	3	3	1	2	2	1	1	1	0	1	0	1	2	2	1	1	1	0	1	0	1	2	2	1	1	1	0	1	0	4.9	4.9	4.9	109.49	993	993	0	14.361	By MS/MS	By MS/MS	By matching
P38771	P38771	1	1	1	Ribosome-recycling factor, mitochondrial	RRF1	sp|P38771|RRF1_YEAST Ribosome-recycling factor, mitochondrial OS=Saccharomyces cerevisiae (strain ATCC 204508 / S288c) GN=RRF1 PE=1 SV=1	1	1	1	1	0	1	0	0	0	0	0	0	0	0	1	0	0	0	0	0	0	0	0	1	0	0	0	0	0	0	0	11.3	11.3	11.3	26.406	230	230	0	3.2151		By MS/MS
P38786	P38786	1	1	1	Ribonuclease P/MRP protein subunit RPP1	RPP1	sp|P38786|RPP1_YEAST Ribonuclease P/MRP protein subunit RPP1 OS=Saccharomyces cerevisiae (strain ATCC 204508 / S288c) GN=RPP1 PE=1 SV=1	1	1	1	1	0	1	1	0	0	0	0	0	0	0	1	1	0	0	0	0	0	0	0	1	1	0	0	0	0	0	0	4.8	4.8	4.8	32.224	293	293	0	14.122		By MS/MS	By matching
P38798	P38798	1	1	1	Nonsense-mediated mRNA decay protein 2	NMD2	sp|P38798|NMD2_YEAST Nonsense-mediated mRNA decay protein 2 OS=Saccharomyces cerevisiae (strain ATCC 204508 / S288c) GN=NMD2 PE=1 SV=2	1	1	1	1	0	1	0	0	0	0	0	0	0	0	1	0	0	0	0	0	0	0	0	1	0	0	0	0	0	0	0	1.5	1.5	1.5	126.75	1089	1089	0	3.9607		By MS/MS
P38805	P38805	7	7	7	Ribosome production factor 1	RPF1	sp|P38805|RPF1_YEAST Ribosome production factor 1 OS=Saccharomyces cerevisiae (strain ATCC 204508 / S288c) GN=RPF1 PE=1 SV=1	1	7	7	7	1	5	6	2	3	0	0	1	0	1	5	6	2	3	0	0	1	0	1	5	6	2	3	0	0	1	0	20	20	20	35.121	295	295	0	97.279	By MS/MS	By MS/MS	By MS/MS
P38811	P38811	3	3	3	Transcription-associated protein 1	TRA1	sp|P38811|TRA1_YEAST Transcription-associated protein 1 OS=Saccharomyces cerevisiae (strain ATCC 204508 / S288c) GN=TRA1 PE=1 SV=1	1	3	3	3	1	2	2	1	1	0	0	0	0	1	2	2	1	1	0	0	0	0	1	2	2	1	1	0	0	0	0	1	1	1	433.17	3744	3744	0	8.2618	By matching	By MS/MS	By MS/MS
P38817	P38817	3	3	3	ADP-ribosylation factor-binding protein GGA2	GGA2	sp|P38817|GGA2_YEAST ADP-ribosylation factor-binding protein GGA2 OS=Saccharomyces cerevisiae (strain ATCC 204508 / S288c) GN=GGA2 PE=1 SV=1	1	3	3	3	1	2	2	1	0	0	0	0	0	1	2	2	1	0	0	0	0	0	1	2	2	1	0	0	0	0	0	7.9	7.9	7.9	64.346	585	585	0	3.6869	By MS/MS	By matching	By MS/MS
P38820	P38820	4	4	4	Adenylyltransferase and sulfurtransferase UBA4;Adenylyltransferase UBA4;Sulfurtransferase UBA4	UBA4	sp|P38820|UBA4_YEAST Adenylyltransferase and sulfurtransferase UBA4 OS=Saccharomyces cerevisiae (strain ATCC 204508 / S288c) GN=UBA4 PE=1 SV=1	1	4	4	4	0	1	3	0	1	1	0	1	1	0	1	3	0	1	1	0	1	1	0	1	3	0	1	1	0	1	1	11.4	11.4	11.4	49.361	440	440	0	6.6269		By MS/MS	By MS/MS
P38825	P38825	1	1	1	Protein TOM71	TOM71	sp|P38825|TOM71_YEAST Protein TOM71 OS=Saccharomyces cerevisiae (strain ATCC 204508 / S288c) GN=TOM71 PE=1 SV=1	1	1	1	1	0	1	1	0	0	0	0	0	0	0	1	1	0	0	0	0	0	0	0	1	1	0	0	0	0	0	0	3.6	3.6	3.6	71.855	639	639	0.0010953	2.7828		By MS/MS	By matching
P38827	P38827	1	1	1	Histone-lysine N-methyltransferase, H3 lysine-4 specific	SET1	sp|P38827|SET1_YEAST Histone-lysine N-methyltransferase, H3 lysine-4 specific OS=Saccharomyces cerevisiae (strain ATCC 204508 / S288c) GN=SET1 PE=1 SV=1	1	1	1	1	0	1	0	0	0	0	0	0	0	0	1	0	0	0	0	0	0	0	0	1	0	0	0	0	0	0	0	2	2	2	123.91	1080	1080	0.001998	2.1653		By MS/MS
P38833	P38833	3	3	3	Uncharacterized protein YHR127W	YHR127W	sp|P38833|YHS7_YEAST Uncharacterized protein YHR127W OS=Saccharomyces cerevisiae (strain ATCC 204508 / S288c) GN=YHR127W PE=1 SV=1	1	3	3	3	1	2	3	1	1	0	0	0	0	1	2	3	1	1	0	0	0	0	1	2	3	1	1	0	0	0	0	12.8	12.8	12.8	27.132	243	243	0	10.283	By matching	By MS/MS	By MS/MS
P38840	P38840	1	1	1	Aromatic amino acid aminotransferase 2	ARO9	sp|P38840|ARO9_YEAST Aromatic amino acid aminotransferase 2 OS=Saccharomyces cerevisiae (strain ATCC 204508 / S288c) GN=ARO9 PE=1 SV=3	1	1	1	1	0	1	1	0	0	0	0	0	0	0	1	1	0	0	0	0	0	0	0	1	1	0	0	0	0	0	0	2.7	2.7	2.7	58.527	513	513	0.0010764	2.6672		By MS/MS	By matching
P38851	P38851	2	2	2	Protein YSP1	YSP1	sp|P38851|YSP1_YEAST Protein YSP1 OS=Saccharomyces cerevisiae (strain ATCC 204508 / S288c) GN=YSP1 PE=1 SV=1	1	2	2	2	0	1	1	1	0	0	0	0	0	0	1	1	1	0	0	0	0	0	0	1	1	1	0	0	0	0	0	2.3	2.3	2.3	143.58	1228	1228	0.0058423	2.0185		By MS/MS	By MS/MS
P38856	P38856	2	2	2	Clathrin coat assembly protein AP180A	YAP1801	sp|P38856|AP18A_YEAST Clathrin coat assembly protein AP180A OS=Saccharomyces cerevisiae (strain ATCC 204508 / S288c) GN=YAP1801 PE=1 SV=1	1	2	2	2	0	2	1	0	1	0	0	1	0	0	2	1	0	1	0	0	1	0	0	2	1	0	1	0	0	1	0	6.3	6.3	6.3	71.659	637	637	0	7.532		By MS/MS	By matching
P38860	P38860	1	1	1	GTPase MTG2, mitochondrial	MTG2	sp|P38860|MTG2_YEAST GTPase MTG2, mitochondrial OS=Saccharomyces cerevisiae (strain ATCC 204508 / S288c) GN=MTG2 PE=1 SV=2	1	1	1	1	0	1	0	0	0	0	0	0	0	0	1	0	0	0	0	0	0	0	0	1	0	0	0	0	0	0	0	5.6	5.6	5.6	57.846	518	518	0	6.5792		By MS/MS
P38861	P38861	2	2	2	60S ribosomal export protein NMD3	NMD3	sp|P38861|NMD3_YEAST 60S ribosomal export protein NMD3 OS=Saccharomyces cerevisiae (strain ATCC 204508 / S288c) GN=NMD3 PE=1 SV=3	1	2	2	2	0	0	1	0	1	0	1	0	0	0	0	1	0	1	0	1	0	0	0	0	1	0	1	0	1	0	0	3.9	3.9	3.9	59.095	518	518	0.0058537	2.0277			By MS/MS
P38873	P38873	5	5	5	Target of rapamycin complex 1 subunit KOG1	KOG1	sp|P38873|KOG1_YEAST Target of rapamycin complex 1 subunit KOG1 OS=Saccharomyces cerevisiae (strain ATCC 204508 / S288c) GN=KOG1 PE=1 SV=2	1	5	5	5	0	3	4	2	2	0	0	0	0	0	3	4	2	2	0	0	0	0	0	3	4	2	2	0	0	0	0	4.6	4.6	4.6	177.61	1557	1557	0	63.312		By MS/MS	By MS/MS
P38875	P38875	3	3	3	GPI transamidase component GPI16	GPI16	sp|P38875|GPI16_YEAST GPI transamidase component GPI16 OS=Saccharomyces cerevisiae (strain ATCC 204508 / S288c) GN=GPI16 PE=1 SV=2	1	3	3	3	0	3	2	1	1	0	0	0	0	0	3	2	1	1	0	0	0	0	0	3	2	1	1	0	0	0	0	5.9	5.9	5.9	68.771	610	610	0	3.9003		By MS/MS	By MS/MS
P38883	P38883	2	2	2	Pre-rRNA-processing protein RIX1	RIX1	sp|P38883|RIX1_YEAST Pre-rRNA-processing protein RIX1 OS=Saccharomyces cerevisiae (strain ATCC 204508 / S288c) GN=RIX1 PE=1 SV=2	1	2	2	2	0	2	2	0	0	0	0	0	0	0	2	2	0	0	0	0	0	0	0	2	2	0	0	0	0	0	0	3.8	3.8	3.8	86.738	763	763	0	6.7059		By MS/MS	By MS/MS
P38884	P38884	1	1	1	Altered inheritance of mitochondria protein 18, mitochondrial	AIM18	sp|P38884|AIM18_YEAST Altered inheritance of mitochondria protein 18, mitochondrial OS=Saccharomyces cerevisiae (strain ATCC 204508 / S288c) GN=AIM18 PE=1 SV=1	1	1	1	1	0	1	0	1	0	0	0	1	0	0	1	0	1	0	0	0	1	0	0	1	0	1	0	0	0	1	0	3.4	3.4	3.4	36.501	321	321	1	-2		By MS/MS
P38885	P38885	2	2	2	Altered inheritance of mitochondria protein 46, mitochondrial	AIM46	sp|P38885|AIM46_YEAST Altered inheritance of mitochondria protein 46, mitochondrial OS=Saccharomyces cerevisiae (strain ATCC 204508 / S288c) GN=AIM46 PE=1 SV=1	1	2	2	2	0	2	2	1	0	0	0	0	0	0	2	2	1	0	0	0	0	0	0	2	2	1	0	0	0	0	0	14.8	14.8	14.8	34.113	310	310	0	80.006		By MS/MS	By matching
P47176;P38891	P47176;P38891	1;1	1;1	1;1	Branched-chain-amino-acid aminotransferase, cytosolic;Branched-chain-amino-acid aminotransferase, mitochondrial	BAT2;BAT1	sp|P47176|BCA2_YEAST Branched-chain-amino-acid aminotransferase, cytosolic OS=Saccharomyces cerevisiae (strain ATCC 204508 / S288c) GN=BAT2 PE=1 SV=1;sp|P38891|BCA1_YEAST Branched-chain-amino-acid aminotransferase, mitochondrial OS=Saccharomyces cerevisiae	2	1	1	1	0	1	1	0	0	0	0	0	0	0	1	1	0	0	0	0	0	0	0	1	1	0	0	0	0	0	0	4.5	4.5	4.5	41.624	376	376;393	0	6.3471		By MS/MS	By matching
P38911;Q06205	P38911	5;1	5;1	5;1	FK506-binding nuclear protein	FPR3	sp|P38911|FKBP3_YEAST FK506-binding nuclear protein OS=Saccharomyces cerevisiae (strain ATCC 204508 / S288c) GN=FPR3 PE=1 SV=2	2	5	5	5	3	2	3	3	4	3	0	2	0	3	2	3	3	4	3	0	2	0	3	2	3	3	4	3	0	2	0	16.5	16.5	16.5	46.553	411	411;392	0	21.729	By MS/MS	By MS/MS	By MS/MS
P38925	P38925	1	1	1	Manganese transporter SMF1	SMF1	sp|P38925|SMF1_YEAST Manganese transporter SMF1 OS=Saccharomyces cerevisiae (strain ATCC 204508 / S288c) GN=SMF1 PE=1 SV=2	1	1	1	1	0	0	1	0	0	0	0	0	0	0	0	1	0	0	0	0	0	0	0	0	1	0	0	0	0	0	0	1.9	1.9	1.9	63.263	575	575	0.0010718	2.6503			By MS/MS
P38929	P38929	5	5	5	Calcium-transporting ATPase 2	PMC1	sp|P38929|ATC2_YEAST Calcium-transporting ATPase 2 OS=Saccharomyces cerevisiae (strain ATCC 204508 / S288c) GN=PMC1 PE=1 SV=1	1	5	5	5	0	5	2	0	0	0	0	0	0	0	5	2	0	0	0	0	0	0	0	5	2	0	0	0	0	0	0	7.8	7.8	7.8	130.86	1173	1173	0	142.31		By MS/MS	By MS/MS
P38934	P38934	8	8	8	Nuclear segregation protein BFR1	BFR1	sp|P38934|BFR1_YEAST Nuclear segregation protein BFR1 OS=Saccharomyces cerevisiae (strain ATCC 204508 / S288c) GN=BFR1 PE=1 SV=1	1	8	8	8	0	5	5	4	1	0	0	2	0	0	5	5	4	1	0	0	2	0	0	5	5	4	1	0	0	2	0	18.3	18.3	18.3	54.639	470	470	0	11.413		By MS/MS	By MS/MS
P38959	P38959	3	3	3	Vacuolar protein sorting-associated protein 41	VPS41	sp|P38959|VPS41_YEAST Vacuolar protein sorting-associated protein 41 OS=Saccharomyces cerevisiae (strain ATCC 204508 / S288c) GN=VPS41 PE=1 SV=2	1	3	3	3	0	2	2	1	1	0	0	1	0	0	2	2	1	1	0	0	1	0	0	2	2	1	1	0	0	1	0	3.9	3.9	3.9	113.41	992	992	0	27.946		By MS/MS	By MS/MS
P38961	P38961	10	10	10	25S rRNA (adenine(645)-N(1))-methyltransferase	RRP8	sp|P38961|RRP8_YEAST Ribosomal RNA-processing protein 8 OS=Saccharomyces cerevisiae (strain ATCC 204508 / S288c) GN=RRP8 PE=1 SV=2	1	10	10	10	1	5	5	8	5	2	1	3	0	1	5	5	8	5	2	1	3	0	1	5	5	8	5	2	1	3	0	24	24	24	45.985	392	392	0	19.002	By matching	By MS/MS	By MS/MS
P38968	P38968	1	1	1	Protein transport protein SEC31	SEC31	sp|P38968|SEC31_YEAST Protein transport protein SEC31 OS=Saccharomyces cerevisiae (strain ATCC 204508 / S288c) GN=SEC31 PE=1 SV=3	1	1	1	1	0	1	1	0	0	0	0	0	0	0	1	1	0	0	0	0	0	0	0	1	1	0	0	0	0	0	0	1.5	1.5	1.5	138.72	1273	1273	0	8.3478		By MS/MS	By matching
P38969	P38969	1	1	1	Pentamidine resistance factor, mitochondrial	PNT1	sp|P38969|PNT1_YEAST Pentamidine resistance factor, mitochondrial OS=Saccharomyces cerevisiae (strain ATCC 204508 / S288c) GN=PNT1 PE=1 SV=2	1	1	1	1	0	1	1	1	1	1	1	0	0	0	1	1	1	1	1	1	0	0	0	1	1	1	1	1	1	0	0	4.3	4.3	4.3	48.933	423	423	0	4.2781		By MS/MS	By MS/MS
P38970	P38970	2	2	2	Serine/threonine-protein kinase HAL5	HAL5	sp|P38970|HAL5_YEAST Serine/threonine-protein kinase HAL5 OS=Saccharomyces cerevisiae (strain ATCC 204508 / S288c) GN=HAL5 PE=1 SV=2	1	2	2	2	0	0	2	1	1	1	0	1	0	0	0	2	1	1	1	0	1	0	0	0	2	1	1	1	0	1	0	2.2	2.2	2.2	95.454	855	855	0.0048924	2.0395			By MS/MS
P38988	P38988	11	11	11	Mitochondrial GTP/GDP carrier protein 1	GGC1	sp|P38988|GGC1_YEAST Mitochondrial GTP/GDP carrier protein 1 OS=Saccharomyces cerevisiae (strain ATCC 204508 / S288c) GN=GGC1 PE=1 SV=1	1	11	11	11	4	8	9	4	6	2	2	4	1	4	8	9	4	6	2	2	4	1	4	8	9	4	6	2	2	4	1	29	29	29	33.215	300	300	0	186.2	By MS/MS	By MS/MS	By MS/MS
P38989	P38989	5	5	5	Structural maintenance of chromosomes protein 2	SMC2	sp|P38989|SMC2_YEAST Structural maintenance of chromosomes protein 2 OS=Saccharomyces cerevisiae (strain ATCC 204508 / S288c) GN=SMC2 PE=1 SV=1	1	5	5	5	0	4	4	1	1	0	0	0	0	0	4	4	1	1	0	0	0	0	0	4	4	1	1	0	0	0	0	7.2	7.2	7.2	133.93	1170	1170	0	14.483		By MS/MS	By MS/MS
P38999	P38999	1	1	1	Saccharopine dehydrogenase [NADP(+), L-glutamate-forming]	LYS9	sp|P38999|LYS9_YEAST Saccharopine dehydrogenase [NADP(+), L-glutamate-forming] OS=Saccharomyces cerevisiae (strain ATCC 204508 / S288c) GN=LYS9 PE=1 SV=1	1	1	1	1	0	0	0	0	1	1	0	0	0	0	0	0	0	1	1	0	0	0	0	0	0	0	1	1	0	0	0	3.4	3.4	3.4	48.917	446	446	0.0049554	2.1175
P39002	P39002	13	13	13	Long-chain-fatty-acid--CoA ligase 3	FAA3	sp|P39002|LCF3_YEAST Long-chain-fatty-acid--CoA ligase 3 OS=Saccharomyces cerevisiae (strain ATCC 204508 / S288c) GN=FAA3 PE=1 SV=1	1	13	13	13	3	10	8	10	8	3	1	8	1	3	10	8	10	8	3	1	8	1	3	10	8	10	8	3	1	8	1	15.7	15.7	15.7	77.946	694	694	0	93.723	By MS/MS	By MS/MS	By MS/MS
P39003	P39003	5	2	2	High-affinity hexose transporter HXT6	HXT6	sp|P39003|HXT6_YEAST High-affinity hexose transporter HXT6 OS=Saccharomyces cerevisiae (strain ATCC 204508 / S288c) GN=HXT6 PE=1 SV=2	1	5	2	2	0	4	3	5	2	0	0	4	0	0	2	1	2	0	0	0	2	0	0	2	1	2	0	0	0	2	0	7.4	3.3	3.3	62.704	570	570	0	12.512		By MS/MS	By matching
P39004;P53631;P39924;P54854;P47185	P39004	5;1;1;1;1	5;1;1;1;1	2;0;0;0;0	High-affinity hexose transporter HXT6	HXT7	sp|P39004|HXT7_YEAST High-affinity hexose transporter HXT6 OS=Saccharomyces cerevisiae (strain ATCC 204508 / S288c) GN=HXT7 PE=1 SV=1	5	5	5	2	0	4	4	5	4	2	0	4	0	0	4	4	5	4	2	0	4	0	0	2	2	2	2	2	0	2	0	7.4	7.4	3.3	62.734	570	570;564;564;567;567	0	44.683		By MS/MS	By MS/MS
P39006	P39006	3	3	3	Phosphatidylserine decarboxylase proenzyme 1, mitochondrial;Phosphatidylserine decarboxylase 1 beta chain;Phosphatidylserine decarboxylase 1 alpha chain	PSD1	sp|P39006|PSD1_YEAST Phosphatidylserine decarboxylase proenzyme 1, mitochondrial OS=Saccharomyces cerevisiae (strain ATCC 204508 / S288c) GN=PSD1 PE=1 SV=1	1	3	3	3	0	2	2	1	1	0	0	0	0	0	2	2	1	1	0	0	0	0	0	2	2	1	1	0	0	0	0	11.8	11.8	11.8	56.594	500	500	0	58.059		By MS/MS	By MS/MS
P39007	P39007	7	7	7	Dolichyl-diphosphooligosaccharide--protein glycosyltransferase subunit STT3	STT3	sp|P39007|STT3_YEAST Dolichyl-diphosphooligosaccharide--protein glycosyltransferase subunit STT3 OS=Saccharomyces cerevisiae (strain ATCC 204508 / S288c) GN=STT3 PE=1 SV=2	1	7	7	7	1	7	5	4	3	3	2	1	0	1	7	5	4	3	3	2	1	0	1	7	5	4	3	3	2	1	0	8.6	8.6	8.6	81.528	718	718	0	119.14	By MS/MS	By MS/MS	By MS/MS
P39077	P39077	8	8	8	T-complex protein 1 subunit gamma	CCT3	sp|P39077|TCPG_YEAST T-complex protein 1 subunit gamma OS=Saccharomyces cerevisiae (strain ATCC 204508 / S288c) GN=CCT3 PE=1 SV=2	1	8	8	8	0	4	5	1	2	0	0	0	0	0	4	5	1	2	0	0	0	0	0	4	5	1	2	0	0	0	0	25.5	25.5	25.5	58.814	534	534	0	40.417		By MS/MS	By MS/MS
P39078	P39078	12	12	11	T-complex protein 1 subunit delta	CCT4	sp|P39078|TCPD_YEAST T-complex protein 1 subunit delta OS=Saccharomyces cerevisiae (strain ATCC 204508 / S288c) GN=CCT4 PE=1 SV=2	1	12	12	11	2	5	7	3	7	1	1	0	1	2	5	7	3	7	1	1	0	1	2	5	7	3	7	1	1	0	1	24.2	24.2	22.2	57.603	528	528	0	52.119	By MS/MS	By MS/MS	By MS/MS
P39079	P39079	4	4	4	T-complex protein 1 subunit zeta	CCT6	sp|P39079|TCPZ_YEAST T-complex protein 1 subunit zeta OS=Saccharomyces cerevisiae (strain ATCC 204508 / S288c) GN=CCT6 PE=1 SV=1	1	4	4	4	0	3	3	0	1	1	0	0	0	0	3	3	0	1	1	0	0	0	0	3	3	0	1	1	0	0	0	9	9	9	59.923	546	546	0	6.0253		By MS/MS	By MS/MS
P39102	P39102	2	2	2	DnaJ protein homolog XDJ1	XDJ1	sp|P39102|XDJ1_YEAST DnaJ protein homolog XDJ1 OS=Saccharomyces cerevisiae (strain ATCC 204508 / S288c) GN=XDJ1 PE=1 SV=2	1	2	2	2	0	2	0	0	1	0	0	1	0	0	2	0	0	1	0	0	1	0	0	2	0	0	1	0	0	1	0	10.5	10.5	10.5	51.346	459	459	0	16.709		By MS/MS
P39106	P39106	2	2	2	Alpha-1,3-mannosyltransferase MNN1	MNN1	sp|P39106|MNN1_YEAST Alpha-1,3-mannosyltransferase MNN1 OS=Saccharomyces cerevisiae (strain ATCC 204508 / S288c) GN=MNN1 PE=1 SV=1	1	2	2	2	0	2	1	1	0	0	0	0	0	0	2	1	1	0	0	0	0	0	0	2	1	1	0	0	0	0	0	3.7	3.7	3.7	88.528	762	762	0	35.196		By MS/MS	By MS/MS
P39107	P39107	3	3	3	Mannan polymerase complexes subunit MNN9	MNN9	sp|P39107|MNN9_YEAST Mannan polymerase complexes subunit MNN9 OS=Saccharomyces cerevisiae (strain ATCC 204508 / S288c) GN=MNN9 PE=1 SV=3	1	3	3	3	0	3	1	1	1	0	0	1	0	0	3	1	1	1	0	0	1	0	0	3	1	1	1	0	0	1	0	9.4	9.4	9.4	45.954	395	395	0	12.614		By MS/MS	By MS/MS
P39109	P39109	2	2	2	Metal resistance protein YCF1	YCF1	sp|P39109|YCFI_YEAST Metal resistance protein YCF1 OS=Saccharomyces cerevisiae (strain ATCC 204508 / S288c) GN=YCF1 PE=1 SV=2	1	2	2	2	0	2	1	1	0	0	0	0	0	0	2	1	1	0	0	0	0	0	0	2	1	1	0	0	0	0	0	1.7	1.7	1.7	171.12	1515	1515	0	3.5545		By MS/MS	By matching
P39112	P39112	4	4	4	Exoribonuclease II, mitochondrial	DSS1	sp|P39112|DSS1_YEAST Exoribonuclease II, mitochondrial OS=Saccharomyces cerevisiae (strain ATCC 204508 / S288c) GN=DSS1 PE=1 SV=2	1	4	4	4	1	1	3	3	2	3	1	1	0	1	1	3	3	2	3	1	1	0	1	1	3	3	2	3	1	1	0	4.7	4.7	4.7	110.82	969	969	0	7.9894	By matching	By MS/MS	By MS/MS
P39516	P39516	17	1	1	40S ribosomal protein S14-B	RPS14B	sp|P39516|RS14B_YEAST 40S ribosomal protein S14-B OS=Saccharomyces cerevisiae (strain ATCC 204508 / S288c) GN=RPS14B PE=1 SV=2	1	17	1	1	9	12	11	13	13	10	6	10	0	1	0	0	1	1	1	0	1	0	1	0	0	1	1	1	0	1	0	90.6	5.8	5.8	14.65	138	138	0	46.406	By MS/MS	By matching	By matching
P39524	P39524	3	3	3	Probable phospholipid-transporting ATPase DRS2	DRS2	sp|P39524|ATC3_YEAST Probable phospholipid-transporting ATPase DRS2 OS=Saccharomyces cerevisiae (strain ATCC 204508 / S288c) GN=DRS2 PE=1 SV=2	1	3	3	3	0	2	2	2	1	0	0	1	0	0	2	2	2	1	0	0	1	0	0	2	2	2	1	0	0	1	0	3.2	3.2	3.2	153.76	1355	1355	0	5.9879		By MS/MS	By MS/MS
P39676	P39676	4	4	4	Flavohemoprotein	YHB1	sp|P39676|FHP_YEAST Flavohemoprotein OS=Saccharomyces cerevisiae (strain ATCC 204508 / S288c) GN=YHB1 PE=1 SV=2	1	4	4	4	0	2	3	0	0	0	0	1	0	0	2	3	0	0	0	0	1	0	0	2	3	0	0	0	0	1	0	12.3	12.3	12.3	44.646	399	399	0	9.3297		By MS/MS	By MS/MS
P39685	P39685	15	15	15	Nucleoporin POM152	POM152	sp|P39685|PO152_YEAST Nucleoporin POM152 OS=Saccharomyces cerevisiae (strain ATCC 204508 / S288c) GN=POM152 PE=1 SV=1	1	15	15	15	1	14	6	6	2	2	1	3	2	1	14	6	6	2	2	1	3	2	1	14	6	6	2	2	1	3	2	13.1	13.1	13.1	151.65	1337	1337	0	121.43	By matching	By MS/MS	By MS/MS
P39692	P39692	10	10	10	Sulfite reductase [NADPH] flavoprotein component	MET10	sp|P39692|MET10_YEAST Sulfite reductase [NADPH] flavoprotein component OS=Saccharomyces cerevisiae (strain ATCC 204508 / S288c) GN=MET10 PE=1 SV=2	1	10	10	10	0	9	7	4	2	1	1	2	0	0	9	7	4	2	1	1	2	0	0	9	7	4	2	1	1	2	0	12.6	12.6	12.6	114.83	1035	1035	0	45.292		By MS/MS	By MS/MS
P39705	P39705	2	2	2	Nucleoporin NUP60	NUP60	sp|P39705|NUP60_YEAST Nucleoporin NUP60 OS=Saccharomyces cerevisiae (strain ATCC 204508 / S288c) GN=NUP60 PE=1 SV=1	1	2	2	2	1	0	1	2	2	0	0	2	0	1	0	1	2	2	0	0	2	0	1	0	1	2	2	0	0	2	0	5.8	5.8	5.8	59.039	539	539	0.0010267	2.3194	By matching		By MS/MS
P39719	P39719	1	1	1	Flavin carrier protein 2	FLC2	sp|P39719|FLC2_YEAST Flavin carrier protein 2 OS=Saccharomyces cerevisiae (strain ATCC 204508 / S288c) GN=FLC2 PE=1 SV=2	1	1	1	1	0	1	1	0	0	0	0	0	0	0	1	1	0	0	0	0	0	0	0	1	1	0	0	0	0	0	0	2.4	2.4	2.4	87.468	783	783	0	18.146		By MS/MS	By matching
P39729	P39729	2	2	2	Ribosome-interacting GTPase 1	RBG1	sp|P39729|RBG1_YEAST Ribosome-interacting GTPase 1 OS=Saccharomyces cerevisiae (strain ATCC 204508 / S288c) GN=RBG1 PE=1 SV=1	1	2	2	2	1	0	0	0	2	2	0	1	0	1	0	0	0	2	2	0	1	0	1	0	0	0	2	2	0	1	0	4.3	4.3	4.3	40.701	369	369	0	7.3526	By matching
P39730	P39730	6	6	6	Eukaryotic translation initiation factor 5B	FUN12	sp|P39730|IF2P_YEAST Eukaryotic translation initiation factor 5B OS=Saccharomyces cerevisiae (strain ATCC 204508 / S288c) GN=FUN12 PE=1 SV=2	1	6	6	6	2	4	4	4	5	1	0	1	0	2	4	4	4	5	1	0	1	0	2	4	4	4	5	1	0	1	0	8.3	8.3	8.3	112.27	1002	1002	0	269.86	By MS/MS	By MS/MS	By MS/MS
P39742	P39742	2	2	2	Translocation protein SEC72	SEC72	sp|P39742|SEC72_YEAST Translocation protein SEC72 OS=Saccharomyces cerevisiae (strain ATCC 204508 / S288c) GN=SEC72 PE=1 SV=3	1	2	2	2	0	1	2	0	0	0	0	1	0	0	1	2	0	0	0	0	1	0	0	1	2	0	0	0	0	1	0	14.5	14.5	14.5	21.607	193	193	0	16.814		By MS/MS	By MS/MS
P39743	P39743	8	8	8	Reduced viability upon starvation protein 167	RVS167	sp|P39743|RV167_YEAST Reduced viability upon starvation protein 167 OS=Saccharomyces cerevisiae (strain ATCC 204508 / S288c) GN=RVS167 PE=1 SV=1	1	8	8	8	1	7	5	5	3	1	0	1	0	1	7	5	5	3	1	0	1	0	1	7	5	5	3	1	0	1	0	19.7	19.7	19.7	52.774	482	482	0	113.08	By matching	By MS/MS	By MS/MS
P39744	P39744	1	1	1	Nucleolar complex protein 2	NOC2	sp|P39744|NOC2_YEAST Nucleolar complex protein 2 OS=Saccharomyces cerevisiae (strain ATCC 204508 / S288c) GN=NOC2 PE=1 SV=2	1	1	1	1	0	1	1	0	0	0	0	0	0	0	1	1	0	0	0	0	0	0	0	1	1	0	0	0	0	0	0	2.7	2.7	2.7	81.6	710	710	0	30.07		By MS/MS	By MS/MS
P39925	P39925	3	1	1	Mitochondrial respiratory chain complexes assembly protein AFG3	AFG3	sp|P39925|AFG3_YEAST Mitochondrial respiratory chain complexes assembly protein AFG3 OS=Saccharomyces cerevisiae (strain ATCC 204508 / S288c) GN=AFG3 PE=1 SV=1	1	3	1	1	0	1	3	2	2	0	1	2	0	0	1	1	0	0	0	0	0	0	0	1	1	0	0	0	0	0	0	4.7	2.5	2.5	84.543	761	761	0	11.109		By MS/MS	By matching
P39935	P39935	10	10	10	Eukaryotic initiation factor 4F subunit p150	TIF4631	sp|P39935|IF4F1_YEAST Eukaryotic initiation factor 4F subunit p150 OS=Saccharomyces cerevisiae (strain ATCC 204508 / S288c) GN=TIF4631 PE=1 SV=2	1	10	10	10	4	2	4	1	10	6	1	5	1	4	2	4	1	10	6	1	5	1	4	2	4	1	10	6	1	5	1	12.8	12.8	12.8	107.1	952	952	0	15.02	By matching	By MS/MS	By MS/MS
P39936	P39936	3	3	3	Eukaryotic initiation factor 4F subunit p130	TIF4632	sp|P39936|IF4F2_YEAST Eukaryotic initiation factor 4F subunit p130 OS=Saccharomyces cerevisiae (strain ATCC 204508 / S288c) GN=TIF4632 PE=1 SV=1	1	3	3	3	2	1	1	2	3	2	0	1	0	2	1	1	2	3	2	0	1	0	2	1	1	2	3	2	0	1	0	3.4	3.4	3.4	103.9	914	914	0	4.2245	By matching	By MS/MS	By MS/MS
P39938	P39938	12	12	4	40S ribosomal protein S26-A	RPS26A	sp|P39938|RS26A_YEAST 40S ribosomal protein S26-A OS=Saccharomyces cerevisiae (strain ATCC 204508 / S288c) GN=RPS26A PE=1 SV=1	1	12	12	4	3	10	9	8	7	5	5	6	1	3	10	9	8	7	5	5	6	1	2	3	4	2	3	4	2	3	0	51.3	51.3	14.3	13.505	119	119	0	323.31	By MS/MS	By MS/MS	By MS/MS
P39939	P39939	10	2	2	40S ribosomal protein S26-B	RPS26B	sp|P39939|RS26B_YEAST 40S ribosomal protein S26-B OS=Saccharomyces cerevisiae (strain ATCC 204508 / S288c) GN=RPS26B PE=1 SV=1	1	10	2	2	2	9	7	7	6	2	4	5	2	1	2	2	1	2	1	1	2	1	1	2	2	1	2	1	1	2	1	48.7	11.8	11.8	13.447	119	119	0	10.583	By matching	By matching	By MS/MS
P39940	P39940	9	9	9	E3 ubiquitin-protein ligase RSP5	RSP5	sp|P39940|RSP5_YEAST E3 ubiquitin-protein ligase RSP5 OS=Saccharomyces cerevisiae (strain ATCC 204508 / S288c) GN=RSP5 PE=1 SV=1	1	9	9	9	3	5	5	4	2	2	0	1	0	3	5	5	4	2	2	0	1	0	3	5	5	4	2	2	0	1	0	17.2	17.2	17.2	91.815	809	809	0	73.395	By MS/MS	By MS/MS	By MS/MS
P39952	P39952	6	6	6	Mitochondrial inner membrane protein OXA1	OXA1	sp|P39952|OXA1_YEAST Mitochondrial inner membrane protein OXA1 OS=Saccharomyces cerevisiae (strain ATCC 204508 / S288c) GN=OXA1 PE=1 SV=1	1	6	6	6	0	5	2	1	1	1	0	1	1	0	5	2	1	1	1	0	1	1	0	5	2	1	1	1	0	1	1	16.2	16.2	16.2	44.815	402	402	0	173.95		By MS/MS	By matching
P39954	P39954	4	4	4	Adenosylhomocysteinase	SAH1	sp|P39954|SAHH_YEAST Adenosylhomocysteinase OS=Saccharomyces cerevisiae (strain ATCC 204508 / S288c) GN=SAH1 PE=1 SV=1	1	4	4	4	0	4	3	1	1	0	0	0	0	0	4	3	1	1	0	0	0	0	0	4	3	1	1	0	0	0	0	11.8	11.8	11.8	49.125	449	449	0	34.208		By MS/MS	By MS/MS
P39960	P39960	1	1	1	GTPase-activating protein BEM2/IPL2	BEM2	sp|P39960|BEM2_YEAST GTPase-activating protein BEM2/IPL2 OS=Saccharomyces cerevisiae (strain ATCC 204508 / S288c) GN=BEM2 PE=1 SV=1	1	1	1	1	0	1	1	0	0	0	0	0	0	0	1	1	0	0	0	0	0	0	0	1	1	0	0	0	0	0	0	0.6	0.6	0.6	245.43	2167	2167	0	3.6684		By MS/MS	By MS/MS
P39962	P39962	9	9	9	Casein kinase I homolog 3	YCK3	sp|P39962|KC13_YEAST Casein kinase I homolog 3 OS=Saccharomyces cerevisiae (strain ATCC 204508 / S288c) GN=YCK3 PE=1 SV=2	1	9	9	9	1	7	4	6	4	2	0	2	1	1	7	4	6	4	2	0	2	1	1	7	4	6	4	2	0	2	1	26.3	26.3	26.3	60.26	524	524	0	30.841	By matching	By MS/MS	By MS/MS
P39968	P39968	3	3	3	Vacuolar protein 8	VAC8	sp|P39968|VAC8_YEAST Vacuolar protein 8 OS=Saccharomyces cerevisiae (strain ATCC 204508 / S288c) GN=VAC8 PE=1 SV=3	1	3	3	3	0	3	3	1	1	0	0	0	0	0	3	3	1	1	0	0	0	0	0	3	3	1	1	0	0	0	0	5.9	5.9	5.9	63.207	578	578	0	6.7996		By MS/MS	By MS/MS
P39976	P39976	2	2	2	D-lactate dehydrogenase [cytochrome] 3	DLD3	sp|P39976|DLD3_YEAST D-lactate dehydrogenase [cytochrome] 3 OS=Saccharomyces cerevisiae (strain ATCC 204508 / S288c) GN=DLD3 PE=1 SV=1	1	2	2	2	0	2	2	0	1	0	1	0	0	0	2	2	0	1	0	1	0	0	0	2	2	0	1	0	1	0	0	5.4	5.4	5.4	55.224	496	496	0	24.25		By MS/MS	By MS/MS
P39986	P39986	7	7	7	Manganese-transporting ATPase 1	SPF1	sp|P39986|ATC6_YEAST Probable cation-transporting ATPase 1 OS=Saccharomyces cerevisiae (strain ATCC 204508 / S288c) GN=SPF1 PE=1 SV=1	1	7	7	7	2	5	6	1	1	2	1	2	0	2	5	6	1	1	2	1	2	0	2	5	6	1	1	2	1	2	0	8.1	8.1	8.1	135.27	1215	1215	0	65.966	By matching	By MS/MS	By MS/MS
P40008	P40008	7	7	7	Protein FMP52, mitochondrial	FMP52	sp|P40008|FMP52_YEAST Protein FMP52, mitochondrial OS=Saccharomyces cerevisiae (strain ATCC 204508 / S288c) GN=FMP52 PE=1 SV=1	1	7	7	7	1	5	6	1	1	1	0	1	0	1	5	6	1	1	1	0	1	0	1	5	6	1	1	1	0	1	0	39	39	39	25.086	231	231	0	50.627	By matching	By MS/MS	By MS/MS
P40010	P40010	10	10	10	Nuclear GTP-binding protein NUG1	NUG1	sp|P40010|NUG1_YEAST Nuclear GTP-binding protein NUG1 OS=Saccharomyces cerevisiae (strain ATCC 204508 / S288c) GN=NUG1 PE=1 SV=1	1	10	10	10	4	6	5	5	7	3	3	4	0	4	6	5	5	7	3	3	4	0	4	6	5	5	7	3	3	4	0	23.8	23.8	23.8	57.708	520	520	0	86.54	By MS/MS	By MS/MS	By MS/MS
P40012	P40012	5	5	5	Protoporphyrinogen oxidase	HEM14	sp|P40012|PPOX_YEAST Protoporphyrinogen oxidase OS=Saccharomyces cerevisiae (strain ATCC 204508 / S288c) GN=HEM14 PE=1 SV=1	1	5	5	5	0	4	2	3	2	2	2	1	0	0	4	2	3	2	2	2	1	0	0	4	2	3	2	2	2	1	0	11.3	11.3	11.3	59.702	539	539	0	29.187		By MS/MS	By MS/MS
P40016	P40016	2	2	2	26S proteasome regulatory subunit RPN3	RPN3	sp|P40016|RPN3_YEAST 26S proteasome regulatory subunit RPN3 OS=Saccharomyces cerevisiae (strain ATCC 204508 / S288c) GN=RPN3 PE=1 SV=5	1	2	2	2	0	1	1	1	1	0	0	0	0	0	1	1	1	1	0	0	0	0	0	1	1	1	1	0	0	0	0	6.1	6.1	6.1	60.392	523	523	0	4.3236		By MS/MS	By MS/MS
P40018	P40018	2	2	2	Small nuclear ribonucleoprotein-associated protein B	SMB1	sp|P40018|RSMB_YEAST Small nuclear ribonucleoprotein-associated protein B OS=Saccharomyces cerevisiae (strain ATCC 204508 / S288c) GN=SMB1 PE=1 SV=1	1	2	2	2	1	0	0	1	2	0	0	0	0	1	0	0	1	2	0	0	0	0	1	0	0	1	2	0	0	0	0	11.2	11.2	11.2	22.379	196	196	0.0010341	2.4125	By matching
P40024	P40024	7	7	7	ABC transporter ATP-binding protein ARB1	ARB1	sp|P40024|ARB1_YEAST ABC transporter ATP-binding protein ARB1 OS=Saccharomyces cerevisiae (strain ATCC 204508 / S288c) GN=ARB1 PE=1 SV=1	1	7	7	7	3	3	4	2	6	3	1	1	0	3	3	4	2	6	3	1	1	0	3	3	4	2	6	3	1	1	0	12.6	12.6	12.6	68.376	610	610	0	20.329	By MS/MS	By MS/MS	By MS/MS
P40030	P40030	1	1	1	Ergosterol biosynthetic protein 28	ERG28	sp|P40030|ERG28_YEAST Ergosterol biosynthetic protein 28 OS=Saccharomyces cerevisiae (strain ATCC 204508 / S288c) GN=ERG28 PE=1 SV=1	1	1	1	1	0	1	1	0	0	0	0	0	0	0	1	1	0	0	0	0	0	0	0	1	1	0	0	0	0	0	0	8.1	8.1	8.1	17.135	148	148	0	29.352		By MS/MS	By MS/MS
P40033	P40033	1	1	1	37S ribosomal protein RSM18, mitochondrial	RSM18	sp|P40033|RSM18_YEAST 37S ribosomal protein RSM18, mitochondrial OS=Saccharomyces cerevisiae (strain ATCC 204508 / S288c) GN=RSM18 PE=1 SV=2	1	1	1	1	0	1	1	1	1	0	0	0	0	0	1	1	1	1	0	0	0	0	0	1	1	1	1	0	0	0	0	9.4	9.4	9.4	15.835	138	138	0.0049456	2.0909		By MS/MS	By MS/MS
P40035	P40035	2	2	2	Mitochondrial phosphate carrier protein 2	PIC2	sp|P40035|PIC2_YEAST Mitochondrial phosphate carrier protein 2 OS=Saccharomyces cerevisiae (strain ATCC 204508 / S288c) GN=PIC2 PE=1 SV=1	1	2	2	2	0	2	1	1	0	1	1	1	0	0	2	1	1	0	1	1	1	0	0	2	1	1	0	1	1	1	0	5.3	5.3	5.3	33.528	300	300	0	12.939		By MS/MS	By MS/MS
P40046	P40046	1	1	1	Vacuolar transporter chaperone 1	VTC1	sp|P40046|VTC1_YEAST Vacuolar transporter chaperone 1 OS=Saccharomyces cerevisiae (strain ATCC 204508 / S288c) GN=VTC1 PE=1 SV=3	1	1	1	1	0	1	1	1	1	0	1	1	0	0	1	1	1	1	0	1	1	0	0	1	1	1	1	0	1	1	0	6.2	6.2	6.2	14.371	129	129	0.0065666	1.7858		By MS/MS	By MS/MS
P40047	P40047	1	1	1	Aldehyde dehydrogenase 5, mitochondrial	ALD5	sp|P40047|ALDH5_YEAST Aldehyde dehydrogenase 5, mitochondrial OS=Saccharomyces cerevisiae (strain ATCC 204508 / S288c) GN=ALD5 PE=1 SV=4	1	1	1	1	0	1	1	1	1	0	0	1	0	0	1	1	1	1	0	0	1	0	0	1	1	1	1	0	0	1	0	2.7	2.7	2.7	56.692	520	520	0.0058594	2.0306		By MS/MS	By matching
P40050	P40050	4	4	4	Uncharacterized protein YER077C	YER077C	sp|P40050|YEQ7_YEAST Uncharacterized protein YER077C OS=Saccharomyces cerevisiae (strain ATCC 204508 / S288c) GN=YER077C PE=1 SV=1	1	4	4	4	2	3	3	3	3	1	0	1	0	2	3	3	3	3	1	0	1	0	2	3	3	3	3	1	0	1	0	6.5	6.5	6.5	79.547	688	688	0	6.4244	By matching	By MS/MS	By MS/MS
P40053	P40053	1	1	1	Altered inheritance of mitochondria protein 9, mitochondrial	AIM9	sp|P40053|AIM9_YEAST Altered inheritance of mitochondria protein 9, mitochondrial OS=Saccharomyces cerevisiae (strain ATCC 204508 / S288c) GN=AIM9 PE=1 SV=1	1	1	1	1	0	1	1	0	0	0	0	0	0	0	1	1	0	0	0	0	0	0	0	1	1	0	0	0	0	0	0	2.1	2.1	2.1	72.413	627	627	0.0010121	2.2474		By MS/MS	By matching
P40055	P40055	5	5	5	U3 small nucleolar RNA-associated protein 7	UTP7	sp|P40055|UTP7_YEAST U3 small nucleolar RNA-associated protein 7 OS=Saccharomyces cerevisiae (strain ATCC 204508 / S288c) GN=UTP7 PE=1 SV=1	1	5	5	5	4	3	1	3	3	3	0	2	1	4	3	1	3	3	3	0	2	1	4	3	1	3	3	3	0	2	1	11.7	11.7	11.7	62.316	554	554	0	62.444	By MS/MS	By MS/MS	By MS/MS
P40061	P40061	5	5	5	Target of rapamycin complex 2 subunit TSC11	TSC11	sp|P40061|TSC11_YEAST Target of rapamycin complex 2 subunit TSC11 OS=Saccharomyces cerevisiae (strain ATCC 204508 / S288c) GN=TSC11 PE=1 SV=1	1	5	5	5	1	3	2	2	1	1	0	0	0	1	3	2	2	1	1	0	0	0	1	3	2	2	1	1	0	0	0	4.6	4.6	4.6	164.37	1430	1430	0	190.91	By matching	By MS/MS	By MS/MS
P40064	P40064	1	1	1	Nucleoporin NUP157	NUP157	sp|P40064|NU157_YEAST Nucleoporin NUP157 OS=Saccharomyces cerevisiae (strain ATCC 204508 / S288c) GN=NUP157 PE=1 SV=1	1	1	1	1	0	1	0	0	0	0	0	0	0	0	1	0	0	0	0	0	0	0	0	1	0	0	0	0	0	0	0	1.6	1.6	1.6	156.65	1391	1391	0	4.8613		By MS/MS
P40069	P40069	6	6	6	Importin subunit beta-4	KAP123	sp|P40069|IMB4_YEAST Importin subunit beta-4 OS=Saccharomyces cerevisiae (strain ATCC 204508 / S288c) GN=KAP123 PE=1 SV=1	1	6	6	6	0	2	3	1	3	1	1	1	0	0	2	3	1	3	1	1	1	0	0	2	3	1	3	1	1	1	0	7.3	7.3	7.3	122.6	1113	1113	0	43.875		By MS/MS	By MS/MS
P40074	P40074	1	1	1	Vacuolar amino acid transporter 6	AVT6	sp|P40074|AVT6_YEAST Vacuolar amino acid transporter 6 OS=Saccharomyces cerevisiae (strain ATCC 204508 / S288c) GN=AVT6 PE=1 SV=1	1	1	1	1	0	1	0	0	0	0	0	0	0	0	1	0	0	0	0	0	0	0	0	1	0	0	0	0	0	0	0	4.2	4.2	4.2	48.84	448	448	0.0010549	2.5533		By MS/MS
P40078	P40078	14	14	14	Ribosome biogenesis protein NSA2	NSA2	sp|P40078|NSA2_YEAST Ribosome biogenesis protein NSA2 OS=Saccharomyces cerevisiae (strain ATCC 204508 / S288c) GN=NSA2 PE=1 SV=1	1	14	14	14	3	10	11	8	10	4	1	2	0	3	10	11	8	10	4	1	2	0	3	10	11	8	10	4	1	2	0	46.4	46.4	46.4	29.722	261	261	0	55.998	By MS/MS	By MS/MS	By MS/MS
P40086	P40086	5	5	5	Cytochrome c oxidase assembly protein COX15	COX15	sp|P40086|COX15_YEAST Cytochrome c oxidase assembly protein COX15 OS=Saccharomyces cerevisiae (strain ATCC 204508 / S288c) GN=COX15 PE=1 SV=1	1	5	5	5	0	4	3	5	3	2	4	1	0	0	4	3	5	3	2	4	1	0	0	4	3	5	3	2	4	1	0	10.5	10.5	10.5	54.658	486	486	0	31.19		By MS/MS	By MS/MS
P40087	P40087	2	2	2	DNA damage-inducible protein 1	DDI1	sp|P40087|DDI1_YEAST DNA damage-inducible protein 1 OS=Saccharomyces cerevisiae (strain ATCC 204508 / S288c) GN=DDI1 PE=1 SV=1	1	2	2	2	0	1	1	1	0	0	0	0	0	0	1	1	1	0	0	0	0	0	0	1	1	1	0	0	0	0	0	5.8	5.8	5.8	47.354	428	428	0	41.247		By MS/MS	By matching
P40098	P40098	9	9	9	Uncharacterized mitochondrial membrane protein FMP10	FMP10	sp|P40098|FMP10_YEAST Uncharacterized mitochondrial membrane protein FMP10 OS=Saccharomyces cerevisiae (strain ATCC 204508 / S288c) GN=FMP10 PE=1 SV=1	1	9	9	9	4	7	3	5	5	4	1	3	0	4	7	3	5	5	4	1	3	0	4	7	3	5	5	4	1	3	0	39.8	39.8	39.8	27.698	244	244	0	53.502	By matching	By MS/MS	By MS/MS
P40150	P40150	48	48	2	Heat shock protein SSB2	SSB2	sp|P40150|HSP76_YEAST Heat shock protein SSB2 OS=Saccharomyces cerevisiae (strain ATCC 204508 / S288c) GN=SSB2 PE=1 SV=2	1	48	48	2	14	38	30	26	20	9	6	13	1	14	38	30	26	20	9	6	13	1	1	2	2	1	1	0	1	1	0	55.3	55.3	5.5	66.594	613	613	0	323.31	By MS/MS	By MS/MS	By MS/MS
P40157	P40157	1	1	1	Vacuolar import and degradation protein 27	VID27	sp|P40157|VID27_YEAST Vacuolar import and degradation protein 27 OS=Saccharomyces cerevisiae (strain ATCC 204508 / S288c) GN=VID27 PE=1 SV=1	1	1	1	1	0	1	0	0	0	0	0	0	0	0	1	0	0	0	0	0	0	0	0	1	0	0	0	0	0	0	0	2.7	2.7	2.7	88.845	782	782	0	3.9204		By MS/MS
P40160	P40160	8	8	8	Serine/threonine-protein kinase RIO2	RIO2	sp|P40160|RIO2_YEAST Serine/threonine-protein kinase RIO2 OS=Saccharomyces cerevisiae (strain ATCC 204508 / S288c) GN=RIO2 PE=1 SV=1	1	8	8	8	2	5	6	4	3	2	0	2	0	2	5	6	4	3	2	0	2	0	2	5	6	4	3	2	0	2	0	18.1	18.1	18.1	49.124	425	425	0	48.921	By matching	By MS/MS	By MS/MS
P40169	P40169	2	2	2	Uncharacterized plasma membrane protein YNL194C		sp|P40169|YNT4_YEAST Uncharacterized plasma membrane protein YNL194C OS=Saccharomyces cerevisiae (strain ATCC 204508 / S288c) GN=YNL194C PE=1 SV=1	1	2	2	2	0	1	1	0	0	0	1	1	0	0	1	1	0	0	0	1	1	0	0	1	1	0	0	0	1	1	0	14.6	14.6	14.6	34.081	301	301	0	14.95		By MS/MS	By matching
P40210	P40210	1	1	1	Protein SIP5	SIP5	sp|P40210|SIP5_YEAST Protein SIP5 OS=Saccharomyces cerevisiae (strain ATCC 204508 / S288c) GN=SIP5 PE=1 SV=1	1	1	1	1	0	1	1	1	0	0	0	0	0	0	1	1	1	0	0	0	0	0	0	1	1	1	0	0	0	0	0	3.1	3.1	3.1	55.859	489	489	0.0066477	1.8753		By matching	By MS/MS
P40212	P40212	16	16	2	60S ribosomal protein L13-B	RPL13B	sp|P40212|RL13B_YEAST 60S ribosomal protein L13-B OS=Saccharomyces cerevisiae (strain ATCC 204508 / S288c) GN=RPL13B PE=1 SV=1	1	16	16	2	4	9	11	10	8	5	6	6	2	4	9	11	10	8	5	6	6	2	0	2	0	0	0	0	0	0	0	61.3	61.3	17.6	22.525	199	199	0	66.494	By MS/MS	By MS/MS	By MS/MS
P40215	P40215	18	18	18	External NADH-ubiquinone oxidoreductase 1, mitochondrial	NDE1	sp|P40215|NDH1_YEAST External NADH-ubiquinone oxidoreductase 1, mitochondrial OS=Saccharomyces cerevisiae (strain ATCC 204508 / S288c) GN=NDE1 PE=1 SV=1	1	18	18	18	4	13	9	11	5	5	0	5	3	4	13	9	11	5	5	0	5	3	4	13	9	11	5	5	0	5	3	29.1	29.1	29.1	62.773	560	560	0	191.36	By MS/MS	By MS/MS	By MS/MS
P40219	P40219	2	2	2	Outer spore wall protein 5	OSW5	sp|P40219|OSW5_YEAST Outer spore wall protein 5 OS=Saccharomyces cerevisiae (strain ATCC 204508 / S288c) GN=OSW5 PE=1 SV=1	1	2	2	2	0	2	0	0	0	0	0	0	0	0	2	0	0	0	0	0	0	0	0	2	0	0	0	0	0	0	0	18.2	18.2	18.2	16.384	148	148	0.001046	2.5112		By MS/MS
P40327	P40327	6	6	6	26S protease regulatory subunit 4 homolog	RPT2	sp|P40327|PRS4_YEAST 26S protease regulatory subunit 4 homolog OS=Saccharomyces cerevisiae (strain ATCC 204508 / S288c) GN=RPT2 PE=1 SV=3	1	6	6	6	0	5	2	1	3	1	2	0	0	0	5	2	1	3	1	2	0	0	0	5	2	1	3	1	2	0	0	23.6	23.6	23.6	48.828	437	437	0	14.5		By MS/MS	By MS/MS
P40339	P40339	1	1	1	Replication factor C subunit 4	RFC4	sp|P40339|RFC4_YEAST Replication factor C subunit 4 OS=Saccharomyces cerevisiae (strain ATCC 204508 / S288c) GN=RFC4 PE=1 SV=1	1	1	1	1	0	1	1	0	0	0	0	0	0	0	1	1	0	0	0	0	0	0	0	1	1	0	0	0	0	0	0	6.2	6.2	6.2	36.149	323	323	0	15.847		By MS/MS	By matching
P40341	P40341	9	9	7	Mitochondrial respiratory chain complexes assembly protein YTA12	YTA12	sp|P40341|YTA12_YEAST Mitochondrial respiratory chain complexes assembly protein YTA12 OS=Saccharomyces cerevisiae (strain ATCC 204508 / S288c) GN=YTA12 PE=1 SV=2	1	9	9	7	1	5	6	5	4	1	1	4	0	1	5	6	5	4	1	1	4	0	1	5	4	3	2	1	0	2	0	12.4	12.4	10.3	93.275	825	825	0	62.875	By matching	By MS/MS	By MS/MS
P40345	P40345	1	1	1	Phospholipid:diacylglycerol acyltransferase	LRO1	sp|P40345|PDAT_YEAST Phospholipid:diacylglycerol acyltransferase OS=Saccharomyces cerevisiae (strain ATCC 204508 / S288c) GN=LRO1 PE=1 SV=1	1	1	1	1	0	1	0	0	0	0	0	0	0	0	1	0	0	0	0	0	0	0	0	1	0	0	0	0	0	0	0	2.9	2.9	2.9	75.392	661	661	0	49.568		By MS/MS
P40348	P40348	16	16	16	Replication factor C subunit 2	RFC2	sp|P40348|RFC2_YEAST Replication factor C subunit 2 OS=Saccharomyces cerevisiae (strain ATCC 204508 / S288c) GN=RFC2 PE=1 SV=1	1	16	16	16	5	8	10	9	4	5	2	5	0	5	8	10	9	4	5	2	5	0	5	8	10	9	4	5	2	5	0	49	49	49	39.741	353	353	0	59.613	By matching	By MS/MS	By MS/MS
P40350	P40350	1	1	1	Dolichyl-phosphate beta-glucosyltransferase	ALG5	sp|P40350|ALG5_YEAST Dolichyl-phosphate beta-glucosyltransferase OS=Saccharomyces cerevisiae (strain ATCC 204508 / S288c) GN=ALG5 PE=1 SV=1	1	1	1	1	0	1	1	0	0	0	0	0	0	0	1	1	0	0	0	0	0	0	0	1	1	0	0	0	0	0	0	4.8	4.8	4.8	38.346	334	334	0	4.0346		By MS/MS	By matching
P40351	P40351	2	2	2	Dolichyl pyrophosphate Glc1Man9GlcNAc2 alpha-1,3-glucosyltransferase	ALG8	sp|P40351|ALG8_YEAST Dolichyl pyrophosphate Glc1Man9GlcNAc2 alpha-1,3-glucosyltransferase OS=Saccharomyces cerevisiae (strain ATCC 204508 / S288c) GN=ALG8 PE=1 SV=1	1	2	2	2	0	2	1	0	0	0	0	0	0	0	2	1	0	0	0	0	0	0	0	2	1	0	0	0	0	0	0	2.9	2.9	2.9	67.384	577	577	0.0011198	3.0157		By MS/MS	By matching
P40352	P40352	2	2	2	DNA repair and recombination protein RAD26	RAD26	sp|P40352|RAD26_YEAST DNA repair and recombination protein RAD26 OS=Saccharomyces cerevisiae (strain ATCC 204508 / S288c) GN=RAD26 PE=1 SV=1	1	2	2	2	0	1	0	1	0	0	0	0	0	0	1	0	1	0	0	0	0	0	0	1	0	1	0	0	0	0	0	2.2	2.2	2.2	124.53	1085	1085	0.0058366	2.0035		By MS/MS
P40358	P40358	3	3	3	DnaJ-like chaperone JEM1	JEM1	sp|P40358|JEM1_YEAST DnaJ-like chaperone JEM1 OS=Saccharomyces cerevisiae (strain ATCC 204508 / S288c) GN=JEM1 PE=1 SV=3	1	3	3	3	0	2	3	1	0	0	0	0	0	0	2	3	1	0	0	0	0	0	0	2	3	1	0	0	0	0	0	7.9	7.9	7.9	75.143	645	645	0	86.72		By MS/MS	By MS/MS
P40360	P40360	1	1	1	Amino-acid acetyltransferase, mitochondrial	ARG2	sp|P40360|NAGS_YEAST Amino-acid acetyltransferase, mitochondrial OS=Saccharomyces cerevisiae (strain ATCC 204508 / S288c) GN=ARG2 PE=1 SV=1	1	1	1	1	0	1	1	0	0	0	0	0	0	0	1	1	0	0	0	0	0	0	0	1	1	0	0	0	0	0	0	2.4	2.4	2.4	65.609	574	574	0	8.6913		By MS/MS	By MS/MS
P40362	P40362	3	3	3	U3 small nucleolar RNA-associated protein 18	UTP18	sp|P40362|UTP18_YEAST U3 small nucleolar RNA-associated protein 18 OS=Saccharomyces cerevisiae (strain ATCC 204508 / S288c) GN=UTP18 PE=1 SV=1	1	3	3	3	0	3	3	1	1	0	1	0	0	0	3	3	1	1	0	1	0	0	0	3	3	1	1	0	1	0	0	9.1	9.1	9.1	66.423	594	594	0	23.961		By MS/MS	By MS/MS
P40364	P40364	3	3	3	Mitochondrial peculiar membrane protein 1	MPM1	sp|P40364|MPM1_YEAST Mitochondrial peculiar membrane protein 1 OS=Saccharomyces cerevisiae (strain ATCC 204508 / S288c) GN=MPM1 PE=1 SV=1	1	3	3	3	0	0	0	2	2	2	0	3	1	0	0	0	2	2	2	0	3	1	0	0	0	2	2	2	0	3	1	11.9	11.9	11.9	28.47	252	252	0	3.9439
P40413	P40413	2	2	2	T-complex protein 1 subunit epsilon	CCT5	sp|P40413|TCPE_YEAST T-complex protein 1 subunit epsilon OS=Saccharomyces cerevisiae (strain ATCC 204508 / S288c) GN=CCT5 PE=1 SV=3	1	2	2	2	0	2	2	0	0	0	0	0	0	0	2	2	0	0	0	0	0	0	0	2	2	0	0	0	0	0	0	5.2	5.2	5.2	61.913	562	562	0	6.297		By MS/MS	By MS/MS
P40416	P40416	3	3	3	Iron-sulfur clusters transporter ATM1, mitochondrial	ATM1	sp|P40416|ATM1_YEAST Iron-sulfur clusters transporter ATM1, mitochondrial OS=Saccharomyces cerevisiae (strain ATCC 204508 / S288c) GN=ATM1 PE=1 SV=2	1	3	3	3	1	2	1	2	0	1	0	1	0	1	2	1	2	0	1	0	1	0	1	2	1	2	0	1	0	1	0	5.1	5.1	5.1	77.521	690	690	0	4.5828	By MS/MS	By MS/MS	By MS/MS
P40453	P40453	2	2	2	Ubiquitin carboxyl-terminal hydrolase 7	UBP7	sp|P40453|UBP7_YEAST Ubiquitin carboxyl-terminal hydrolase 7 OS=Saccharomyces cerevisiae (strain ATCC 204508 / S288c) GN=UBP7 PE=1 SV=1	1	2	2	2	0	1	1	0	0	0	0	0	0	0	1	1	0	0	0	0	0	0	0	1	1	0	0	0	0	0	0	3.5	3.5	3.5	123.13	1071	1071	0	8.7505		By MS/MS	By MS/MS
P40462	P40462	1	1	1	Protein TMA108	TMA108	sp|P40462|TM108_YEAST Protein TMA108 OS=Saccharomyces cerevisiae (strain ATCC 204508 / S288c) GN=TMA108 PE=1 SV=1	1	1	1	1	1	0	1	0	1	1	1	0	0	1	0	1	0	1	1	1	0	0	1	0	1	0	1	1	1	0	0	0.8	0.8	0.8	107.72	946	946	0.0099909	1.5505	By matching		By MS/MS
P40468	P40468	2	2	2	Cell morphogenesis protein PAG1	TAO3	sp|P40468|TAO3_YEAST Cell morphogenesis protein PAG1 OS=Saccharomyces cerevisiae (strain ATCC 204508 / S288c) GN=TAO3 PE=1 SV=1	1	2	2	2	0	0	1	2	1	0	0	1	0	0	0	1	2	1	0	0	1	0	0	0	1	2	1	0	0	1	0	0.9	0.9	0.9	269.85	2376	2376	0	3.8425			By MS/MS
P40469	P40469	1	1	1	DNA repair/transcription protein MET18/MMS19	MET18	sp|P40469|MET18_YEAST DNA repair/transcription protein MET18/MMS19 OS=Saccharomyces cerevisiae (strain ATCC 204508 / S288c) GN=MET18 PE=1 SV=1	1	1	1	1	0	1	0	0	0	0	0	0	0	0	1	0	0	0	0	0	0	0	0	1	0	0	0	0	0	0	0	1.2	1.2	1.2	117.88	1032	1032	0.0011123	2.95		By MS/MS
P40471	P40471	6	6	6	NADPH-dependent 1-acyldihydroxyacetone phosphate reductase	AYR1	sp|P40471|AYR1_YEAST NADPH-dependent 1-acyldihydroxyacetone phosphate reductase OS=Saccharomyces cerevisiae (strain ATCC 204508 / S288c) GN=AYR1 PE=1 SV=1	1	6	6	6	0	4	2	4	0	2	0	2	1	0	4	2	4	0	2	0	2	1	0	4	2	4	0	2	0	2	1	27.3	27.3	27.3	32.814	297	297	0	77.33		By MS/MS	By MS/MS
P40474	P40474	1	1	1	Quinidine resistance protein 2	QDR2	sp|P40474|QDR2_YEAST Quinidine resistance protein 2 OS=Saccharomyces cerevisiae (strain ATCC 204508 / S288c) GN=QDR2 PE=1 SV=1	1	1	1	1	0	1	1	0	0	0	0	0	0	0	1	1	0	0	0	0	0	0	0	1	1	0	0	0	0	0	0	2.8	2.8	2.8	59.617	542	542	0	3.2271		By matching	By MS/MS
P40482	P40482	3	3	3	Protein transport protein SEC24	SEC24	sp|P40482|SEC24_YEAST Protein transport protein SEC24 OS=Saccharomyces cerevisiae (strain ATCC 204508 / S288c) GN=SEC24 PE=1 SV=1	1	3	3	3	1	1	2	0	2	1	0	2	0	1	1	2	0	2	1	0	2	0	1	1	2	0	2	1	0	2	0	4	4	4	103.63	926	926	0	8.3963	By MS/MS	By MS/MS	By MS/MS
P40483	P40483	5	5	5	Putative zinc metalloproteinase YIL108W	YIL108W	sp|P40483|YIK8_YEAST Putative zinc metalloproteinase YIL108W OS=Saccharomyces cerevisiae (strain ATCC 204508 / S288c) GN=YIL108W PE=1 SV=1	1	5	5	5	1	4	3	0	0	0	1	1	0	1	4	3	0	0	0	1	1	0	1	4	3	0	0	0	1	1	0	7	7	7	77.413	696	696	0	7.852	By matching	By MS/MS	By MS/MS
P40484	P40484	1	1	1	DBF2 kinase activator protein MOB1	MOB1	sp|P40484|MOB1_YEAST DBF2 kinase activator protein MOB1 OS=Saccharomyces cerevisiae (strain ATCC 204508 / S288c) GN=MOB1 PE=1 SV=2	1	1	1	1	0	1	1	0	0	0	0	0	0	0	1	1	0	0	0	0	0	0	0	1	1	0	0	0	0	0	0	4.8	4.8	4.8	35.882	314	314	0.002	2.1688		By MS/MS	By matching
P40485	P40485	12	12	12	Phosphatidylinositol 4,5-bisphosphate-binding protein SLM1	SLM1	sp|P40485|SLM1_YEAST Phosphatidylinositol 4,5-bisphosphate-binding protein SLM1 OS=Saccharomyces cerevisiae (strain ATCC 204508 / S288c) GN=SLM1 PE=1 SV=1	1	12	12	12	5	6	9	8	6	3	2	5	1	5	6	9	8	6	3	2	5	1	5	6	9	8	6	3	2	5	1	18.7	18.7	18.7	77.994	686	686	0	102.66	By MS/MS	By MS/MS	By MS/MS
P40495	P40495	5	5	5	Homoisocitrate dehydrogenase, mitochondrial	LYS12	sp|P40495|LYS12_YEAST Homoisocitrate dehydrogenase, mitochondrial OS=Saccharomyces cerevisiae (strain ATCC 204508 / S288c) GN=LYS12 PE=1 SV=1	1	5	5	5	0	4	2	1	3	1	1	2	0	0	4	2	1	3	1	1	2	0	0	4	2	1	3	1	1	2	0	18.1	18.1	18.1	40.068	371	371	0	33.934		By MS/MS	By MS/MS
P40496	P40496	4	4	4	37S ribosomal protein S25, mitochondrial	RSM25	sp|P40496|RT25_YEAST 37S ribosomal protein S25, mitochondrial OS=Saccharomyces cerevisiae (strain ATCC 204508 / S288c) GN=RSM25 PE=1 SV=1	1	4	4	4	0	2	2	2	1	0	0	1	0	0	2	2	2	1	0	0	1	0	0	2	2	2	1	0	0	1	0	20.8	20.8	20.8	30.513	264	264	0	23.034		By MS/MS	By MS/MS
P40501	P40501	1	1	1	Vacuolar amino acid transporter 7	AVT7	sp|P40501|AVT7_YEAST Vacuolar amino acid transporter 7 OS=Saccharomyces cerevisiae (strain ATCC 204508 / S288c) GN=AVT7 PE=1 SV=1	1	1	1	1	0	1	1	0	0	0	0	0	0	0	1	1	0	0	0	0	0	0	0	1	1	0	0	0	0	0	0	3.3	3.3	3.3	53.736	490	490	0	5.2605		By MS/MS	By MS/MS
P40502	P40502	1	1	1	Altered inheritance of mitochondria protein 19, mitochondrial	AIM19	sp|P40502|AIM19_YEAST Altered inheritance of mitochondria protein 19, mitochondrial OS=Saccharomyces cerevisiae (strain ATCC 204508 / S288c) GN=AIM19 PE=1 SV=1	1	1	1	1	0	1	0	0	0	0	0	0	0	0	1	0	0	0	0	0	0	0	0	1	0	0	0	0	0	0	0	11.5	11.5	11.5	16.923	157	157	0	26.11		By MS/MS
P40508	P40508	1	1	1	Uncharacterized protein YIL077C	YIL077C	sp|P40508|YIH7_YEAST Uncharacterized protein YIL077C OS=Saccharomyces cerevisiae (strain ATCC 204508 / S288c) GN=YIL077C PE=1 SV=1	1	1	1	1	0	1	0	0	0	0	0	0	0	0	1	0	0	0	0	0	0	0	0	1	0	0	0	0	0	0	0	6.2	6.2	6.2	36.946	320	320	0.0010101	2.2406		By MS/MS
P40510;P40054	P40510;P40054	2;1	2;1	2;1	D-3-phosphoglycerate dehydrogenase 2;D-3-phosphoglycerate dehydrogenase 1	SER33;SER3	sp|P40510|SER33_YEAST D-3-phosphoglycerate dehydrogenase 2 OS=Saccharomyces cerevisiae (strain ATCC 204508 / S288c) GN=SER33 PE=1 SV=1;sp|P40054|SERA_YEAST D-3-phosphoglycerate dehydrogenase 1 OS=Saccharomyces cerevisiae (strain ATCC 204508 / S288c) GN=SER	2	2	2	2	0	1	2	0	0	0	1	0	0	0	1	2	0	0	0	1	0	0	0	1	2	0	0	0	1	0	0	7.5	7.5	7.5	51.188	469	469;469	0	53.698		By MS/MS	By MS/MS
P40515	P40515	3	3	3	Mitochondria fission 1 protein	FIS1	sp|P40515|FIS1_YEAST Mitochondria fission 1 protein OS=Saccharomyces cerevisiae (strain ATCC 204508 / S288c) GN=FIS1 PE=1 SV=1	1	3	3	3	0	2	3	2	1	0	0	2	0	0	2	3	2	1	0	0	2	0	0	2	3	2	1	0	0	2	0	20	20	20	17.733	155	155	0	3.5909		By MS/MS	By MS/MS
P40525	P40525	10	10	2	60S ribosomal protein L34-B	RPL34B	sp|P40525|RL34B_YEAST 60S ribosomal protein L34-B OS=Saccharomyces cerevisiae (strain ATCC 204508 / S288c) GN=RPL34B PE=1 SV=1	1	10	10	2	6	8	8	8	6	2	2	6	0	6	8	8	8	6	2	2	6	0	1	2	2	1	0	0	0	1	0	46.3	46.3	11.6	13.641	121	121	0	35.389	By MS/MS	By MS/MS	By MS/MS
P40548	P40548	3	3	3	HSP70 co-chaperone SNL1	SNL1	sp|P40548|SNL1_YEAST HSP70 co-chaperone SNL1 OS=Saccharomyces cerevisiae (strain ATCC 204508 / S288c) GN=SNL1 PE=1 SV=1	1	3	3	3	0	2	1	1	1	0	0	0	0	0	2	1	1	1	0	0	0	0	0	2	1	1	1	0	0	0	0	20.1	20.1	20.1	18.306	159	159	0	38.919		By MS/MS	By matching
P40553	P40553	1	1	1	Peroxiredoxin DOT5	DOT5	sp|P40553|DOT5_YEAST Peroxiredoxin DOT5 OS=Saccharomyces cerevisiae (strain ATCC 204508 / S288c) GN=DOT5 PE=1 SV=1	1	1	1	1	0	1	1	0	1	0	0	0	0	0	1	1	0	1	0	0	0	0	0	1	1	0	1	0	0	0	0	5.6	5.6	5.6	24.119	215	215	0.002002	2.1946		By MS/MS	By MS/MS
P40557	P40557	4	4	4	ER-retained PMA1-suppressing protein 1	EPS1	sp|P40557|EPS1_YEAST ER-retained PMA1-suppressing protein 1 OS=Saccharomyces cerevisiae (strain ATCC 204508 / S288c) GN=EPS1 PE=1 SV=1	1	4	4	4	1	3	4	2	2	3	1	1	0	1	3	4	2	2	3	1	1	0	1	3	4	2	2	3	1	1	0	5.1	5.1	5.1	81.218	701	701	0	5.8518	By matching	By MS/MS	By MS/MS
P40693	P40693	2	2	2	Ribosome biogenesis protein RLP7	RLP7	sp|P40693|RLP7_YEAST Ribosome biogenesis protein RLP7 OS=Saccharomyces cerevisiae (strain ATCC 204508 / S288c) GN=RLP7 PE=1 SV=1	1	2	2	2	0	2	1	1	2	1	0	1	0	0	2	1	1	2	1	0	1	0	0	2	1	1	2	1	0	1	0	6.2	6.2	6.2	36.559	322	322	0	21.224		By MS/MS	By MS/MS
P40851	P40851	2	2	2	Putative protease AXL1	AXL1	sp|P40851|AXL1_YEAST Putative protease AXL1 OS=Saccharomyces cerevisiae (strain ATCC 204508 / S288c) GN=AXL1 PE=1 SV=2	1	2	2	2	0	0	1	2	1	0	0	0	0	0	0	1	2	1	0	0	0	0	0	0	1	2	1	0	0	0	0	2.4	2.4	2.4	138.33	1208	1208	0.0057416	1.9126			By matching
P40858	P40858	1	1	1	54S ribosomal protein L49, mitochondrial	MRPL49	sp|P40858|RN49_YEAST 54S ribosomal protein L49, mitochondrial OS=Saccharomyces cerevisiae (strain ATCC 204508 / S288c) GN=MRPL49 PE=1 SV=2	1	1	1	1	0	1	1	0	0	0	0	0	0	0	1	1	0	0	0	0	0	0	0	1	1	0	0	0	0	0	0	11.8	11.8	11.8	18.387	161	161	0	104.15		By MS/MS	By matching
P40959	P40959	1	1	1	Sorting nexin MVP1	MVP1	sp|P40959|MVP1_YEAST Sorting nexin MVP1 OS=Saccharomyces cerevisiae (strain ATCC 204508 / S288c) GN=MVP1 PE=1 SV=2	1	1	1	1	0	1	0	0	0	0	0	0	0	0	1	0	0	0	0	0	0	0	0	1	0	0	0	0	0	0	0	4.3	4.3	4.3	59.656	511	511	0.0083102	1.6632		By MS/MS
P40961	P40961	14	14	14	Prohibitin-1	PHB1	sp|P40961|PHB1_YEAST Prohibitin-1 OS=Saccharomyces cerevisiae (strain ATCC 204508 / S288c) GN=PHB1 PE=1 SV=2	1	14	14	14	4	12	11	6	8	4	5	8	0	4	12	11	6	8	4	5	8	0	4	12	11	6	8	4	5	8	0	40.1	40.1	40.1	31.427	287	287	0	123.21	By MS/MS	By MS/MS	By MS/MS
P40986	P40986	5	5	5	Cell division control protein 1	CDC1	sp|P40986|CDC1_YEAST Cell division control protein 1 OS=Saccharomyces cerevisiae (strain ATCC 204508 / S288c) GN=CDC1 PE=1 SV=2	1	5	5	5	0	5	2	1	0	0	0	0	0	0	5	2	1	0	0	0	0	0	0	5	2	1	0	0	0	0	0	20.2	20.2	20.2	57.147	491	491	0	79.55		By MS/MS	By matching
P40989	P40989	5	2	2	1,3-beta-glucan synthase component GSC2	GSC2	sp|P40989|FKS2_YEAST 1,3-beta-glucan synthase component GSC2 OS=Saccharomyces cerevisiae (strain ATCC 204508 / S288c) GN=GSC2 PE=1 SV=2	1	5	2	2	1	2	1	1	2	1	2	2	0	1	0	0	1	1	1	1	2	0	1	0	0	1	1	1	1	2	0	3.7	0.9	0.9	216.99	1895	1895	0.0065789	1.7888	By matching	By matching	By matching
P40990	P40990	1	1	1	Protein MSS2, mitochondrial	MSS2	sp|P40990|MSS2_YEAST Protein MSS2, mitochondrial OS=Saccharomyces cerevisiae (strain ATCC 204508 / S288c) GN=MSS2 PE=1 SV=2	1	1	1	1	0	1	1	0	0	0	0	0	0	0	1	1	0	0	0	0	0	0	0	1	1	0	0	0	0	0	0	2.8	2.8	2.8	41.476	351	351	0	3.3692		By MS/MS	By matching
P41056	P41056	5	1	1	60S ribosomal protein L33-B	RPL33B	sp|P41056|RL33B_YEAST 60S ribosomal protein L33-B OS=Saccharomyces cerevisiae (strain ATCC 204508 / S288c) GN=RPL33B PE=1 SV=2	1	5	1	1	1	4	4	3	1	1	1	1	0	0	1	1	0	0	0	0	0	0	0	1	1	0	0	0	0	0	0	50.5	15.9	15.9	12.168	107	107	0	3.6657	By matching	By MS/MS	By MS/MS
P41057	P41057	4	3	3	40S ribosomal protein S29-A	RPS29A	sp|P41057|RS29A_YEAST 40S ribosomal protein S29-A OS=Saccharomyces cerevisiae (strain ATCC 204508 / S288c) GN=RPS29A PE=1 SV=3	1	4	3	3	3	2	3	3	4	1	1	3	0	3	1	2	2	3	1	1	3	0	3	1	2	2	3	1	1	3	0	41.1	21.4	21.4	6.6606	56	56	0	15.59	By MS/MS	By MS/MS	By MS/MS
P41058	P41058	5	5	4	40S ribosomal protein S29-B	RPS29B	sp|P41058|RS29B_YEAST 40S ribosomal protein S29-B OS=Saccharomyces cerevisiae (strain ATCC 204508 / S288c) GN=RPS29B PE=1 SV=3	1	5	5	4	0	2	2	5	4	2	0	2	0	0	2	2	5	4	2	0	2	0	0	1	1	4	3	2	0	2	0	58.9	58.9	39.3	6.7276	56	56	0	9.0841		By MS/MS	By MS/MS
P41277;P40106	P41277;P40106	2;1	2;1	2;1	Glycerol-1-phosphate phosphohydrolase 1;Glycerol-1-phosphate phosphohydrolase 2	GPP1;GPP2	sp|P41277|GPP1_YEAST (DL)-glycerol-3-phosphatase 1 OS=Saccharomyces cerevisiae (strain ATCC 204508 / S288c) GN=RHR2 PE=1 SV=3;sp|P40106|GPP2_YEAST (DL)-glycerol-3-phosphatase 2 OS=Saccharomyces cerevisiae (strain ATCC 204508 / S288c) GN=HOR2 PE=1 SV=1	2	2	2	2	0	1	2	0	1	0	0	0	0	0	1	2	0	1	0	0	0	0	0	1	2	0	1	0	0	0	0	12.4	12.4	12.4	27.947	250	250;250	0	5.0093		By MS/MS	By MS/MS
P41318	P41318	2	2	2	Target of rapamycin complex subunit LST8	LST8	sp|P41318|LST8_YEAST Target of rapamycin complex subunit LST8 OS=Saccharomyces cerevisiae (strain ATCC 204508 / S288c) GN=LST8 PE=1 SV=1	1	2	2	2	1	2	1	1	1	1	0	1	0	1	2	1	1	1	1	0	1	0	1	2	1	1	1	1	0	1	0	13.5	13.5	13.5	34.033	303	303	0	43.291	By matching	By MS/MS	By matching
P41733	P41733	1	1	1	GPI transamidase component GAB1	GAB1	sp|P41733|CDC91_YEAST GPI transamidase component GAB1 OS=Saccharomyces cerevisiae (strain ATCC 204508 / S288c) GN=GAB1 PE=1 SV=1	1	1	1	1	0	1	1	0	0	0	0	0	0	0	1	1	0	0	0	0	0	0	0	1	1	0	0	0	0	0	0	2.5	2.5	2.5	44.741	394	394	0.001139	3.1562		By MS/MS	By matching
P41805	P41805	34	34	34	60S ribosomal protein L10	RPL10	sp|P41805|RL10_YEAST 60S ribosomal protein L10 OS=Saccharomyces cerevisiae (strain ATCC 204508 / S288c) GN=RPL10 PE=1 SV=1	1	34	34	34	17	28	30	26	26	18	12	20	5	17	28	30	26	26	18	12	20	5	17	28	30	26	26	18	12	20	5	70.1	70.1	70.1	25.361	221	221	0	323.31	By MS/MS	By MS/MS	By MS/MS
P41807	P41807	7	7	7	V-type proton ATPase subunit H	VMA13	sp|P41807|VATH_YEAST V-type proton ATPase subunit H OS=Saccharomyces cerevisiae (strain ATCC 204508 / S288c) GN=VMA13 PE=1 SV=1	1	7	7	7	1	4	4	2	3	2	2	1	0	1	4	4	2	3	2	2	1	0	1	4	4	2	3	2	2	1	0	13.6	13.6	13.6	54.415	478	478	0	15.669	By matching	By MS/MS	By MS/MS
P41810	P41810	7	7	7	Coatomer subunit beta	SEC26	sp|P41810|COPB_YEAST Coatomer subunit beta OS=Saccharomyces cerevisiae (strain ATCC 204508 / S288c) GN=SEC26 PE=1 SV=2	1	7	7	7	0	7	5	1	0	1	0	1	0	0	7	5	1	0	1	0	1	0	0	7	5	1	0	1	0	1	0	7.9	7.9	7.9	109.02	973	973	0	20.154		By MS/MS	By MS/MS
P41816;Q03558	P41816	6;1	6;1	6;1	NADPH dehydrogenase 3	OYE3	sp|P41816|OYE3_YEAST NADPH dehydrogenase 3 OS=Saccharomyces cerevisiae (strain ATCC 204508 / S288c) GN=OYE3 PE=1 SV=2	2	6	6	6	0	3	5	3	1	1	0	2	0	0	3	5	3	1	1	0	2	0	0	3	5	3	1	1	0	2	0	20.2	20.2	20.2	44.92	400	400;400	0	16.709		By MS/MS	By MS/MS
P41940	P41940	3	3	3	Mannose-1-phosphate guanyltransferase	PSA1	sp|P41940|MPG1_YEAST Mannose-1-phosphate guanyltransferase OS=Saccharomyces cerevisiae (strain ATCC 204508 / S288c) GN=PSA1 PE=1 SV=2	1	3	3	3	0	3	2	1	0	0	0	1	0	0	3	2	1	0	0	0	1	0	0	3	2	1	0	0	0	1	0	10.5	10.5	10.5	39.565	361	361	0	15.001		By MS/MS	By MS/MS
P42073	P42073	1	1	1	RNA end formation protein 2	REF2	sp|P42073|REF2_YEAST RNA end formation protein 2 OS=Saccharomyces cerevisiae (strain ATCC 204508 / S288c) GN=REF2 PE=1 SV=2	1	1	1	1	0	1	1	0	0	0	0	0	0	0	1	1	0	0	0	0	0	0	0	1	1	0	0	0	0	0	0	3.2	3.2	3.2	59.818	533	533	0.0048972	2.0401		By MS/MS	By matching
P42838	P42838	1	1	1	Alkylphosphocholine resistance protein LEM3	LEM3	sp|P42838|LEM3_YEAST Alkylphosphocholine resistance protein LEM3 OS=Saccharomyces cerevisiae (strain ATCC 204508 / S288c) GN=LEM3 PE=1 SV=1	1	1	1	1	0	1	1	0	0	0	0	0	0	0	1	1	0	0	0	0	0	0	0	1	1	0	0	0	0	0	0	3.1	3.1	3.1	47.437	414	414	0	4.4483		By MS/MS	By matching
P42842	P42842	1	1	1	Essential for maintenance of the cell wall protein 1	EMW1	sp|P42842|EMW1_YEAST Essential for maintenance of the cell wall protein 1 OS=Saccharomyces cerevisiae (strain ATCC 204508 / S288c) GN=EMW1 PE=1 SV=1	1	1	1	1	1	1	1	0	1	1	1	0	0	1	1	1	0	1	1	1	0	0	1	1	1	0	1	1	1	0	0	0.9	0.9	0.9	102.34	904	904	0.0099458	1.5371	By matching	By MS/MS	By MS/MS
P42847	P42847	7	7	7	37S ribosomal protein S18, mitochondrial	MRPS18	sp|P42847|RT18_YEAST 37S ribosomal protein S18, mitochondrial OS=Saccharomyces cerevisiae (strain ATCC 204508 / S288c) GN=MRPS18 PE=1 SV=2	1	7	7	7	0	6	5	3	2	0	0	1	0	0	6	5	3	2	0	0	1	0	0	6	5	3	2	0	0	1	0	33.2	33.2	33.2	24.563	217	217	0	44.819		By MS/MS	By MS/MS
P42900	P42900	3	3	3	Sigma-like sequence protein 1, mitochondrial	SLS1	sp|P42900|SLS1_YEAST Sigma-like sequence protein 1, mitochondrial OS=Saccharomyces cerevisiae (strain ATCC 204508 / S288c) GN=SLS1 PE=1 SV=1	1	3	3	3	0	3	1	0	0	0	0	0	0	0	3	1	0	0	0	0	0	0	0	3	1	0	0	0	0	0	0	9.5	9.5	9.5	73.256	643	643	0	28.31		By MS/MS	By MS/MS
P42945	P42945	7	7	7	U3 small nucleolar RNA-associated protein 10	UTP10	sp|P42945|UTP10_YEAST U3 small nucleolar RNA-associated protein 10 OS=Saccharomyces cerevisiae (strain ATCC 204508 / S288c) GN=UTP10 PE=1 SV=1	1	7	7	7	0	6	4	0	0	0	0	0	0	0	6	4	0	0	0	0	0	0	0	6	4	0	0	0	0	0	0	4.4	4.4	4.4	200.08	1769	1769	0	117.63		By MS/MS	By MS/MS
P42949	P42949	2	2	2	Mitochondrial import inner membrane translocase subunit TIM16	PAM16	sp|P42949|TIM16_YEAST Mitochondrial import inner membrane translocase subunit TIM16 OS=Saccharomyces cerevisiae (strain ATCC 204508 / S288c) GN=PAM16 PE=1 SV=1	1	2	2	2	0	2	2	0	0	0	0	1	0	0	2	2	0	0	0	0	1	0	0	2	2	0	0	0	0	1	0	16.1	16.1	16.1	16.216	149	149	0	3.7471		By matching	By MS/MS
P43556	P43556	1	1	1	Rho-GTPase-activating protein RGD2	RGD2	sp|P43556|RGD2_YEAST Rho-GTPase-activating protein RGD2 OS=Saccharomyces cerevisiae (strain ATCC 204508 / S288c) GN=RGD2 PE=1 SV=1	1	1	1	1	0	1	1	0	0	0	0	0	0	0	1	1	0	0	0	0	0	0	0	1	1	0	0	0	0	0	0	2.2	2.2	2.2	82.208	714	714	0.0066351	1.8492		By MS/MS	By MS/MS
P43585	P43585	7	7	7	Vacuolar transporter chaperone 2	VTC2	sp|P43585|VTC2_YEAST Vacuolar transporter chaperone 2 OS=Saccharomyces cerevisiae (strain ATCC 204508 / S288c) GN=VTC2 PE=1 SV=1	1	7	7	7	2	5	5	5	4	0	0	1	0	2	5	5	5	4	0	0	1	0	2	5	5	5	4	0	0	1	0	12.4	12.4	12.4	95.44	828	828	0	46.17	By MS/MS	By MS/MS	By MS/MS
P43586	P43586	3	3	3	60S ribosomal subunit assembly/export protein LOC1	LOC1	sp|P43586|LOC1_YEAST 60S ribosomal subunit assembly/export protein LOC1 OS=Saccharomyces cerevisiae (strain ATCC 204508 / S288c) GN=LOC1 PE=1 SV=1	1	3	3	3	0	2	2	3	3	0	0	1	0	0	2	2	3	3	0	0	1	0	0	2	2	3	3	0	0	1	0	18.6	18.6	18.6	23.59	204	204	0	6.9857		By MS/MS	By MS/MS
P43588	P43588	1	1	1	Ubiquitin carboxyl-terminal hydrolase RPN11	RPN11	sp|P43588|RPN11_YEAST 26S proteasome regulatory subunit RPN11 OS=Saccharomyces cerevisiae (strain ATCC 204508 / S288c) GN=RPN11 PE=1 SV=1	1	1	1	1	0	1	1	0	0	0	0	0	0	0	1	1	0	0	0	0	0	0	0	1	1	0	0	0	0	0	0	4.6	4.6	4.6	34.398	306	306	0	3.2203		By MS/MS	By matching
P43593	P43593	2	2	2	Ubiquitin carboxyl-terminal hydrolase 6	UBP6	sp|P43593|UBP6_YEAST Ubiquitin carboxyl-terminal hydrolase 6 OS=Saccharomyces cerevisiae (strain ATCC 204508 / S288c) GN=UBP6 PE=1 SV=1	1	2	2	2	0	1	0	1	1	1	0	0	0	0	1	0	1	1	1	0	0	0	0	1	0	1	1	1	0	0	0	5	5	5	57.11	499	499	0.0010309	2.3272		By MS/MS
P43603;P32793	P43603	3;1	3;1	3;1	LAS seventeen-binding protein 3	LSB3	sp|P43603|LSB3_YEAST LAS seventeen-binding protein 3 OS=Saccharomyces cerevisiae (strain ATCC 204508 / S288c) GN=LSB3 PE=1 SV=3	2	3	3	3	1	2	0	1	2	2	1	2	0	1	2	0	1	2	2	1	2	0	1	2	0	1	2	2	1	2	0	7.8	7.8	7.8	49.343	459	459;468	0	7.8771	By matching	By MS/MS
P43613	P43613	3	3	3	ER-localized J domain-containing protein 5	ERJ5	sp|P43613|ERJ5_YEAST ER-localized J domain-containing protein 5 OS=Saccharomyces cerevisiae (strain ATCC 204508 / S288c) GN=ERJ5 PE=1 SV=1	1	3	3	3	0	1	2	1	1	1	0	1	0	0	1	2	1	1	1	0	1	0	0	1	2	1	1	1	0	1	0	18.3	18.3	18.3	34.191	295	295	0	12.884		By MS/MS	By MS/MS
P43620	P43620	3	3	3	Sporulation protein RMD8	RMD8	sp|P43620|RMD8_YEAST Sporulation protein RMD8 OS=Saccharomyces cerevisiae (strain ATCC 204508 / S288c) GN=RMD8 PE=1 SV=1	1	3	3	3	0	3	3	1	0	0	0	0	0	0	3	3	1	0	0	0	0	0	0	3	3	1	0	0	0	0	0	7.4	7.4	7.4	75.913	662	662	0	9.7541		By MS/MS	By matching
P43621	P43621	2	2	2	Coatomer subunit delta	RET2	sp|P43621|COPD_YEAST Coatomer subunit delta OS=Saccharomyces cerevisiae (strain ATCC 204508 / S288c) GN=RET2 PE=1 SV=3	1	2	2	2	0	0	1	0	1	1	1	1	0	0	0	1	0	1	1	1	1	0	0	0	1	0	1	1	1	1	0	3.7	3.7	3.7	60.627	546	546	0.0011086	2.9125			By MS/MS
P43633	P43633	3	3	3	Serine/threonine-protein kinase Haspin homolog ALK1	ALK1	sp|P43633|ALK1_YEAST Serine/threonine-protein kinase Haspin homolog ALK1 OS=Saccharomyces cerevisiae (strain ATCC 204508 / S288c) GN=ALK1 PE=1 SV=2	1	3	3	3	2	0	1	2	3	0	0	0	0	2	0	1	2	3	0	0	0	0	2	0	1	2	3	0	0	0	0	4.2	4.2	4.2	86.086	760	760	0	4.9864	By matching		By MS/MS
P45818	P45818	2	2	2	ATP-dependent RNA helicase ROK1	ROK1	sp|P45818|ROK1_YEAST ATP-dependent RNA helicase ROK1 OS=Saccharomyces cerevisiae (strain ATCC 204508 / S288c) GN=ROK1 PE=1 SV=1	1	2	2	2	0	2	0	0	0	0	0	0	0	0	2	0	0	0	0	0	0	0	0	2	0	0	0	0	0	0	0	9.2	9.2	9.2	63.652	564	564	0	13.141		By MS/MS
P46367	P46367	5	5	5	Potassium-activated aldehyde dehydrogenase, mitochondrial	ALD4	sp|P46367|ALDH4_YEAST Potassium-activated aldehyde dehydrogenase, mitochondrial OS=Saccharomyces cerevisiae (strain ATCC 204508 / S288c) GN=ALD4 PE=1 SV=2	1	5	5	5	0	5	4	2	0	0	0	0	0	0	5	4	2	0	0	0	0	0	0	5	4	2	0	0	0	0	0	14.5	14.5	14.5	56.723	519	519	0	37.734		By MS/MS	By MS/MS
P46654;P32905	P46654;P32905	6;5	6;5	6;5	40S ribosomal protein S0-B;40S ribosomal protein S0-A	RPS0B;RPS0A	sp|P46654|RSSA2_YEAST 40S ribosomal protein S0-B OS=Saccharomyces cerevisiae (strain ATCC 204508 / S288c) GN=RPS0B PE=1 SV=2;sp|P32905|RSSA1_YEAST 40S ribosomal protein S0-A OS=Saccharomyces cerevisiae (strain ATCC 204508 / S288c) GN=RPS0A PE=1 SV=3	2	6	6	6	2	5	4	3	2	1	0	1	1	2	5	4	3	2	1	0	1	1	2	5	4	3	2	1	0	1	1	22.6	22.6	22.6	27.962	252	252;252	0	27.736	By MS/MS	By MS/MS	By MS/MS
P46655	P46655	9	9	9	Glutamate--tRNA ligase, cytoplasmic	GUS1	sp|P46655|SYEC_YEAST Glutamate--tRNA ligase, cytoplasmic OS=Saccharomyces cerevisiae (strain ATCC 204508 / S288c) GN=GUS1 PE=1 SV=3	1	9	9	9	1	7	6	2	3	2	0	1	0	1	7	6	2	3	2	0	1	0	1	7	6	2	3	2	0	1	0	13.7	13.7	13.7	80.842	708	708	0	94.662	By MS/MS	By MS/MS	By MS/MS
Q08745;P46784	Q08745;P46784	5;5	5;5	5;5	40S ribosomal protein S10-A;40S ribosomal protein S10-B	RPS10A;RPS10B	sp|Q08745|RS10A_YEAST 40S ribosomal protein S10-A OS=Saccharomyces cerevisiae (strain ATCC 204508 / S288c) GN=RPS10A PE=1 SV=1;sp|P46784|RS10B_YEAST 40S ribosomal protein S10-B OS=Saccharomyces cerevisiae (strain ATCC 204508 / S288c) GN=RPS10B PE=1 SV=1	2	5	5	5	1	3	2	2	2	1	0	2	0	1	3	2	2	2	1	0	2	0	1	3	2	2	2	1	0	2	0	36.2	36.2	36.2	12.739	105	105;105	0	27.978	By MS/MS	By MS/MS	By MS/MS
P46950	P46950	1	1	1	Nitrosoguanidine resistance protein SNG1	SNG1	sp|P46950|SNG1_YEAST Nitrosoguanidine resistance protein SNG1 OS=Saccharomyces cerevisiae (strain ATCC 204508 / S288c) GN=SNG1 PE=1 SV=1	1	1	1	1	0	1	1	0	0	0	0	0	0	0	1	1	0	0	0	0	0	0	0	1	1	0	0	0	0	0	0	2.9	2.9	2.9	61.293	547	547	0	3.3949		By MS/MS	By matching
P46956	P46956	2	2	2	Inorganic phosphate transporter PHO86	PHO86	sp|P46956|PHO86_YEAST Inorganic phosphate transporter PHO86 OS=Saccharomyces cerevisiae (strain ATCC 204508 / S288c) GN=PHO86 PE=1 SV=1	1	2	2	2	1	1	1	0	1	1	0	1	0	1	1	1	0	1	1	0	1	0	1	1	1	0	1	1	0	1	0	6.1	6.1	6.1	34.881	311	311	0	48.184	By matching	By MS/MS	By matching
P46964	P46964	4	4	4	Dolichyl-diphosphooligosaccharide--protein glycosyltransferase subunit OST2	OST2	sp|P46964|OST2_YEAST Dolichyl-diphosphooligosaccharide--protein glycosyltransferase subunit OST2 OS=Saccharomyces cerevisiae (strain ATCC 204508 / S288c) GN=OST2 PE=1 SV=3	1	4	4	4	0	4	3	0	0	0	0	0	0	0	4	3	0	0	0	0	0	0	0	4	3	0	0	0	0	0	0	20	20	20	14.697	130	130	0	141.56		By MS/MS	By MS/MS
P46965	P46965	5	5	5	Signal peptidase complex subunit SPC1	SPC1	sp|P46965|SPC1_YEAST Signal peptidase complex subunit SPC1 OS=Saccharomyces cerevisiae (strain ATCC 204508 / S288c) GN=SPC1 PE=1 SV=1	1	5	5	5	0	5	3	3	1	0	1	1	0	0	5	3	3	1	0	1	1	0	0	5	3	3	1	0	1	1	0	37.2	37.2	37.2	10.819	94	94	0	17.313		By MS/MS	By MS/MS
P46970	P46970	1	1	1	Nonsense-mediated mRNA decay protein 5	NMD5	sp|P46970|NMD5_YEAST Nonsense-mediated mRNA decay protein 5 OS=Saccharomyces cerevisiae (strain ATCC 204508 / S288c) GN=NMD5 PE=1 SV=2	1	1	1	1	0	1	1	0	0	0	0	0	0	0	1	1	0	0	0	0	0	0	0	1	1	0	0	0	0	0	0	1.5	1.5	1.5	119.97	1048	1048	0	5.8587		By MS/MS	By matching
P46971	P46971	3	3	3	Dolichyl-phosphate-mannose--protein mannosyltransferase 4	PMT4	sp|P46971|PMT4_YEAST Dolichyl-phosphate-mannose--protein mannosyltransferase 4 OS=Saccharomyces cerevisiae (strain ATCC 204508 / S288c) GN=PMT4 PE=1 SV=1	1	3	3	3	1	3	2	1	1	1	1	1	0	1	3	2	1	1	1	1	1	0	1	3	2	1	1	1	1	1	0	5.8	5.8	5.8	87.965	762	762	0	6.1902	By MS/MS	By MS/MS	By matching
P46990	P46990	30	4	4	60S ribosomal protein L17-B	RPL17B	sp|P46990|RL17B_YEAST 60S ribosomal protein L17-B OS=Saccharomyces cerevisiae (strain ATCC 204508 / S288c) GN=RPL17B PE=1 SV=2	1	30	4	4	13	25	25	23	21	14	8	16	2	1	4	3	2	2	1	1	2	0	1	4	3	2	2	1	1	2	0	79.3	17.4	17.4	20.551	184	184	0	41.847	By MS/MS	By MS/MS	By MS/MS
P46992	P46992	2	2	2	Cell wall protein YJL171C		sp|P46992|YJR1_YEAST Cell wall protein YJL171C OS=Saccharomyces cerevisiae (strain ATCC 204508 / S288c) GN=YJL171C PE=1 SV=2	1	2	2	2	0	1	2	1	0	0	0	0	0	0	1	2	1	0	0	0	0	0	0	1	2	1	0	0	0	0	0	8.3	8.3	8.3	42.957	396	396	0	12.628		By MS/MS	By MS/MS
P47015	P47015	2	2	2	Altered inheritance of mitochondria protein 23, mitochondrial	AIM23	sp|P47015|AIM23_YEAST Altered inheritance of mitochondria protein 23, mitochondrial OS=Saccharomyces cerevisiae (strain ATCC 204508 / S288c) GN=AIM23 PE=1 SV=1	1	2	2	2	1	1	2	0	1	1	0	1	0	1	1	2	0	1	1	0	1	0	1	1	2	0	1	1	0	1	0	3.7	3.7	3.7	41.461	356	356	0	4.1854	By matching	By MS/MS	By MS/MS
P47031	P47031	3	3	3	Mitochondrial outer membrane protein IML2	IML2	sp|P47031|IML2_YEAST Mitochondrial outer membrane protein IML2 OS=Saccharomyces cerevisiae (strain ATCC 204508 / S288c) GN=IML2 PE=1 SV=1	1	3	3	3	0	2	1	0	0	0	0	0	0	0	2	1	0	0	0	0	0	0	0	2	1	0	0	0	0	0	0	3.1	3.1	3.1	82.535	731	731	0.0011038	2.8659		By MS/MS	By MS/MS
P47037	P47037	2	2	2	Structural maintenance of chromosomes protein 3	SMC3	sp|P47037|SMC3_YEAST Structural maintenance of chromosomes protein 3 OS=Saccharomyces cerevisiae (strain ATCC 204508 / S288c) GN=SMC3 PE=1 SV=1	1	2	2	2	0	0	0	2	2	0	0	1	0	0	0	0	2	2	0	0	1	0	0	0	0	2	2	0	0	1	0	2	2	2	141.33	1230	1230	0.0011325	3.0995
P47039	P47039	1	1	1	Probable kynurenine--oxoglutarate transaminase BNA3	BNA3	sp|P47039|BNA3_YEAST Probable kynurenine--oxoglutarate transaminase BNA3 OS=Saccharomyces cerevisiae (strain ATCC 204508 / S288c) GN=BNA3 PE=1 SV=1	1	1	1	1	0	1	0	0	0	0	0	0	0	0	1	0	0	0	0	0	0	0	0	1	0	0	0	0	0	0	0	5.6	5.6	5.6	50.082	444	444	0	29.569		By MS/MS
P47042	P47042	4	4	4	Probable serine/threonine-protein kinase IKS1	IKS1	sp|P47042|IKS1_YEAST Probable serine/threonine-protein kinase IKS1 OS=Saccharomyces cerevisiae (strain ATCC 204508 / S288c) GN=IKS1 PE=1 SV=1	1	4	4	4	0	4	1	0	0	0	0	0	0	0	4	1	0	0	0	0	0	0	0	4	1	0	0	0	0	0	0	10.6	10.6	10.6	75.326	667	667	0	12.192		By MS/MS	By MS/MS
P47045	P47045	2	2	2	Mitochondrial import inner membrane translocase subunit TIM54	TIM54	sp|P47045|TIM54_YEAST Mitochondrial import inner membrane translocase subunit TIM54 OS=Saccharomyces cerevisiae (strain ATCC 204508 / S288c) GN=TIM54 PE=1 SV=1	1	2	2	2	0	2	1	1	0	0	0	0	0	0	2	1	1	0	0	0	0	0	0	2	1	1	0	0	0	0	0	4.6	4.6	4.6	54.182	478	478	0.0011364	3.142		By MS/MS	By MS/MS
P47054	P47054	1	1	1	Nucleoporin NUP192	NUP192	sp|P47054|NU192_YEAST Nucleoporin NUP192 OS=Saccharomyces cerevisiae (strain ATCC 204508 / S288c) GN=NUP192 PE=1 SV=1	1	1	1	1	0	0	1	0	0	0	0	0	0	0	0	1	0	0	0	0	0	0	0	0	1	0	0	0	0	0	0	0.8	0.8	0.8	191.53	1683	1683	0.0065851	1.7962			By MS/MS
P47065	P47065	1	1	1	Protein PET130	PET130	sp|P47065|PT130_YEAST Protein PET130 OS=Saccharomyces cerevisiae (strain ATCC 204508 / S288c) GN=PET130 PE=1 SV=1	1	1	1	1	0	0	1	1	1	1	0	0	1	0	0	1	1	1	1	0	0	1	0	0	1	1	1	1	0	0	1	3.7	3.7	3.7	39.812	347	347	1	-2			By matching
P47068	P47068	1	1	1	Myosin tail region-interacting protein MTI1	BBC1	sp|P47068|BBC1_YEAST Myosin tail region-interacting protein MTI1 OS=Saccharomyces cerevisiae (strain ATCC 204508 / S288c) GN=BBC1 PE=1 SV=2	1	1	1	1	0	0	1	1	1	0	0	1	0	0	0	1	1	1	0	0	1	0	0	0	1	1	1	0	0	1	0	1	1	1	128.29	1157	1157	0.0083488	1.6829			By MS/MS
P47069	P47069	1	1	1	Spindle pole body assembly component MPS3	MPS3	sp|P47069|MPS3_YEAST Spindle pole body assembly component MPS3 OS=Saccharomyces cerevisiae (strain ATCC 204508 / S288c) GN=MPS3 PE=1 SV=2	1	1	1	1	0	1	1	1	1	0	0	1	0	0	1	1	1	1	0	0	1	0	0	1	1	1	1	0	0	1	0	2.2	2.2	2.2	79.174	682	682	0	21.427		By MS/MS	By MS/MS
P47075	P47075	3	3	3	Vacuolar transporter chaperone 4	VTC4	sp|P47075|VTC4_YEAST Vacuolar transporter chaperone 4 OS=Saccharomyces cerevisiae (strain ATCC 204508 / S288c) GN=VTC4 PE=1 SV=2	1	3	3	3	1	2	3	0	0	0	1	0	0	1	2	3	0	0	0	1	0	0	1	2	3	0	0	0	1	0	0	5.4	5.4	5.4	83.154	721	721	0	5.9112	By matching	By MS/MS	By MS/MS
P47079	P47079	5	5	5	T-complex protein 1 subunit theta	CCT8	sp|P47079|TCPQ_YEAST T-complex protein 1 subunit theta OS=Saccharomyces cerevisiae (strain ATCC 204508 / S288c) GN=CCT8 PE=1 SV=1	1	5	5	5	0	2	2	1	2	0	1	0	0	0	2	2	1	2	0	1	0	0	0	2	2	1	2	0	1	0	0	13	13	13	61.662	568	568	0	29.061		By MS/MS	By MS/MS
P47081	P47081	1	1	1	Cytochrome c oxidase assembly protein COX16, mitochondrial	COX16	sp|P47081|COX16_YEAST Cytochrome c oxidase assembly protein COX16, mitochondrial OS=Saccharomyces cerevisiae (strain ATCC 204508 / S288c) GN=COX16 PE=1 SV=1	1	1	1	1	0	1	0	0	0	0	0	0	0	0	1	0	0	0	0	0	0	0	0	1	0	0	0	0	0	0	0	13.6	13.6	13.6	14.077	118	118	0.0010352	2.4361		By MS/MS
P47083	P47083	2	2	2	U3 small nucleolar RNA-associated protein MPP10	MPP10	sp|P47083|MPP10_YEAST U3 small nucleolar RNA-associated protein MPP10 OS=Saccharomyces cerevisiae (strain ATCC 204508 / S288c) GN=MPP10 PE=1 SV=1	1	2	2	2	0	1	2	0	2	0	1	1	0	0	1	2	0	2	0	1	1	0	0	1	2	0	2	0	1	1	0	3.5	3.5	3.5	66.952	593	593	0	6.3652		By MS/MS	By MS/MS
P47098	P47098	70	2	0	Transposon Ty1-JR1 Gag-Pol polyprotein;Capsid protein;Ty1 protease;Integrase;Reverse transcriptase/ribonuclease H	TY1B-JR1	sp|P47098|YJ11B_YEAST Transposon Ty1-JR1 Gag-Pol polyprotein OS=Saccharomyces cerevisiae (strain ATCC 204508 / S288c) GN=TY1B-JR1 PE=1 SV=3	1	70	2	0	16	52	31	46	42	21	18	31	4	0	2	1	0	0	0	0	0	0	0	0	0	0	0	0	0	0	0	39.5	2.3	0	198.65	1755	1755	0	10.453	By matching	By MS/MS	By matching
P47112	P47112	2	2	2	Cell division cycle protein CDT1	TAH11	sp|P47112|CDT1_YEAST Cell division cycle protein CDT1 OS=Saccharomyces cerevisiae (strain ATCC 204508 / S288c) GN=TAH11 PE=1 SV=1	1	2	2	2	1	1	0	1	1	1	0	1	1	1	1	0	1	1	1	0	1	1	1	1	0	1	1	1	0	1	1	3.6	3.6	3.6	68.404	604	604	0.0010672	2.6316	By matching	By MS/MS
P47113	P47113	1	1	1	Mitotic check point protein BFA1	BFA1	sp|P47113|BFA1_YEAST Mitotic check point protein BFA1 OS=Saccharomyces cerevisiae (strain ATCC 204508 / S288c) GN=BFA1 PE=1 SV=1	1	1	1	1	0	1	0	0	0	0	0	0	0	0	1	0	0	0	0	0	0	0	0	1	0	0	0	0	0	0	0	3.5	3.5	3.5	66.086	574	574	0	5.075		By MS/MS
P47117	P47117	1	1	1	Actin-related protein 3	ARP3	sp|P47117|ARP3_YEAST Actin-related protein 3 OS=Saccharomyces cerevisiae (strain ATCC 204508 / S288c) GN=ARP3 PE=1 SV=1	1	1	1	1	0	1	0	0	0	0	0	0	0	0	1	0	0	0	0	0	0	0	0	1	0	0	0	0	0	0	0	6	6	6	49.541	449	449	0.0066038	1.8296		By MS/MS
P47127	P47127	3	3	3	Altered inheritance of mitochondria protein 24, mitochondrial	AIM24	sp|P47127|AIM24_YEAST Altered inheritance of mitochondria protein 24, mitochondrial OS=Saccharomyces cerevisiae (strain ATCC 204508 / S288c) GN=AIM24 PE=1 SV=1	1	3	3	3	0	3	1	1	0	0	0	1	0	0	3	1	1	0	0	0	1	0	0	3	1	1	0	0	0	1	0	8.9	8.9	8.9	44.427	394	394	0	19.336		By MS/MS	By MS/MS
P47140	P47140	1	1	1	Altered inheritance rate of mitochondria protein 25	AIM25	sp|P47140|AIM25_YEAST Altered inheritance rate of mitochondria protein 25 OS=Saccharomyces cerevisiae (strain ATCC 204508 / S288c) GN=AIM25 PE=1 SV=1	1	1	1	1	0	1	0	1	0	1	0	1	0	0	1	0	1	0	1	0	1	0	0	1	0	1	0	1	0	1	0	3.7	3.7	3.7	37.479	327	327	0.0083877	1.708		By matching
P47150	P47150	2	2	2	37S ribosomal protein S7, mitochondrial	RSM7	sp|P47150|RT07_YEAST 37S ribosomal protein S7, mitochondrial OS=Saccharomyces cerevisiae (strain ATCC 204508 / S288c) GN=RSM7 PE=1 SV=1	1	2	2	2	1	1	1	1	0	1	0	0	1	1	1	1	1	0	1	0	0	1	1	1	1	1	0	1	0	0	1	8.1	8.1	8.1	27.816	247	247	0	5.0526	By MS/MS	By MS/MS	By MS/MS
P47169	P47169	11	11	11	Sulfite reductase [NADPH] subunit beta	MET5	sp|P47169|MET5_YEAST Sulfite reductase [NADPH] subunit beta OS=Saccharomyces cerevisiae (strain ATCC 204508 / S288c) GN=MET5 PE=1 SV=1	1	11	11	11	2	7	6	2	4	1	1	1	0	2	7	6	2	4	1	1	1	0	2	7	6	2	4	1	1	1	0	10.1	10.1	10.1	161.22	1442	1442	0	24.51	By MS/MS	By MS/MS	By MS/MS
P47170	P47170	1	1	1	Vacuolar membrane-associated protein IML1	IML1	sp|P47170|IML1_YEAST Vacuolar membrane-associated protein IML1 OS=Saccharomyces cerevisiae (strain ATCC 204508 / S288c) GN=IML1 PE=1 SV=1	1	1	1	1	0	1	1	1	1	0	0	0	0	0	1	1	1	1	0	0	0	0	0	1	1	1	1	0	0	0	0	1.5	1.5	1.5	181.95	1584	1584	0.0057971	1.9484		By MS/MS	By matching
P54114;P47771	P54114;P47771	1;1	1;1	1;1	Aldehyde dehydrogenase [NAD(P)+] 2;Aldehyde dehydrogenase [NAD(P)+] 1	ALD3;ALD2	sp|P54114|ALDH3_YEAST Aldehyde dehydrogenase [NAD(P)+] 2 OS=Saccharomyces cerevisiae (strain ATCC 204508 / S288c) GN=ALD3 PE=1 SV=1;sp|P47771|ALDH2_YEAST Aldehyde dehydrogenase [NAD(P)+] 1 OS=Saccharomyces cerevisiae (strain ATCC 204508 / S288c) GN=ALD2 PE	2	1	1	1	0	0	1	0	0	0	0	0	0	0	0	1	0	0	0	0	0	0	0	0	1	0	0	0	0	0	0	2.6	2.6	2.6	55.385	506	506;506	0.0049358	2.0813			By MS/MS
P47818	P47818	1	1	1	Protein CCC1	CCC1	sp|P47818|CCC1_YEAST Protein CCC1 OS=Saccharomyces cerevisiae (strain ATCC 204508 / S288c) GN=CCC1 PE=1 SV=1	1	1	1	1	0	1	0	0	0	0	0	0	0	0	1	0	0	0	0	0	0	0	0	1	0	0	0	0	0	0	0	4.7	4.7	4.7	34.249	322	322	0.0082645	1.6243		By MS/MS
P47912	P47912	4	4	4	Long-chain-fatty-acid--CoA ligase 4	FAA4	sp|P47912|LCF4_YEAST Long-chain-fatty-acid--CoA ligase 4 OS=Saccharomyces cerevisiae (strain ATCC 204508 / S288c) GN=FAA4 PE=1 SV=1	1	4	4	4	0	2	3	1	1	0	0	1	0	0	2	3	1	1	0	0	1	0	0	2	3	1	1	0	0	1	0	7.9	7.9	7.9	77.266	694	694	0	13.091		By MS/MS	By MS/MS
P48164	P48164	30	16	16	40S ribosomal protein S7-B	RPS7B	sp|P48164|RS7B_YEAST 40S ribosomal protein S7-B OS=Saccharomyces cerevisiae (strain ATCC 204508 / S288c) GN=RPS7B PE=1 SV=1	1	30	16	16	10	27	25	20	15	12	7	12	3	2	15	13	10	5	3	3	2	1	2	15	13	10	5	3	3	2	1	89.5	61.6	61.6	21.634	190	190	0	323.31	By matching	By MS/MS	By MS/MS
P48231	P48231	9	8	8	Tricalbin-2	TCB2	sp|P48231|TCB2_YEAST Tricalbin-2 OS=Saccharomyces cerevisiae (strain ATCC 204508 / S288c) GN=TCB2 PE=1 SV=1	1	9	8	8	1	8	4	4	0	1	2	2	0	1	7	3	3	0	1	2	2	0	1	7	3	3	0	1	2	2	0	13.3	12.2	12.2	132.51	1178	1178	0	70.592	By matching	By MS/MS	By MS/MS
P48353	P48353	3	3	3	Protein HLJ1	HLJ1	sp|P48353|HLJ1_YEAST Protein HLJ1 OS=Saccharomyces cerevisiae (strain ATCC 204508 / S288c) GN=HLJ1 PE=1 SV=1	1	3	3	3	1	2	0	1	0	0	1	0	0	1	2	0	1	0	0	1	0	0	1	2	0	1	0	0	1	0	0	17	17	17	25.008	224	224	0	12.953	By MS/MS	By MS/MS
P48361	P48361	1	1	1	Activator of SKN7 protein 10	ASK10	sp|P48361|ASK10_YEAST Activator of SKN7 protein 10 OS=Saccharomyces cerevisiae (strain ATCC 204508 / S288c) GN=ASK10 PE=1 SV=2	1	1	1	1	0	0	1	1	1	0	0	0	0	0	0	1	1	1	0	0	0	0	0	0	1	1	1	0	0	0	0	1.4	1.4	1.4	126.86	1146	1146	0.0082721	1.6249			By matching
P48362	P48362	1	1	1	Protein HGH1	HGH1	sp|P48362|HGH1_YEAST FAM203 family protein HGH1 OS=Saccharomyces cerevisiae (strain ATCC 204508 / S288c) GN=HGH1 PE=1 SV=2	1	1	1	1	0	1	1	0	0	0	0	0	0	0	1	1	0	0	0	0	0	0	0	1	1	0	0	0	0	0	0	4.3	4.3	4.3	44.951	394	394	0	9.4807		By MS/MS	By matching
P48412	P48412	1	1	1	Nonsense-mediated mRNA decay protein 3	UPF3	sp|P48412|UPF3_YEAST Nonsense-mediated mRNA decay protein 3 OS=Saccharomyces cerevisiae (strain ATCC 204508 / S288c) GN=UPF3 PE=1 SV=1	1	1	1	1	0	1	1	1	0	0	0	0	0	0	1	1	1	0	0	0	0	0	0	1	1	1	0	0	0	0	0	4.7	4.7	4.7	44.924	387	387	0.001065	2.6243		By MS/MS	By matching
P48439	P48439	1	1	1	Dolichyl-diphosphooligosaccharide--protein glycosyltransferase subunit 3	OST3	sp|P48439|OST3_YEAST Dolichyl-diphosphooligosaccharide--protein glycosyltransferase subunit 3 OS=Saccharomyces cerevisiae (strain ATCC 204508 / S288c) GN=OST3 PE=1 SV=1	1	1	1	1	0	1	0	0	0	0	0	0	0	0	1	0	0	0	0	0	0	0	0	1	0	0	0	0	0	0	0	3.4	3.4	3.4	39.483	350	350	0	8.1544		By MS/MS
P48524	P48524	1	1	1	Ubiquitin ligase-binding protein BUL1	BUL1	sp|P48524|BUL1_YEAST Ubiquitin ligase-binding protein BUL1 OS=Saccharomyces cerevisiae (strain ATCC 204508 / S288c) GN=BUL1 PE=1 SV=1	1	1	1	1	0	1	0	0	0	0	0	0	0	0	1	0	0	0	0	0	0	0	0	1	0	0	0	0	0	0	0	2.6	2.6	2.6	109.17	976	976	0	32.522		By MS/MS
P48525	P48525	2	2	2	Glutamate--tRNA ligase, mitochondrial	MSE1	sp|P48525|SYEM_YEAST Glutamate--tRNA ligase, mitochondrial OS=Saccharomyces cerevisiae (strain ATCC 204508 / S288c) GN=MSE1 PE=1 SV=2	1	2	2	2	0	2	2	2	1	0	0	0	0	0	2	2	2	1	0	0	0	0	0	2	2	2	1	0	0	0	0	3.7	3.7	3.7	61.603	536	536	0	5.8164		By MS/MS	By MS/MS
P48527	P48527	1	1	1	Tyrosine--tRNA ligase, mitochondrial	MSY1	sp|P48527|SYYM_YEAST Tyrosine--tRNA ligase, mitochondrial OS=Saccharomyces cerevisiae (strain ATCC 204508 / S288c) GN=MSY1 PE=1 SV=1	1	1	1	1	0	1	1	0	1	0	0	0	0	0	1	1	0	1	0	0	0	0	0	1	1	0	1	0	0	0	0	2.8	2.8	2.8	55.287	492	492	0	66.074		By MS/MS	By matching
P48561	P48561	2	1	1	Poly(A) RNA polymerase protein 1	TRF5	sp|P48561|TRF5_YEAST Poly(A) RNA polymerase protein 1 OS=Saccharomyces cerevisiae (strain ATCC 204508 / S288c) GN=TRF5 PE=1 SV=2	1	2	1	1	1	1	1	1	1	0	0	1	0	1	0	1	1	1	0	0	1	0	1	0	1	1	1	0	0	1	0	3.4	1.9	1.9	74.179	642	642	0.0049213	2.0644	By matching	By matching	By MS/MS
P48563	P48563	1	1	1	Protein MON2	MON2	sp|P48563|MON2_YEAST Protein MON2 OS=Saccharomyces cerevisiae (strain ATCC 204508 / S288c) GN=MON2 PE=1 SV=1	1	1	1	1	0	1	1	0	0	0	0	0	0	0	1	1	0	0	0	0	0	0	0	1	1	0	0	0	0	0	0	1	1	1	186.83	1636	1636	0	22.167		By MS/MS	By matching
P48570;Q12122	P48570	7;3	7;3	7;3	Homocitrate synthase, cytosolic isozyme	LYS20	sp|P48570|HOSC_YEAST Homocitrate synthase, cytosolic isozyme OS=Saccharomyces cerevisiae (strain ATCC 204508 / S288c) GN=LYS20 PE=1 SV=1	2	7	7	7	1	4	5	3	3	3	3	2	0	1	4	5	3	3	3	3	2	0	1	4	5	3	3	3	3	2	0	15.9	15.9	15.9	47.098	428	428;440	0	18.442	By matching	By MS/MS	By MS/MS
P49089;P49090	P49089	5;2	5;2	5;2	Asparagine synthetase [glutamine-hydrolyzing] 1	ASN1	sp|P49089|ASNS1_YEAST Asparagine synthetase [glutamine-hydrolyzing] 1 OS=Saccharomyces cerevisiae (strain ATCC 204508 / S288c) GN=ASN1 PE=1 SV=2	2	5	5	5	0	5	2	0	0	0	0	0	0	0	5	2	0	0	0	0	0	0	0	5	2	0	0	0	0	0	0	8.7	8.7	8.7	64.47	572	572;572	0	21.274		By MS/MS	By MS/MS
P49166	P49166	10	10	7	60S ribosomal protein L37-A	RPL37A	sp|P49166|RL37A_YEAST 60S ribosomal protein L37-A OS=Saccharomyces cerevisiae (strain ATCC 204508 / S288c) GN=RPL37A PE=1 SV=2	1	10	10	7	7	9	6	8	8	5	0	6	1	7	9	6	8	8	5	0	6	1	4	6	5	5	5	3	0	3	1	50	50	38.6	9.8502	88	88	0	77.9	By MS/MS	By MS/MS	By MS/MS
P49167	P49167	16	16	16	60S ribosomal protein L38	RPL38	sp|P49167|RL38_YEAST 60S ribosomal protein L38 OS=Saccharomyces cerevisiae (strain ATCC 204508 / S288c) GN=RPL38 PE=1 SV=1	1	16	16	16	2	15	13	12	8	4	3	6	0	2	15	13	12	8	4	3	6	0	2	15	13	12	8	4	3	6	0	76.9	76.9	76.9	8.8264	78	78	0	296.35	By matching	By MS/MS	By MS/MS
P49367	P49367	1	1	1	Homoaconitase, mitochondrial	LYS4	sp|P49367|LYS4_YEAST Homoaconitase, mitochondrial OS=Saccharomyces cerevisiae (strain ATCC 204508 / S288c) GN=LYS4 PE=1 SV=1	1	1	1	1	0	0	1	0	0	0	0	0	0	0	0	1	0	0	0	0	0	0	0	0	1	0	0	0	0	0	0	1.9	1.9	1.9	75.15	693	693	0.0010604	2.6058			By MS/MS
P49626	P49626	53	2	2	60S ribosomal protein L4-B	RPL4B	sp|P49626|RL4B_YEAST 60S ribosomal protein L4-B OS=Saccharomyces cerevisiae (strain ATCC 204508 / S288c) GN=RPL4B PE=1 SV=2	1	53	2	2	18	49	45	37	31	19	12	22	2	2	2	2	2	2	1	2	2	0	2	2	2	2	2	1	2	2	0	88.7	4.4	4.4	39.062	362	362	0	55.38	By matching	By MS/MS	By MS/MS
P49723	P49723	1	1	1	Ribonucleoside-diphosphate reductase small chain 2	RNR4	sp|P49723|RIR4_YEAST Ribonucleoside-diphosphate reductase small chain 2 OS=Saccharomyces cerevisiae (strain ATCC 204508 / S288c) GN=RNR4 PE=1 SV=1	1	1	1	1	0	1	1	1	1	0	0	1	0	0	1	1	1	1	0	0	1	0	0	1	1	1	1	0	0	1	0	4.1	4.1	4.1	40.054	345	345	0.0011287	3.0613		By MS/MS	By MS/MS
P49956	P49956	4	4	4	Chromosome transmission fidelity protein 18	CTF18	sp|P49956|CTF18_YEAST Chromosome transmission fidelity protein 18 OS=Saccharomyces cerevisiae (strain ATCC 204508 / S288c) GN=CTF18 PE=1 SV=1	1	4	4	4	0	1	4	2	0	0	0	1	0	0	1	4	2	0	0	0	1	0	0	1	4	2	0	0	0	1	0	7.2	7.2	7.2	84.372	741	741	0	6.0341		By MS/MS	By MS/MS
P50085	P50085	23	23	23	Prohibitin-2	PHB2	sp|P50085|PHB2_YEAST Prohibitin-2 OS=Saccharomyces cerevisiae (strain ATCC 204508 / S288c) GN=PHB2 PE=1 SV=2	1	23	23	23	10	11	10	19	16	9	6	15	0	10	11	10	19	16	9	6	15	0	10	11	10	19	16	9	6	15	0	45.8	45.8	45.8	34.406	310	310	0	150.43	By MS/MS	By MS/MS	By MS/MS
P50087	P50087	3	3	3	MICOS subunit MIC26	MIC26	sp|P50087|MOS2_YEAST Mitochondrial organizing structure protein 2 OS=Saccharomyces cerevisiae (strain ATCC 204508 / S288c) GN=MOS2 PE=1 SV=1	1	3	3	3	1	2	0	1	0	0	0	1	1	1	2	0	1	0	0	0	1	1	1	2	0	1	0	0	0	1	1	22.7	22.7	22.7	26.912	233	233	0	21.205	By matching	By MS/MS
P50089	P50089	1	1	1	Uncharacterized protein YGR237C		sp|P50089|YG51_YEAST Uncharacterized protein YGR237C OS=Saccharomyces cerevisiae (strain ATCC 204508 / S288c) GN=YGR237C PE=1 SV=1	1	1	1	1	0	1	0	0	0	0	0	0	0	0	1	0	0	0	0	0	0	0	0	1	0	0	0	0	0	0	0	2.2	2.2	2.2	89.24	785	785	0	3.6385		By MS/MS
P50095;P50094;O42831	P50095	9;3;2	3;0;0	3;0;0	Inosine-5-monophosphate dehydrogenase 3	IMD3	sp|P50095|IMDH3_YEAST Inosine-5-monophosphate dehydrogenase 3 OS=Saccharomyces cerevisiae (strain ATCC 204508 / S288c) GN=IMD3 PE=1 SV=1	3	9	3	3	0	6	7	5	4	1	1	3	0	0	2	3	3	2	0	0	1	0	0	2	3	3	2	0	0	1	0	23.7	5.4	5.4	56.584	523	523;524;157	0	7.2103		By MS/MS	By MS/MS
P50105	P50105	4	4	4	Transcription initiation factor TFIID subunit 4	TAF4	sp|P50105|TAF4_YEAST Transcription initiation factor TFIID subunit 4 OS=Saccharomyces cerevisiae (strain ATCC 204508 / S288c) GN=TAF4 PE=1 SV=1	1	4	4	4	1	3	3	2	1	2	0	1	1	1	3	3	2	1	2	0	1	1	1	3	3	2	1	2	0	1	1	14.9	14.9	14.9	42.336	388	388	0	41.693	By matching	By MS/MS	By MS/MS
P50276	P50276	6	6	6	High-affinity methionine permease	MUP1	sp|P50276|MUP1_YEAST High-affinity methionine permease OS=Saccharomyces cerevisiae (strain ATCC 204508 / S288c) GN=MUP1 PE=1 SV=1	1	6	6	6	1	4	4	0	1	0	0	0	0	1	4	4	0	1	0	0	0	0	1	4	4	0	1	0	0	0	0	8	8	8	63.221	574	574	0	64.845	By matching	By MS/MS	By MS/MS
P50942	P50942	3	3	3	Polyphosphatidylinositol phosphatase INP52;SAC1-like phosphoinositide phosphatase;Phosphatidylinositol 4,5-bisphosphate 5-phosphatase	INP52	sp|P50942|INP52_YEAST Polyphosphatidylinositol phosphatase INP52 OS=Saccharomyces cerevisiae (strain ATCC 204508 / S288c) GN=INP52 PE=1 SV=1	1	3	3	3	0	2	3	1	1	0	0	0	0	0	2	3	1	1	0	0	0	0	0	2	3	1	1	0	0	0	0	2.8	2.8	2.8	133.33	1183	1183	0	7.8361		By MS/MS	By MS/MS
P50945	P50945	2	2	2	MICOS complex subunit MIC27	MIC27	sp|P50945|AIM37_YEAST Altered inheritance of mitochondria protein 37, mitochondrial OS=Saccharomyces cerevisiae (strain ATCC 204508 / S288c) GN=AIM37 PE=1 SV=1	1	2	2	2	1	2	1	2	1	1	0	1	0	1	2	1	2	1	1	0	1	0	1	2	1	2	1	1	0	1	0	5.6	5.6	5.6	26.959	234	234	0	9.0347	By matching	By MS/MS	By matching
P51401	P51401	25	5	5	60S ribosomal protein L9-B	RPL9B	sp|P51401|RL9B_YEAST 60S ribosomal protein L9-B OS=Saccharomyces cerevisiae (strain ATCC 204508 / S288c) GN=RPL9B PE=1 SV=1	1	25	5	5	9	22	19	13	12	5	4	10	1	0	4	3	2	2	1	1	1	1	0	4	3	2	2	1	1	1	1	73.3	28.3	28.3	21.657	191	191	0	250.15	By matching	By MS/MS	By MS/MS
P51402	P51402	9	6	6	60S ribosomal protein L37-B	RPL37B	sp|P51402|RL37B_YEAST 60S ribosomal protein L37-B OS=Saccharomyces cerevisiae (strain ATCC 204508 / S288c) GN=RPL37B PE=1 SV=2	1	9	6	6	7	7	4	9	8	7	0	7	0	4	4	3	6	5	5	0	4	0	4	4	3	6	5	5	0	4	0	42	30.7	30.7	9.8682	88	88	0	12.142	By MS/MS	By MS/MS	By MS/MS
P51862	P51862	2	2	2	RHO1 GDP-GTP exchange protein 2	ROM2	sp|P51862|ROM2_YEAST RHO1 GDP-GTP exchange protein 2 OS=Saccharomyces cerevisiae (strain ATCC 204508 / S288c) GN=ROM2 PE=1 SV=1	1	2	2	2	0	0	2	1	2	0	0	1	0	0	0	2	1	2	0	0	1	0	0	0	2	1	2	0	0	1	0	1.8	1.8	1.8	152.59	1356	1356	0.001996	2.1584			By MS/MS
P51998	P51998	2	2	2	54S ribosomal protein YmL6, mitochondrial	YML6	sp|P51998|RL4P_YEAST 54S ribosomal protein YmL6, mitochondrial OS=Saccharomyces cerevisiae (strain ATCC 204508 / S288c) GN=YML6 PE=1 SV=1	1	2	2	2	0	1	1	1	0	1	0	1	0	0	1	1	1	0	1	0	1	0	0	1	1	1	0	1	0	1	0	11.9	11.9	11.9	31.969	286	286	0	3.6864		By MS/MS	By matching
P52593	P52593	4	4	4	Nucleoporin NUP188	NUP188	sp|P52593|NU188_YEAST Nucleoporin NUP188 OS=Saccharomyces cerevisiae (strain ATCC 204508 / S288c) GN=NUP188 PE=1 SV=1	1	4	4	4	0	3	1	1	0	0	0	0	0	0	3	1	1	0	0	0	0	0	0	3	1	1	0	0	0	0	0	3.2	3.2	3.2	188.57	1655	1655	0	7.3957		By MS/MS	By matching
P52910;Q01574	P52910	9;1	9;1	9;1	Acetyl-coenzyme A synthetase 2	ACS2	sp|P52910|ACS2_YEAST Acetyl-coenzyme A synthetase 2 OS=Saccharomyces cerevisiae (strain ATCC 204508 / S288c) GN=ACS2 PE=1 SV=1	2	9	9	9	5	3	4	6	8	5	0	3	0	5	3	4	6	8	5	0	3	0	5	3	4	6	8	5	0	3	0	11.7	11.7	11.7	75.491	683	683;713	0	19.006	By MS/MS	By MS/MS	By MS/MS
P52919	P52919	5	5	5	NAP1-binding protein	NBP1	sp|P52919|NBP1_YEAST NAP1-binding protein OS=Saccharomyces cerevisiae (strain ATCC 204508 / S288c) GN=NBP1 PE=1 SV=1	1	5	5	5	1	3	3	1	1	1	0	0	0	1	3	3	1	1	1	0	0	0	1	3	3	1	1	1	0	0	0	21.9	21.9	21.9	37.353	319	319	0	10.335	By matching	By MS/MS	By MS/MS
P53008	P53008	1	1	1	Mannosyl-oligosaccharide glucosidase	CWH41	sp|P53008|CWH41_YEAST Mannosyl-oligosaccharide glucosidase OS=Saccharomyces cerevisiae (strain ATCC 204508 / S288c) GN=CWH41 PE=1 SV=1	1	1	1	1	0	1	1	1	1	0	0	0	0	0	1	1	1	1	0	0	0	0	0	1	1	1	1	0	0	0	0	2.3	2.3	2.3	96.506	833	833	0.0099368	1.5363		By MS/MS	By matching
P53012	P53012	1	1	1	FIT family protein SCS3	SCS3	sp|P53012|SCS3_YEAST FIT family protein SCS3 OS=Saccharomyces cerevisiae (strain ATCC 204508 / S288c) GN=SCS3 PE=1 SV=1	1	1	1	1	0	1	1	1	1	0	0	0	0	0	1	1	1	1	0	0	0	0	0	1	1	1	1	0	0	0	0	3.9	3.9	3.9	42.734	380	380	0	10.015		By MS/MS	By MS/MS
P53049	P53049	5	5	5	Oligomycin resistance ATP-dependent permease YOR1	YOR1	sp|P53049|YOR1_YEAST Oligomycin resistance ATP-dependent permease YOR1 OS=Saccharomyces cerevisiae (strain ATCC 204508 / S288c) GN=YOR1 PE=1 SV=1	1	5	5	5	0	3	3	0	0	0	0	0	0	0	3	3	0	0	0	0	0	0	0	3	3	0	0	0	0	0	0	4.1	4.1	4.1	166.73	1477	1477	0	6.4254		By MS/MS	By MS/MS
P53067	P53067	1	1	1	Importin subunit beta-5	KAP114	sp|P53067|IMB5_YEAST Importin subunit beta-5 OS=Saccharomyces cerevisiae (strain ATCC 204508 / S288c) GN=KAP114 PE=1 SV=1	1	1	1	1	0	1	1	0	0	0	0	0	0	0	1	1	0	0	0	0	0	0	0	1	1	0	0	0	0	0	0	1.8	1.8	1.8	113.92	1004	1004	0	10.572		By MS/MS	By MS/MS
P53075	P53075	4	4	4	Outer spore wall assembly protein SHE10	SHE10	sp|P53075|SHE10_YEAST Sensitivity to high expression protein 10 OS=Saccharomyces cerevisiae (strain ATCC 204508 / S288c) GN=SHE10 PE=1 SV=1	1	4	4	4	1	4	2	1	1	1	0	0	0	1	4	2	1	1	1	0	0	0	1	4	2	1	1	1	0	0	0	11.4	11.4	11.4	66.862	577	577	0	86.996	By matching	By MS/MS	By MS/MS
P53090	P53090	2	2	2	Aromatic/aminoadipate aminotransferase 1	ARO8	sp|P53090|ARO8_YEAST Aromatic/aminoadipate aminotransferase 1 OS=Saccharomyces cerevisiae (strain ATCC 204508 / S288c) GN=ARO8 PE=1 SV=1	1	2	2	2	0	1	2	0	0	0	0	0	0	0	1	2	0	0	0	0	0	0	0	1	2	0	0	0	0	0	0	2.8	2.8	2.8	56.177	500	500	0	13.791		By MS/MS	By MS/MS
P53091	P53091	1	1	1	DNA replication licensing factor MCM6	MCM6	sp|P53091|MCM6_YEAST DNA replication licensing factor MCM6 OS=Saccharomyces cerevisiae (strain ATCC 204508 / S288c) GN=MCM6 PE=1 SV=2	1	1	1	1	0	1	1	0	1	0	0	0	0	0	1	1	0	1	0	0	0	0	0	1	1	0	1	0	0	0	0	1.3	1.3	1.3	112.98	1017	1017	0.0049407	2.0909		By matching	By MS/MS
P53121	P53121	2	2	2	Putative flavin carrier protein 3	FLC3	sp|P53121|FLC3_YEAST Putative flavin carrier protein 3 OS=Saccharomyces cerevisiae (strain ATCC 204508 / S288c) GN=FLC3 PE=1 SV=1	1	2	2	2	0	2	0	1	1	1	0	0	1	0	2	0	1	1	1	0	0	1	0	2	0	1	1	1	0	0	1	3.2	3.2	3.2	90.76	802	802	0	6.7851		By MS/MS
P53125	P53125	1	1	1	Imitation switch two complex protein 1	ITC1	sp|P53125|ITC1_YEAST Imitation switch two complex protein 1 OS=Saccharomyces cerevisiae (strain ATCC 204508 / S288c) GN=ITC1 PE=1 SV=1	1	1	1	1	0	1	0	0	0	0	0	0	0	0	1	0	0	0	0	0	0	0	0	1	0	0	0	0	0	0	0	1.6	1.6	1.6	145.64	1264	1264	0	49.406		By MS/MS
P53131	P53131	4	4	4	Pre-mRNA-splicing factor ATP-dependent RNA helicase PRP43	PRP43	sp|P53131|PRP43_YEAST Pre-mRNA-splicing factor ATP-dependent RNA helicase PRP43 OS=Saccharomyces cerevisiae (strain ATCC 204508 / S288c) GN=PRP43 PE=1 SV=1	1	4	4	4	0	4	2	1	2	0	0	0	0	0	4	2	1	2	0	0	0	0	0	4	2	1	2	0	0	0	0	6.3	6.3	6.3	87.561	767	767	0	6.8975		By MS/MS	By MS/MS
P53135	P53135	3	3	3	DNA replication regulator SLD3	SLD3	sp|P53135|SLD3_YEAST DNA replication regulator SLD3 OS=Saccharomyces cerevisiae (strain ATCC 204508 / S288c) GN=SLD3 PE=1 SV=1	1	3	3	3	0	1	2	1	0	0	0	0	0	0	1	2	1	0	0	0	0	0	0	1	2	1	0	0	0	0	0	6.4	6.4	6.4	77.297	668	668	0	6.4185		By MS/MS	By MS/MS
P53154	P53154	2	2	2	Glycerol uptake protein 1	GUP1	sp|P53154|GUP1_YEAST Glycerol uptake protein 1 OS=Saccharomyces cerevisiae (strain ATCC 204508 / S288c) GN=GUP1 PE=1 SV=1	1	2	2	2	0	2	0	0	0	0	0	0	0	0	2	0	0	0	0	0	0	0	0	2	0	0	0	0	0	0	0	5	5	5	65.339	560	560	0	20.589		By MS/MS
P53155	P53155	1	1	1	Uncharacterized protein YGL082W	YGL082W	sp|P53155|YGI2_YEAST Uncharacterized protein YGL082W OS=Saccharomyces cerevisiae (strain ATCC 204508 / S288c) GN=YGL082W PE=1 SV=1	1	1	1	1	0	1	1	0	1	0	0	0	0	0	1	1	0	1	0	0	0	0	0	1	1	0	1	0	0	0	0	2.1	2.1	2.1	43.321	381	381	0.0091408	1.5812		By matching	By MS/MS
P53166	P53166	13	13	13	ATP-dependent RNA helicase MRH4, mitochondrial	MRH4	sp|P53166|MRH4_YEAST ATP-dependent RNA helicase MRH4, mitochondrial OS=Saccharomyces cerevisiae (strain ATCC 204508 / S288c) GN=MRH4 PE=1 SV=1	1	13	13	13	0	13	10	7	3	0	0	0	0	0	13	10	7	3	0	0	0	0	0	13	10	7	3	0	0	0	0	31.4	31.4	31.4	63.057	561	561	0	60.577		By MS/MS	By MS/MS
P53188	P53188	3	3	3	rRNA-processing protein CGR1	CGR1	sp|P53188|CGR1_YEAST rRNA-processing protein CGR1 OS=Saccharomyces cerevisiae (strain ATCC 204508 / S288c) GN=CGR1 PE=1 SV=1	1	3	3	3	1	0	1	3	1	0	0	1	0	1	0	1	3	1	0	0	1	0	1	0	1	3	1	0	0	1	0	30	30	30	14.417	120	120	0.0011186	3.0055	By MS/MS		By matching
P53192	P53192	1	1	1	Golgi to ER traffic protein 1	GET1	sp|P53192|GET1_YEAST Golgi to ER traffic protein 1 OS=Saccharomyces cerevisiae (strain ATCC 204508 / S288c) GN=GET1 PE=1 SV=1	1	1	1	1	0	1	1	0	0	0	0	0	0	0	1	1	0	0	0	0	0	0	0	1	1	0	0	0	0	0	0	5.1	5.1	5.1	27.092	235	235	0.0010235	2.3006		By MS/MS	By matching
P53199	P53199	5	5	5	Sterol-4-alpha-carboxylate 3-dehydrogenase, decarboxylating	ERG26	sp|P53199|ERG26_YEAST Sterol-4-alpha-carboxylate 3-dehydrogenase, decarboxylating OS=Saccharomyces cerevisiae (strain ATCC 204508 / S288c) GN=ERG26 PE=1 SV=1	1	5	5	5	2	4	3	2	1	1	0	1	0	2	4	3	2	1	1	0	1	0	2	4	3	2	1	1	0	1	0	14.9	14.9	14.9	38.706	349	349	0	71.809	By MS/MS	By MS/MS	By MS/MS
P53203	P53203	4	4	4	Peroxisomal membrane protein PEX31	PEX31	sp|P53203|PEX31_YEAST Peroxisomal membrane protein PEX31 OS=Saccharomyces cerevisiae (strain ATCC 204508 / S288c) GN=PEX31 PE=1 SV=1	1	4	4	4	0	4	2	0	0	0	0	0	0	0	4	2	0	0	0	0	0	0	0	4	2	0	0	0	0	0	0	14.3	14.3	14.3	52.942	462	462	0	21.58		By MS/MS	By matching
P53206	P53206	4	4	4	Putative cysteine synthase	YGR012W	sp|P53206|CYSK_YEAST Putative cysteine synthase OS=Saccharomyces cerevisiae (strain ATCC 204508 / S288c) GN=YGR012W PE=1 SV=1	1	4	4	4	0	3	1	0	0	0	0	1	0	0	3	1	0	0	0	0	1	0	0	3	1	0	0	0	0	1	0	13.7	13.7	13.7	42.8	393	393	0	10.343		By MS/MS	By matching
P53220	P53220	4	4	4	Mitochondrial import inner membrane translocase subunit TIM21	TIM21	sp|P53220|TIM21_YEAST Mitochondrial import inner membrane translocase subunit TIM21 OS=Saccharomyces cerevisiae (strain ATCC 204508 / S288c) GN=TIM21 PE=1 SV=1	1	4	4	4	0	2	1	1	2	2	1	1	0	0	2	1	1	2	2	1	1	0	0	2	1	1	2	2	1	1	0	15.5	15.5	15.5	27.205	239	239	0	9.8038		By MS/MS	By MS/MS
P53221	P53221	32	3	3	60S ribosomal protein L26-B	RPL26B	sp|P53221|RL26B_YEAST 60S ribosomal protein L26-B OS=Saccharomyces cerevisiae (strain ATCC 204508 / S288c) GN=RPL26B PE=1 SV=2	1	32	3	3	16	19	19	29	27	17	8	19	0	1	0	1	2	2	1	0	2	0	1	0	1	2	2	1	0	2	0	89.8	11	11	14.235	127	127	0	6.5125	By MS/MS	By matching	By MS/MS
P53252	P53252	19	19	18	Sphingolipid long chain base-responsive protein PIL1	PIL1	sp|P53252|PIL1_YEAST Sphingolipid long chain base-responsive protein PIL1 OS=Saccharomyces cerevisiae (strain ATCC 204508 / S288c) GN=PIL1 PE=1 SV=1	1	19	19	18	2	13	13	12	10	7	2	9	1	2	13	13	12	10	7	2	9	1	2	12	12	11	10	7	1	9	1	49.9	49.9	44.8	38.349	339	339	0	90.338	By MS/MS	By MS/MS	By MS/MS
P53253	P53253	4	4	4	Protein NNF2	NNF2	sp|P53253|NNF2_YEAST Protein NNF2 OS=Saccharomyces cerevisiae (strain ATCC 204508 / S288c) GN=NNF2 PE=1 SV=1	1	4	4	4	0	4	2	0	0	0	0	0	0	0	4	2	0	0	0	0	0	0	0	4	2	0	0	0	0	0	0	8.4	8.4	8.4	106.46	936	936	0	18.331		By MS/MS	By matching
P53254	P53254	10	10	10	U3 small nucleolar RNA-associated protein 22	UTP22	sp|P53254|UTP22_YEAST U3 small nucleolar RNA-associated protein 22 OS=Saccharomyces cerevisiae (strain ATCC 204508 / S288c) GN=UTP22 PE=1 SV=1	1	10	10	10	2	7	7	4	5	2	1	2	0	2	7	7	4	5	2	1	2	0	2	7	7	4	5	2	1	2	0	9.9	9.9	9.9	140.48	1237	1237	0	61.842	By matching	By MS/MS	By MS/MS
P53258	P53258	3	3	3	GTPase-activating protein GYP2	MDR1	sp|P53258|GYP2_YEAST GTPase-activating protein GYP2 OS=Saccharomyces cerevisiae (strain ATCC 204508 / S288c) GN=MDR1 PE=1 SV=1	1	3	3	3	1	1	2	3	2	1	0	0	0	1	1	2	3	2	1	0	0	0	1	1	2	3	2	1	0	0	0	3.8	3.8	3.8	109.26	950	950	0	4.0991	By matching	By MS/MS	By MS/MS
P53261	P53261	3	3	3	Pescadillo homolog	NOP7	sp|P53261|PESC_YEAST Pescadillo homolog OS=Saccharomyces cerevisiae (strain ATCC 204508 / S288c) GN=NOP7 PE=1 SV=1	1	3	3	3	0	3	2	0	0	0	0	0	0	0	3	2	0	0	0	0	0	0	0	3	2	0	0	0	0	0	0	9.8	9.8	9.8	69.876	605	605	0	34.652		By MS/MS	By MS/MS
P53266	P53266	2	2	2	Cytochrome oxidase assembly protein SHY1	SHY1	sp|P53266|SHY1_YEAST Cytochrome oxidase assembly protein SHY1 OS=Saccharomyces cerevisiae (strain ATCC 204508 / S288c) GN=SHY1 PE=1 SV=1	1	2	2	2	0	2	1	1	0	0	0	1	0	0	2	1	1	0	0	0	1	0	0	2	1	1	0	0	0	1	0	5.1	5.1	5.1	45.055	389	389	0	6.3436		By MS/MS	By matching
P53272	P53272	1	1	1	Uncharacterized protein YGR122W		sp|P53272|YG34_YEAST Uncharacterized protein YGR122W OS=Saccharomyces cerevisiae (strain ATCC 204508 / S288c) GN=YGR122W PE=1 SV=1	1	1	1	1	0	1	0	0	0	0	0	0	0	0	1	0	0	0	0	0	0	0	0	1	0	0	0	0	0	0	0	3.2	3.2	3.2	45.304	402	402	0.005848	2.0228		By MS/MS
P53273	P53273	2	2	2	Uncharacterized vacuolar membrane protein YGR125W		sp|P53273|YG35_YEAST Uncharacterized vacuolar membrane protein YGR125W OS=Saccharomyces cerevisiae (strain ATCC 204508 / S288c) GN=YGR125W PE=1 SV=1	1	2	2	2	0	0	2	1	1	0	0	0	0	0	0	2	1	1	0	0	0	0	0	0	2	1	1	0	0	0	0	2.8	2.8	2.8	116.97	1036	1036	0	3.8112			By MS/MS
P53283	P53283	2	2	2	Polyamine transporter 2	TPO2	sp|P53283|TPO2_YEAST Polyamine transporter 2 OS=Saccharomyces cerevisiae (strain ATCC 204508 / S288c) GN=TPO2 PE=1 SV=1	1	2	2	2	0	1	2	0	0	0	0	0	0	0	1	2	0	0	0	0	0	0	0	1	2	0	0	0	0	0	0	1.6	1.6	1.6	67.588	614	614	0.0057859	1.9469		By MS/MS	By MS/MS
P53286	P53286	2	2	2	Protein BTN2	BTN2	sp|P53286|BTN2_YEAST Protein BTN2 OS=Saccharomyces cerevisiae (strain ATCC 204508 / S288c) GN=BTN2 PE=1 SV=1	1	2	2	2	0	0	2	0	1	0	0	0	0	0	0	2	0	1	0	0	0	0	0	0	2	0	1	0	0	0	0	5.9	5.9	5.9	47.167	410	410	0.0010776	2.6697			By MS/MS
P53292	P53292	7	7	7	37S ribosomal protein S35, mitochondrial	MRPS35	sp|P53292|RT35_YEAST 37S ribosomal protein S35, mitochondrial OS=Saccharomyces cerevisiae (strain ATCC 204508 / S288c) GN=MRPS35 PE=1 SV=1	1	7	7	7	3	3	6	2	2	3	1	0	0	3	3	6	2	2	3	1	0	0	3	3	6	2	2	3	1	0	0	23.2	23.2	23.2	39.575	345	345	0	21.678	By matching	By MS/MS	By MS/MS
P53305	P53305	4	4	4	Mitochondrial 37S ribosomal protein S27	RSM27	sp|P53305|RT27_YEAST Mitochondral 37S ribosomal protein S27 OS=Saccharomyces cerevisiae (strain ATCC 204508 / S288c) GN=RSM27 PE=1 SV=1	1	4	4	4	1	3	1	1	0	0	0	1	0	1	3	1	1	0	0	0	1	0	1	3	1	1	0	0	0	1	0	43.6	43.6	43.6	12.392	110	110	0	9.8906	By MS/MS	By MS/MS	By MS/MS
P53313	P53313	5	5	5	Protein SDA1	SDA1	sp|P53313|SDA1_YEAST Protein SDA1 OS=Saccharomyces cerevisiae (strain ATCC 204508 / S288c) GN=SDA1 PE=1 SV=1	1	5	5	5	1	3	1	2	1	1	0	0	0	1	3	1	2	1	1	0	0	0	1	3	1	2	1	1	0	0	0	9.1	9.1	9.1	86.617	767	767	0	17.626	By matching	By MS/MS	By MS/MS
P53326	P53326	1	1	1	Uncharacterized protein YGR266W	YGR266W	sp|P53326|YG5L_YEAST Uncharacterized protein YGR266W OS=Saccharomyces cerevisiae (strain ATCC 204508 / S288c) GN=YGR266W PE=1 SV=1	1	1	1	1	0	1	1	1	0	0	0	0	0	0	1	1	1	0	0	0	0	0	0	1	1	1	0	0	0	0	0	2.1	2.1	2.1	81.19	701	701	0.0065728	1.7872		By MS/MS	By matching
P53334	P53334	4	4	4	Probable family 17 glucosidase SCW4	SCW4	sp|P53334|SCW4_YEAST Probable family 17 glucosidase SCW4 OS=Saccharomyces cerevisiae (strain ATCC 204508 / S288c) GN=SCW4 PE=1 SV=1	1	4	4	4	0	3	4	1	1	0	0	1	0	0	3	4	1	1	0	0	1	0	0	3	4	1	1	0	0	1	0	12.7	12.7	12.7	40.173	386	386	0	24.192		By MS/MS	By MS/MS
P53335	P53335	5	5	5	Protein PXR1	PXR1	sp|P53335|PXR1_YEAST Protein PXR1 OS=Saccharomyces cerevisiae (strain ATCC 204508 / S288c) GN=PXR1 PE=1 SV=1	1	5	5	5	2	2	2	3	4	3	0	0	0	2	2	2	3	4	3	0	0	0	2	2	2	3	4	3	0	0	0	13.3	13.3	13.3	31.311	271	271	0	8.8225	By MS/MS	By MS/MS	By MS/MS
P53337	P53337	2	2	2	ER-derived vesicles protein ERV29	ERV29	sp|P53337|ERV29_YEAST ER-derived vesicles protein ERV29 OS=Saccharomyces cerevisiae (strain ATCC 204508 / S288c) GN=ERV29 PE=1 SV=1	1	2	2	2	0	1	2	1	1	1	1	0	0	0	1	2	1	1	1	1	0	0	0	1	2	1	1	1	1	0	0	12.9	12.9	12.9	35.012	310	310	0	49.359		By MS/MS	By matching
P53437	P53437	1	1	1	RNA polymerase I-specific transcription initiation factor RRN9	RRN9	sp|P53437|RRN9_YEAST RNA polymerase I-specific transcription initiation factor RRN9 OS=Saccharomyces cerevisiae (strain ATCC 204508 / S288c) GN=RRN9 PE=1 SV=1	1	1	1	1	0	0	1	1	0	0	1	0	0	0	0	1	1	0	0	1	0	0	0	0	1	1	0	0	1	0	0	2.7	2.7	2.7	42.813	365	365	1	-2			By MS/MS
P53541	P53541	1	1	1	Putative meiotic phospholipase SPO1	SPO1	sp|P53541|SPO1_YEAST Putative meiotic phospholipase SPO1 OS=Saccharomyces cerevisiae (strain ATCC 204508 / S288c) GN=SPO1 PE=1 SV=2	1	1	1	1	1	1	1	1	1	0	1	0	0	1	1	1	1	1	0	1	0	0	1	1	1	1	1	0	1	0	0	1.4	1.4	1.4	72.186	631	631	0.0099728	1.545	By matching	By MS/MS	By matching
P53549	P53549	8	7	7	26S protease subunit RPT4	RPT4	sp|P53549|PRS10_YEAST 26S protease subunit RPT4 OS=Saccharomyces cerevisiae (strain ATCC 204508 / S288c) GN=RPT4 PE=1 SV=4	1	8	7	7	3	4	5	2	4	3	3	1	0	2	4	4	2	4	2	2	1	0	2	4	4	2	4	2	2	1	0	19	16.2	16.2	49.408	437	437	0	9.4363	By MS/MS	By MS/MS	By MS/MS
P53551	P53551	18	18	18	Histone H1	HHO1	sp|P53551|H1_YEAST Histone H1 OS=Saccharomyces cerevisiae (strain ATCC 204508 / S288c) GN=HHO1 PE=1 SV=1	1	18	18	18	7	9	12	13	14	8	3	11	2	7	9	12	13	14	8	3	11	2	7	9	12	13	14	8	3	11	2	58.5	58.5	58.5	27.803	258	258	0	148.33	By MS/MS	By MS/MS	By MS/MS
P53552	P53552	1	1	1	THO complex subunit 2	THO2	sp|P53552|THO2_YEAST THO complex subunit 2 OS=Saccharomyces cerevisiae (strain ATCC 204508 / S288c) GN=THO2 PE=1 SV=1	1	1	1	1	0	1	1	0	0	0	0	0	0	0	1	1	0	0	0	0	0	0	0	1	1	0	0	0	0	0	0	0.9	0.9	0.9	183.93	1597	1597	0	4.9662		By MS/MS	By matching
P53599	P53599	1	1	1	MAP kinase kinase kinase SSK2	SSK2	sp|P53599|SSK2_YEAST MAP kinase kinase kinase SSK2 OS=Saccharomyces cerevisiae (strain ATCC 204508 / S288c) GN=SSK2 PE=1 SV=1	1	1	1	1	0	0	0	1	0	0	0	0	0	0	0	0	1	0	0	0	0	0	0	0	0	1	0	0	0	0	0	0.4	0.4	0.4	180.53	1579	1579	1	-2
P53600	P53600	1	1	1	Coatomer subunit zeta	RET3	sp|P53600|COPZ_YEAST Coatomer subunit zeta OS=Saccharomyces cerevisiae (strain ATCC 204508 / S288c) GN=RET3 PE=1 SV=1	1	1	1	1	0	1	0	0	0	0	0	0	0	0	1	0	0	0	0	0	0	0	0	1	0	0	0	0	0	0	0	14.3	14.3	14.3	21.687	189	189	0	13.297		By MS/MS
P53622	P53622	5	5	5	Coatomer subunit alpha	COP1	sp|P53622|COPA_YEAST Coatomer subunit alpha OS=Saccharomyces cerevisiae (strain ATCC 204508 / S288c) GN=COP1 PE=1 SV=2	1	5	5	5	2	4	2	1	0	1	0	0	0	2	4	2	1	0	1	0	0	0	2	4	2	1	0	1	0	0	0	3.9	3.9	3.9	135.61	1201	1201	0	5.1384	By MS/MS	By MS/MS	By matching
P53629	P53629	1	1	1	Sterol O-acyltransferase 2	ARE2	sp|P53629|ARE2_YEAST Sterol O-acyltransferase 2 OS=Saccharomyces cerevisiae (strain ATCC 204508 / S288c) GN=ARE2 PE=1 SV=1	1	1	1	1	0	1	1	0	1	0	0	1	0	0	1	1	0	1	0	0	1	0	0	1	1	0	1	0	0	1	0	1.7	1.7	1.7	74.022	642	642	0	6.0374		By MS/MS	By MS/MS
P53632	P53632	2	2	1	Poly(A) RNA polymerase protein 2	PAP2	sp|P53632|PAP2_YEAST Poly(A) RNA polymerase protein 2 OS=Saccharomyces cerevisiae (strain ATCC 204508 / S288c) GN=PAP2 PE=1 SV=1	1	2	2	1	0	1	1	1	1	1	1	0	0	0	1	1	1	1	1	1	0	0	0	0	1	1	1	1	1	0	0	3.3	3.3	1.5	66.03	584	584	0.0011429	3.2025		By MS/MS	By matching
P53633	P53633	1	1	1	Prenylated Rab acceptor 1	YIP3	sp|P53633|PRA1_YEAST Prenylated Rab acceptor 1 OS=Saccharomyces cerevisiae (strain ATCC 204508 / S288c) GN=YIP3 PE=1 SV=2	1	1	1	1	0	1	1	0	0	0	0	0	0	0	1	1	0	0	0	0	0	0	0	1	1	0	0	0	0	0	0	6.8	6.8	6.8	19.411	176	176	0.0010787	2.6737		By MS/MS	By matching
P53691	P53691	1	1	1	Peptidyl-prolyl cis-trans isomerase CPR6	CPR6	sp|P53691|PPID_YEAST Peptidyl-prolyl cis-trans isomerase CPR6 OS=Saccharomyces cerevisiae (strain ATCC 204508 / S288c) GN=CPR6 PE=1 SV=1	1	1	1	1	0	1	1	0	0	0	0	0	0	0	1	1	0	0	0	0	0	0	0	1	1	0	0	0	0	0	0	3.8	3.8	3.8	42.071	371	371	0.0010246	2.3126		By matching	By MS/MS
P53721	P53721	6	6	6	Respiratory supercomplex factor 2, mitochondrial	RCF2	sp|P53721|RCF2_YEAST Respiratory supercomplex factor 2, mitochondrial OS=Saccharomyces cerevisiae (strain ATCC 204508 / S288c) GN=RCF2 PE=1 SV=1	1	6	6	6	4	3	2	5	5	4	1	6	1	4	3	2	5	5	4	1	6	1	4	3	2	5	5	4	1	6	1	17	17	17	25.344	224	224	0	10.592	By MS/MS	By matching	By matching
P53723	P53723	5	5	5	UPF0674 endoplasmic reticulum membrane protein YNR021W		sp|P53723|YN8B_YEAST UPF0674 endoplasmic reticulum membrane protein YNR021W OS=Saccharomyces cerevisiae (strain ATCC 204508 / S288c) GN=YNR021W PE=1 SV=3	1	5	5	5	1	3	3	3	2	1	1	3	0	1	3	3	3	2	1	1	3	0	1	3	3	3	2	1	1	3	0	15.3	15.3	15.3	47.093	404	404	0	42.512	By matching	By MS/MS	By MS/MS
P53731	P53731	2	2	2	Actin-related protein 2/3 complex subunit 2	ARC35	sp|P53731|ARPC2_YEAST Actin-related protein 2/3 complex subunit 2 OS=Saccharomyces cerevisiae (strain ATCC 204508 / S288c) GN=ARC35 PE=1 SV=1	1	2	2	2	0	1	2	0	0	0	0	0	0	0	1	2	0	0	0	0	0	0	0	1	2	0	0	0	0	0	0	8.8	8.8	8.8	39.566	342	342	0	15.693		By MS/MS	By MS/MS
P53732	P53732	5	5	5	37S ribosomal protein S12, mitochondrial	MRPS12	sp|P53732|RT12_YEAST 37S ribosomal protein S12, mitochondrial OS=Saccharomyces cerevisiae (strain ATCC 204508 / S288c) GN=MRPS12 PE=1 SV=1	1	5	5	5	1	5	2	2	1	0	1	1	1	1	5	2	2	1	0	1	1	1	1	5	2	2	1	0	1	1	1	37.9	37.9	37.9	16.916	153	153	0	34.092	By matching	By MS/MS	By MS/MS
P53736	P53736	1	1	1	Uncharacterized protein YNR040W		sp|P53736|YN8O_YEAST Uncharacterized protein YNR040W OS=Saccharomyces cerevisiae (strain ATCC 204508 / S288c) GN=YNR040W PE=1 SV=1	1	1	1	1	0	1	1	0	0	0	0	0	0	0	1	1	0	0	0	0	0	0	0	1	1	0	0	0	0	0	0	5.1	5.1	5.1	28.636	256	256	0	3.3168		By MS/MS	By MS/MS
P53742	P53742	18	18	18	Nucleolar GTP-binding protein 2	NOG2	sp|P53742|NOG2_YEAST Nucleolar GTP-binding protein 2 OS=Saccharomyces cerevisiae (strain ATCC 204508 / S288c) GN=NOG2 PE=1 SV=1	1	18	18	18	7	12	14	14	14	4	3	5	0	7	12	14	14	14	4	3	5	0	7	12	14	14	14	4	3	5	0	34.6	34.6	34.6	55.488	486	486	0	323.31	By MS/MS	By MS/MS	By MS/MS
P53865	P53865	1	1	1	Chaotic nuclear migration protein 67	CNM67	sp|P53865|CNM67_YEAST Chaotic nuclear migration protein 67 OS=Saccharomyces cerevisiae (strain ATCC 204508 / S288c) GN=CNM67 PE=1 SV=1	1	1	1	1	0	0	1	0	1	0	0	0	0	0	0	1	0	1	0	0	0	0	0	0	1	0	1	0	0	0	0	2.1	2.1	2.1	67.399	581	581	0.0010373	2.4478			By MS/MS
P53878	P53878	5	5	5	Uncharacterized oxidoreductase YNL181W		sp|P53878|YNS1_YEAST Uncharacterized oxidoreductase YNL181W OS=Saccharomyces cerevisiae (strain ATCC 204508 / S288c) GN=YNL181W PE=1 SV=2	1	5	5	5	0	5	3	2	0	0	0	0	0	0	5	3	2	0	0	0	0	0	0	5	3	2	0	0	0	0	0	15.2	15.2	15.2	46.502	407	407	0	10.271		By MS/MS	By matching
P53879	P53879	5	5	5	GTP-binding protein RHO5	RHO5	sp|P53879|RHO5_YEAST GTP-binding protein RHO5 OS=Saccharomyces cerevisiae (strain ATCC 204508 / S288c) GN=RHO5 PE=1 SV=2	1	5	5	5	0	4	2	0	0	0	0	0	0	0	4	2	0	0	0	0	0	0	0	4	2	0	0	0	0	0	0	20.8	20.8	20.8	36.818	331	331	0	33.482		By MS/MS	By MS/MS
P53883	P53883	1	1	1	Nucleolar protein 13	NOP13	sp|P53883|NOP13_YEAST Nucleolar protein 13 OS=Saccharomyces cerevisiae (strain ATCC 204508 / S288c) GN=NOP13 PE=1 SV=2	1	1	1	1	1	0	0	1	1	1	0	1	1	1	0	0	1	1	1	0	1	1	1	0	0	1	1	1	0	1	1	2.5	2.5	2.5	45.609	403	403	0.0010917	2.7698	By matching
P53903	P53903	1	1	1	Processing of GAS1 and ALP protein 2	PGA2	sp|P53903|PGA2_YEAST Processing of GAS1 and ALP protein 2 OS=Saccharomyces cerevisiae (strain ATCC 204508 / S288c) GN=PGA2 PE=1 SV=3	1	1	1	1	0	1	1	1	0	0	0	0	0	0	1	1	1	0	0	0	0	0	0	1	1	1	0	0	0	0	0	11.6	11.6	11.6	15.053	129	129	0	3.6642		By MS/MS	By MS/MS
P53914	P53914	9	9	9	UPF0202 protein KRE33	KRE33	sp|P53914|KRE33_YEAST UPF0202 protein KRE33 OS=Saccharomyces cerevisiae (strain ATCC 204508 / S288c) GN=KRE33 PE=1 SV=1	1	9	9	9	2	6	7	3	6	3	2	1	0	2	6	7	3	6	3	2	1	0	2	6	7	3	6	3	2	1	0	10	10	10	119.35	1056	1056	0	23.881	By matching	By MS/MS	By MS/MS
P53938	P53938	1	1	1	N-glycosylation protein EOS1	EOS1	sp|P53938|EOS1_YEAST N-glycosylation protein EOS1 OS=Saccharomyces cerevisiae (strain ATCC 204508 / S288c) GN=EOS1 PE=1 SV=1	1	1	1	1	1	1	0	1	0	0	0	0	0	1	1	0	1	0	0	0	0	0	1	1	0	1	0	0	0	0	0	3.8	3.8	3.8	41.673	366	366	0.0066163	1.8413	By MS/MS	By matching
P53941	P53941	6	6	6	U3 small nucleolar ribonucleoprotein protein IMP4	IMP4	sp|P53941|IMP4_YEAST U3 small nucleolar ribonucleoprotein protein IMP4 OS=Saccharomyces cerevisiae (strain ATCC 204508 / S288c) GN=IMP4 PE=1 SV=1	1	6	6	6	5	0	2	4	5	3	0	2	0	5	0	2	4	5	3	0	2	0	5	0	2	4	5	3	0	2	0	17.9	17.9	17.9	33.482	290	290	0	14.64	By MS/MS		By MS/MS
P53955	P53955	5	5	5	Phosphatidylinositol 4,5-bisphosphate-binding protein SLM2	SLM2	sp|P53955|SLM2_YEAST Phosphatidylinositol 4,5-bisphosphate-binding protein SLM2 OS=Saccharomyces cerevisiae (strain ATCC 204508 / S288c) GN=SLM2 PE=1 SV=1	1	5	5	5	2	1	5	2	2	2	1	2	0	2	1	5	2	2	2	1	2	0	2	1	5	2	2	2	1	2	0	9	9	9	74.784	656	656	0	5.6229	By matching	By MS/MS	By MS/MS
P53969	P53969	3	3	3	Sorting assembly machinery 50 kDa subunit	SAM50	sp|P53969|SAM50_YEAST Sorting assembly machinery 50 kDa subunit OS=Saccharomyces cerevisiae (strain ATCC 204508 / S288c) GN=SAM50 PE=1 SV=1	1	3	3	3	0	2	2	1	0	0	0	0	0	0	2	2	1	0	0	0	0	0	0	2	2	1	0	0	0	0	0	12.8	12.8	12.8	54.405	484	484	0	18.454		By MS/MS	By MS/MS
P53978	P53978	7	1	1	Elongation factor 3B	HEF3	sp|P53978|EF3B_YEAST Elongation factor 3B OS=Saccharomyces cerevisiae (strain ATCC 204508 / S288c) GN=HEF3 PE=1 SV=2	1	7	1	1	4	4	3	5	3	2	0	2	1	0	1	0	0	0	0	0	0	0	0	1	0	0	0	0	0	0	0	6.4	1.3	1.3	115.87	1044	1044	1	-2	By matching	By MS/MS	By matching
P53983	P53983	1	1	1	Protein ASI3	ASI3	sp|P53983|ASI3_YEAST Protein ASI3 OS=Saccharomyces cerevisiae (strain ATCC 204508 / S288c) GN=ASI3 PE=1 SV=2	1	1	1	1	0	1	0	0	0	0	0	0	0	0	1	0	0	0	0	0	0	0	0	1	0	0	0	0	0	0	0	2.5	2.5	2.5	77.648	676	676	0.0099819	1.5479		By MS/MS
P54003	P54003	2	2	2	Protein SUR7	SUR7	sp|P54003|SUR7_YEAST Protein SUR7 OS=Saccharomyces cerevisiae (strain ATCC 204508 / S288c) GN=SUR7 PE=1 SV=1	1	2	2	2	1	2	1	1	1	1	0	1	0	1	2	1	1	1	1	0	1	0	1	2	1	1	1	1	0	1	0	17.5	17.5	17.5	33.829	302	302	0	4.2563	By matching	By MS/MS	By MS/MS
P54115	P54115	16	16	16	Magnesium-activated aldehyde dehydrogenase, cytosolic	ALD6	sp|P54115|ALDH6_YEAST Magnesium-activated aldehyde dehydrogenase, cytosolic OS=Saccharomyces cerevisiae (strain ATCC 204508 / S288c) GN=ALD6 PE=1 SV=4	1	16	16	16	7	8	9	5	8	5	2	5	2	7	8	9	5	8	5	2	5	2	7	8	9	5	8	5	2	5	2	36.8	36.8	36.8	54.414	500	500	0	58.406	By MS/MS	By MS/MS	By MS/MS
P54781	P54781	3	3	3	Cytochrome P450 61	ERG5	sp|P54781|ERG5_YEAST Cytochrome P450 61 OS=Saccharomyces cerevisiae (strain ATCC 204508 / S288c) GN=ERG5 PE=1 SV=1	1	3	3	3	1	3	1	2	0	1	0	0	0	1	3	1	2	0	1	0	0	0	1	3	1	2	0	1	0	0	0	8	8	8	61.334	538	538	0	5.9408	By matching	By MS/MS	By MS/MS
P54837	P54837	1	1	1	Endoplasmic reticulum vesicle protein 25	ERV25	sp|P54837|TMEDA_YEAST Endoplasmic reticulum vesicle protein 25 OS=Saccharomyces cerevisiae (strain ATCC 204508 / S288c) GN=ERV25 PE=1 SV=1	1	1	1	1	0	0	1	0	0	0	0	0	0	0	0	1	0	0	0	0	0	0	0	0	1	0	0	0	0	0	0	6.2	6.2	6.2	24.106	211	211	0.0010183	2.275			By MS/MS
P54860	P54860	2	2	2	E4 ubiquitin-protein ligase UFD2	UFD2	sp|P54860|UFD2_YEAST E4 ubiquitin-protein ligase UFD2 OS=Saccharomyces cerevisiae (strain ATCC 204508 / S288c) GN=UFD2 PE=1 SV=3	1	2	2	2	0	2	1	0	0	0	0	0	0	0	2	1	0	0	0	0	0	0	0	2	1	0	0	0	0	0	0	3.9	3.9	3.9	109.91	961	961	0	6.8486		By MS/MS	By matching
P54861	P54861	7	7	7	Dynamin-related protein DNM1	DNM1	sp|P54861|DNM1_YEAST Dynamin-related protein DNM1 OS=Saccharomyces cerevisiae (strain ATCC 204508 / S288c) GN=DNM1 PE=1 SV=1	1	7	7	7	0	6	6	1	1	0	1	0	0	0	6	6	1	1	0	1	0	0	0	6	6	1	1	0	1	0	0	11.6	11.6	11.6	84.971	757	757	0	40.893		By MS/MS	By MS/MS
P60010	P60010	14	14	14	Actin	ACT1	sp|P60010|ACT_YEAST Actin OS=Saccharomyces cerevisiae (strain ATCC 204508 / S288c) GN=ACT1 PE=1 SV=1	1	14	14	14	5	11	12	8	8	7	3	8	1	5	11	12	8	8	7	3	8	1	5	11	12	8	8	7	3	8	1	31.7	31.7	31.7	41.689	375	375	0	139.66	By MS/MS	By MS/MS	By MS/MS
P61830	P61830	9	9	9	Histone H3	HHT1	sp|P61830|H3_YEAST Histone H3 OS=Saccharomyces cerevisiae (strain ATCC 204508 / S288c) GN=HHT1 PE=1 SV=2	1	9	9	9	2	6	6	8	8	6	3	6	1	2	6	6	8	8	6	3	6	1	2	6	6	8	8	6	3	6	1	36	36	36	15.356	136	136	0	35.374	By matching	By MS/MS	By MS/MS
P69771	P69771	2	2	2	Vacuolar protein-sorting-associated protein 46	DID2	sp|P69771|DID2_YEAST Vacuolar protein-sorting-associated protein 46 OS=Saccharomyces cerevisiae (strain ATCC 204508 / S288c) GN=DID2 PE=1 SV=1	1	2	2	2	1	1	1	2	1	0	0	0	0	1	1	1	2	1	0	0	0	0	1	1	1	2	1	0	0	0	0	11.8	11.8	11.8	23.091	204	204	0	67.882	By matching	By MS/MS	By matching
P81450	P81450	1	1	1	ATP synthase subunit J, mitochondrial	ATP18	sp|P81450|ATP18_YEAST ATP synthase subunit J, mitochondrial OS=Saccharomyces cerevisiae (strain ATCC 204508 / S288c) GN=ATP18 PE=1 SV=1	1	1	1	1	1	0	0	0	0	1	0	1	1	1	0	0	0	0	1	0	1	1	1	0	0	0	0	1	0	1	1	15.3	15.3	15.3	6.6877	59	59	0.0049068	2.0449	By MS/MS
P87262	P87262	10	2	2	60S ribosomal protein L34-A	RPL34A	sp|P87262|RL34A_YEAST 60S ribosomal protein L34-A OS=Saccharomyces cerevisiae (strain ATCC 204508 / S288c) GN=RPL34A PE=1 SV=1	1	10	2	2	5	8	8	8	6	2	2	5	0	0	2	2	1	0	0	0	0	0	0	2	2	1	0	0	0	0	0	46.3	11.6	11.6	13.639	121	121	0	8.0917	By matching	By MS/MS	By MS/MS
Q00055	Q00055	4	4	4	Glycerol-3-phosphate dehydrogenase [NAD(+)] 1	GPD1	sp|Q00055|GPD1_YEAST Glycerol-3-phosphate dehydrogenase [NAD(+)] 1 OS=Saccharomyces cerevisiae (strain ATCC 204508 / S288c) GN=GPD1 PE=1 SV=4	1	4	4	4	0	3	2	1	2	0	0	1	1	0	3	2	1	2	0	0	1	1	0	3	2	1	2	0	0	1	1	15.9	15.9	15.9	42.868	391	391	0	89.924		By MS/MS	By MS/MS
Q00402	Q00402	2	2	2	Nuclear migration protein NUM1	NUM1	sp|Q00402|NUM1_YEAST Nuclear migration protein NUM1 OS=Saccharomyces cerevisiae (strain ATCC 204508 / S288c) GN=NUM1 PE=1 SV=2	1	2	2	2	1	1	1	2	0	0	0	0	0	1	1	1	2	0	0	0	0	0	1	1	1	2	0	0	0	0	0	0.7	0.7	0.7	313.03	2748	2748	0	3.6822	By matching	By MS/MS	By matching
Q00416	Q00416	4	4	4	Helicase SEN1	SEN1	sp|Q00416|SEN1_YEAST Helicase SEN1 OS=Saccharomyces cerevisiae (strain ATCC 204508 / S288c) GN=SEN1 PE=1 SV=2	1	4	4	4	2	2	1	2	2	1	0	1	0	2	2	1	2	2	1	0	1	0	2	2	1	2	2	1	0	1	0	2.4	2.4	2.4	252.49	2231	2231	0	7.4979	By matching	By MS/MS	By matching
Q00711;P47052	Q00711	4;1	4;1	4;1	Succinate dehydrogenase [ubiquinone] flavoprotein subunit, mitochondrial	SDH1	sp|Q00711|DHSA_YEAST Succinate dehydrogenase [ubiquinone] flavoprotein subunit, mitochondrial OS=Saccharomyces cerevisiae (strain ATCC 204508 / S288c) GN=SDH1 PE=1 SV=1	2	4	4	4	0	2	2	1	0	0	0	1	0	0	2	2	1	0	0	0	1	0	0	2	2	1	0	0	0	1	0	9.8	9.8	9.8	70.229	640	640;634	0	5.7963		By MS/MS	By MS/MS
Q00955;P32874	Q00955	20;1	20;1	20;1	Acetyl-CoA carboxylase;Biotin carboxylase	ACC1	sp|Q00955|ACAC_YEAST Acetyl-CoA carboxylase OS=Saccharomyces cerevisiae (strain ATCC 204508 / S288c) GN=ACC1 PE=1 SV=2	2	20	20	20	3	15	11	4	6	2	4	1	0	3	15	11	4	6	2	4	1	0	3	15	11	4	6	2	4	1	0	11.6	11.6	11.6	250.35	2233	2233;2273	0	104.62	By MS/MS	By MS/MS	By MS/MS
Q01080	Q01080	5	5	5	DNA-directed RNA polymerase I subunit RPA49	RPA49	sp|Q01080|RPA49_YEAST DNA-directed RNA polymerase I subunit RPA49 OS=Saccharomyces cerevisiae (strain ATCC 204508 / S288c) GN=RPA49 PE=1 SV=2	1	5	5	5	1	2	5	2	1	0	0	1	0	1	2	5	2	1	0	0	1	0	1	2	5	2	1	0	0	1	0	15.9	15.9	15.9	46.65	415	415	0	21.125	By matching	By MS/MS	By MS/MS
Q01163	Q01163	8	8	8	37S ribosomal protein S23, mitochondrial	RSM23	sp|Q01163|RT23_YEAST 37S ribosomal protein S23, mitochondrial OS=Saccharomyces cerevisiae (strain ATCC 204508 / S288c) GN=RSM23 PE=1 SV=3	1	8	8	8	3	5	5	2	5	2	2	1	0	3	5	5	2	5	2	2	1	0	3	5	5	2	5	2	2	1	0	16.7	16.7	16.7	50.866	450	450	0	11.547	By MS/MS	By MS/MS	By MS/MS
Q01217	Q01217	4	4	4	Protein ARG5,6, mitochondrial;N-acetyl-gamma-glutamyl-phosphate reductase;Acetylglutamate kinase	ARG5,6	sp|Q01217|ARG56_YEAST Protein ARG5,6, mitochondrial OS=Saccharomyces cerevisiae (strain ATCC 204508 / S288c) GN=ARG5,6 PE=1 SV=1	1	4	4	4	1	1	3	0	3	1	0	1	0	1	1	3	0	3	1	0	1	0	1	1	3	0	3	1	0	1	0	6	6	6	94.868	863	863	0	9.7515	By matching	By MS/MS	By MS/MS
Q01477	Q01477	2	2	2	Ubiquitin carboxyl-terminal hydrolase 3	UBP3	sp|Q01477|UBP3_YEAST Ubiquitin carboxyl-terminal hydrolase 3 OS=Saccharomyces cerevisiae (strain ATCC 204508 / S288c) GN=UBP3 PE=1 SV=1	1	2	2	2	1	1	2	0	1	1	1	0	0	1	1	2	0	1	1	1	0	0	1	1	2	0	1	1	1	0	0	2	2	2	101.92	912	912	0	3.3818	By matching	By MS/MS	By MS/MS
Q01855	Q01855	15	15	15	40S ribosomal protein S15	RPS15	sp|Q01855|RS15_YEAST 40S ribosomal protein S15 OS=Saccharomyces cerevisiae (strain ATCC 204508 / S288c) GN=RPS15 PE=1 SV=1	1	15	15	15	8	9	11	11	11	8	4	10	2	8	9	11	11	11	8	4	10	2	8	9	11	11	11	8	4	10	2	72.5	72.5	72.5	16.002	142	142	0	88.193	By MS/MS	By MS/MS	By MS/MS
Q01919	Q01919	1	1	1	Serine/threonine-protein kinase KIN4	KIN4	sp|Q01919|KIN4_YEAST Serine/threonine-protein kinase KIN4 OS=Saccharomyces cerevisiae (strain ATCC 204508 / S288c) GN=KIN4 PE=1 SV=1	1	1	1	1	1	0	0	1	1	0	0	0	0	1	0	0	1	1	0	0	0	0	1	0	0	1	1	0	0	0	0	2	2	2	90.087	800	800	0.0010194	2.2802	By matching
Q01939	Q01939	6	6	6	26S protease regulatory subunit 8 homolog	RPT6	sp|Q01939|PRS8_YEAST 26S protease regulatory subunit 8 homolog OS=Saccharomyces cerevisiae (strain ATCC 204508 / S288c) GN=RPT6 PE=1 SV=4	1	6	6	6	1	5	1	0	1	1	0	1	0	1	5	1	0	1	1	0	1	0	1	5	1	0	1	1	0	1	0	27.2	27.2	27.2	45.271	405	405	0	20.999	By MS/MS	By MS/MS	By MS/MS
Q02196	Q02196	1	1	1	Adenylyl-sulfate kinase	MET14	sp|Q02196|KAPS_YEAST Adenylyl-sulfate kinase OS=Saccharomyces cerevisiae (strain ATCC 204508 / S288c) GN=MET14 PE=1 SV=1	1	1	1	1	0	1	0	0	0	0	0	0	0	0	1	0	0	0	0	0	0	0	0	1	0	0	0	0	0	0	0	7.9	7.9	7.9	23.06	202	202	0.0010215	2.2846		By MS/MS
Q02204	Q02204	1	1	1	54S ribosomal protein L13, mitochondrial	MRPL13	sp|Q02204|RM13_YEAST 54S ribosomal protein L13, mitochondrial OS=Saccharomyces cerevisiae (strain ATCC 204508 / S288c) GN=MRPL13 PE=1 SV=2	1	1	1	1	0	1	0	0	0	0	0	0	0	0	1	0	0	0	0	0	0	0	0	1	0	0	0	0	0	0	0	8	8	8	30.271	264	264	0.0010173	2.272		By MS/MS
Q02326	Q02326	22	14	14	60S ribosomal protein L6-A	RPL6A	sp|Q02326|RL6A_YEAST 60S ribosomal protein L6-A OS=Saccharomyces cerevisiae (strain ATCC 204508 / S288c) GN=RPL6A PE=1 SV=2	1	22	14	14	8	18	17	18	15	10	7	11	1	6	11	12	14	11	8	4	8	0	6	11	12	14	11	8	4	8	0	59.1	34.1	34.1	19.961	176	176	0	132.86	By matching	By MS/MS	By MS/MS
Q02608	Q02608	7	7	7	37S ribosomal protein S16, mitochondrial	MRPS16	sp|Q02608|RT16_YEAST 37S ribosomal protein S16, mitochondrial OS=Saccharomyces cerevisiae (strain ATCC 204508 / S288c) GN=MRPS16 PE=1 SV=1	1	7	7	7	1	6	3	4	2	0	0	3	0	1	6	3	4	2	0	0	3	0	1	6	3	4	2	0	0	3	0	60.3	60.3	60.3	13.639	121	121	0	32.442	By matching	By MS/MS	By MS/MS
Q02724	Q02724	24	24	24	Ubiquitin-like-specific protease 1	ULP1	sp|Q02724|ULP1_YEAST Ubiquitin-like-specific protease 1 OS=Saccharomyces cerevisiae (strain ATCC 204508 / S288c) GN=ULP1 PE=1 SV=1	1	24	24	24	8	16	17	16	14	6	5	10	1	8	16	17	16	14	6	5	10	1	8	16	17	16	14	6	5	10	1	34.6	34.6	34.6	72.377	621	621	0	87.198	By MS/MS	By MS/MS	By MS/MS
Q02725	Q02725	1	1	1	Vacuolar transporter chaperone 3	VTC3	sp|Q02725|VTC3_YEAST Vacuolar transporter chaperone 3 OS=Saccharomyces cerevisiae (strain ATCC 204508 / S288c) GN=VTC3 PE=1 SV=1	1	1	1	1	0	1	0	0	0	0	0	0	0	0	1	0	0	0	0	0	0	0	0	1	0	0	0	0	0	0	0	2.3	2.3	2.3	96.552	835	835	0	7.8484		By MS/MS
Q02753	Q02753	21	21	3	60S ribosomal protein L21-A	RPL21A	sp|Q02753|RL21A_YEAST 60S ribosomal protein L21-A OS=Saccharomyces cerevisiae (strain ATCC 204508 / S288c) GN=RPL21A PE=1 SV=1	1	21	21	3	12	17	18	17	16	10	10	16	2	12	17	18	17	16	10	10	16	2	1	2	1	1	2	1	1	2	0	73.1	73.1	18.1	18.242	160	160	0	198.33	By MS/MS	By MS/MS	By MS/MS
Q02776	Q02776	2	2	2	Mitochondrial import inner membrane translocase subunit TIM50	TIM50	sp|Q02776|TIM50_YEAST Mitochondrial import inner membrane translocase subunit TIM50 OS=Saccharomyces cerevisiae (strain ATCC 204508 / S288c) GN=TIM50 PE=1 SV=1	1	2	2	2	0	2	1	1	1	0	0	0	0	0	2	1	1	1	0	0	0	0	0	2	1	1	1	0	0	0	0	4.6	4.6	4.6	55.098	476	476	0	3.4349		By MS/MS	By MS/MS
Q02785	Q02785	18	18	17	ATP-dependent permease PDR12	PDR12	sp|Q02785|PDR12_YEAST ATP-dependent permease PDR12 OS=Saccharomyces cerevisiae (strain ATCC 204508 / S288c) GN=PDR12 PE=1 SV=1	1	18	18	17	0	15	9	9	4	4	2	2	2	0	15	9	9	4	4	2	2	2	0	15	9	8	4	3	2	2	1	17.1	17.1	16.6	171.06	1511	1511	0	210.38		By MS/MS	By MS/MS
Q02805	Q02805	6	6	6	Protein ROD1	ROD1	sp|Q02805|ROD1_YEAST Protein ROD1 OS=Saccharomyces cerevisiae (strain ATCC 204508 / S288c) GN=ROD1 PE=1 SV=1	1	6	6	6	1	4	2	2	0	1	0	1	0	1	4	2	2	0	1	0	1	0	1	4	2	2	0	1	0	1	0	11	11	11	92.348	837	837	0	65.147	By matching	By MS/MS	By matching
Q02821	Q02821	3	3	3	Importin subunit alpha	SRP1	sp|Q02821|IMA1_YEAST Importin subunit alpha OS=Saccharomyces cerevisiae (strain ATCC 204508 / S288c) GN=SRP1 PE=1 SV=1	1	3	3	3	0	2	1	1	2	1	0	0	0	0	2	1	1	2	1	0	0	0	0	2	1	1	2	1	0	0	0	7	7	7	60.441	542	542	0	8.5236		By MS/MS	By matching
Q02888	Q02888	1	1	1	Inner membrane assembly complex subunit 17	INA17	sp|Q02888|AIM43_YEAST Altered inheritance of mitochondria protein 43, mitochondrial OS=Saccharomyces cerevisiae (strain ATCC 204508 / S288c) GN=AIM43 PE=1 SV=1	1	1	1	1	0	1	0	0	0	0	0	0	0	0	1	0	0	0	0	0	0	0	0	1	0	0	0	0	0	0	0	12.6	12.6	12.6	21.842	182	182	0	18.949		By MS/MS
Q02892	Q02892	13	13	13	Nucleolar GTP-binding protein 1	NOG1	sp|Q02892|NOG1_YEAST Nucleolar GTP-binding protein 1 OS=Saccharomyces cerevisiae (strain ATCC 204508 / S288c) GN=NOG1 PE=1 SV=1	1	13	13	13	6	6	6	7	10	4	1	7	1	6	6	6	7	10	4	1	7	1	6	6	6	7	10	4	1	7	1	20.2	20.2	20.2	74.409	647	647	0	56.091	By MS/MS	By MS/MS	By MS/MS
Q02931	Q02931	5	5	5	NET1-associated nuclear protein 1	NAN1	sp|Q02931|UTP17_YEAST NET1-associated nuclear protein 1 OS=Saccharomyces cerevisiae (strain ATCC 204508 / S288c) GN=NAN1 PE=1 SV=1	1	5	5	5	1	4	2	1	2	1	0	0	0	1	4	2	1	2	1	0	0	0	1	4	2	1	2	1	0	0	0	9.4	9.4	9.4	101.24	896	896	0	16.094	By MS/MS	By MS/MS	By MS/MS
Q02950	Q02950	6	6	6	37S ribosomal protein MRP51, mitochondrial	MRP51	sp|Q02950|RT51_YEAST 37S ribosomal protein MRP51, mitochondrial OS=Saccharomyces cerevisiae (strain ATCC 204508 / S288c) GN=MRP51 PE=1 SV=1	1	6	6	6	3	4	4	3	2	3	1	2	0	3	4	4	3	2	3	1	2	0	3	4	4	3	2	3	1	2	0	23	23	23	39.445	344	344	0	49.637	By MS/MS	By MS/MS	By MS/MS
Q02959	Q02959	17	17	17	Histone deacetylase HOS3	HOS3	sp|Q02959|HOS3_YEAST Histone deacetylase HOS3 OS=Saccharomyces cerevisiae (strain ATCC 204508 / S288c) GN=HOS3 PE=1 SV=1	1	17	17	17	4	14	12	8	7	6	2	6	1	4	14	12	8	7	6	2	6	1	4	14	12	8	7	6	2	6	1	32.6	32.6	32.6	79.199	697	697	0	203.91	By MS/MS	By MS/MS	By MS/MS
Q03016	Q03016	2	2	2	GLC7-interacting protein 3	GIP3	sp|Q03016|GIP3_YEAST GLC7-interacting protein 3 OS=Saccharomyces cerevisiae (strain ATCC 204508 / S288c) GN=GIP3 PE=1 SV=1	1	2	2	2	0	1	1	1	0	1	0	0	0	0	1	1	1	0	1	0	0	0	0	1	1	1	0	1	0	0	0	1.6	1.6	1.6	140.89	1276	1276	0.0057637	1.9373		By MS/MS	By matching
Q03028	Q03028	1	1	1	Mitochondrial 2-oxodicarboxylate carrier 1	ODC1	sp|Q03028|ODC1_YEAST Mitochondrial 2-oxodicarboxylate carrier 1 OS=Saccharomyces cerevisiae (strain ATCC 204508 / S288c) GN=ODC1 PE=1 SV=1	1	1	1	1	0	1	1	0	1	0	0	1	0	0	1	1	0	1	0	0	1	0	0	1	1	0	1	0	0	1	0	4.2	4.2	4.2	34.206	310	310	0.0010449	2.4875		By MS/MS	By MS/MS
Q03048	Q03048	1	1	1	Cofilin	COF1	sp|Q03048|COFI_YEAST Cofilin OS=Saccharomyces cerevisiae (strain ATCC 204508 / S288c) GN=COF1 PE=1 SV=1	1	1	1	1	0	1	0	0	0	0	0	0	0	0	1	0	0	0	0	0	0	0	0	1	0	0	0	0	0	0	0	19.6	19.6	19.6	15.901	143	143	0	6.2138		By MS/MS
Q03063	Q03063	1	1	1	Down-regulator of invasive growth 1	DIG1	sp|Q03063|DIG1_YEAST Down-regulator of invasive growth 1 OS=Saccharomyces cerevisiae (strain ATCC 204508 / S288c) GN=DIG1 PE=1 SV=1	1	1	1	1	1	0	0	1	0	1	0	1	0	1	0	0	1	0	1	0	1	0	1	0	0	1	0	1	0	1	0	2.4	2.4	2.4	49.356	452	452	1	-2	By MS/MS
Q03102	Q03102	5	5	5	Uncharacterized membrane protein YML131W		sp|Q03102|YMN1_YEAST Uncharacterized membrane protein YML131W OS=Saccharomyces cerevisiae (strain ATCC 204508 / S288c) GN=YML131W PE=1 SV=1	1	5	5	5	0	2	3	1	1	4	2	2	0	0	2	3	1	1	4	2	2	0	0	2	3	1	1	4	2	2	0	11.5	11.5	11.5	39.976	365	365	0	12.99		By MS/MS	By MS/MS
Q03124	Q03124	2	2	2	Chromatin structure-remodeling complex subunit RSC9	RSC9	sp|Q03124|RSC9_YEAST Chromatin structure-remodeling complex subunit RSC9 OS=Saccharomyces cerevisiae (strain ATCC 204508 / S288c) GN=RSC9 PE=1 SV=1	1	2	2	2	0	2	1	0	0	0	0	0	0	0	2	1	0	0	0	0	0	0	0	2	1	0	0	0	0	0	0	6.9	6.9	6.9	65.217	581	581	0	4.1477		By MS/MS	By MS/MS
Q03153	Q03153	2	2	2	ATPase synthesis protein 25, mitochondrial	ATP25	sp|Q03153|ATP25_YEAST ATPase synthesis protein 25, mitochondrial OS=Saccharomyces cerevisiae (strain ATCC 204508 / S288c) GN=ATP25 PE=1 SV=1	1	2	2	2	0	2	2	0	0	0	0	0	0	0	2	2	0	0	0	0	0	0	0	2	2	0	0	0	0	0	0	2.3	2.3	2.3	70.413	612	612	0	5.1869		By MS/MS	By matching
Q03195	Q03195	6	6	6	Translation initiation factor RLI1	RLI1	sp|Q03195|RLI1_YEAST Translation initiation factor RLI1 OS=Saccharomyces cerevisiae (strain ATCC 204508 / S288c) GN=RLI1 PE=1 SV=1	1	6	6	6	0	5	5	5	5	1	0	3	0	0	5	5	5	5	1	0	3	0	0	5	5	5	5	1	0	3	0	12.5	12.5	12.5	68.34	608	608	0	46.731		By MS/MS	By MS/MS
Q03201	Q03201	3	3	3	37S ribosomal protein S10, mitochondrial	RSM10	sp|Q03201|RT10_YEAST 37S ribosomal protein S10, mitochondrial OS=Saccharomyces cerevisiae (strain ATCC 204508 / S288c) GN=RSM10 PE=1 SV=1	1	3	3	3	0	3	3	1	1	0	0	1	0	0	3	3	1	1	0	0	1	0	0	3	3	1	1	0	0	1	0	18.2	18.2	18.2	23.424	203	203	0	11.633		By MS/MS	By MS/MS
Q03219	Q03219	2	2	2	Uncharacterized protein YMR178W		sp|Q03219|YM44_YEAST Uncharacterized protein YMR178W OS=Saccharomyces cerevisiae (strain ATCC 204508 / S288c) GN=YMR178W PE=1 SV=1	1	2	2	2	0	2	1	0	0	0	0	0	0	0	2	1	0	0	0	0	0	0	0	2	1	0	0	0	0	0	0	13.9	13.9	13.9	31.144	274	274	0.0010905	2.7656		By MS/MS	By matching
Q03246	Q03246	3	3	3	37S ribosomal protein S17, mitochondrial	MRPS17	sp|Q03246|RT17_YEAST 37S ribosomal protein S17, mitochondrial OS=Saccharomyces cerevisiae (strain ATCC 204508 / S288c) GN=MRPS17 PE=1 SV=1	1	3	3	3	0	2	2	3	2	1	0	1	0	0	2	2	3	2	1	0	1	0	0	2	2	3	2	1	0	1	0	13.9	13.9	13.9	27.635	237	237	0	16.408		By MS/MS	By matching
Q03281	Q03281	2	2	2	Inner nuclear membrane protein HEH2	HEH2	sp|Q03281|HEH2_YEAST Inner nuclear membrane protein HEH2 OS=Saccharomyces cerevisiae (strain ATCC 204508 / S288c) GN=HEH2 PE=1 SV=1	1	2	2	2	0	2	0	0	0	0	0	0	0	0	2	0	0	0	0	0	0	0	0	2	0	0	0	0	0	0	0	5.3	5.3	5.3	76.376	663	663	0	6.2218		By MS/MS
Q03306	Q03306	3	3	3	Serine/threonine-protein kinase PKH3	PKH3	sp|Q03306|PKH3_YEAST Serine/threonine-protein kinase PKH3 OS=Saccharomyces cerevisiae (strain ATCC 204508 / S288c) GN=PKH3 PE=1 SV=1	1	3	3	3	0	1	1	2	1	1	0	2	0	0	1	1	2	1	1	0	2	0	0	1	1	2	1	1	0	2	0	5.1	5.1	5.1	100.47	898	898	0	5.781		By MS/MS	By MS/MS
Q03308	Q03308	3	3	3	Vacuolar protein sorting-associated protein 16	VPS16	sp|Q03308|VPS16_YEAST Vacuolar protein sorting-associated protein 16 OS=Saccharomyces cerevisiae (strain ATCC 204508 / S288c) GN=VPS16 PE=1 SV=2	1	3	3	3	1	2	2	2	1	0	1	0	0	1	2	2	2	1	0	1	0	0	1	2	2	2	1	0	1	0	0	5.3	5.3	5.3	92.74	798	798	0	11.651	By matching	By MS/MS	By MS/MS
Q03327	Q03327	4	4	4	Mitochondrial fusion and transport protein UGO1	UGO1	sp|Q03327|UGO1_YEAST Mitochondrial fusion and transport protein UGO1 OS=Saccharomyces cerevisiae (strain ATCC 204508 / S288c) GN=UGO1 PE=1 SV=3	1	4	4	4	0	2	0	2	2	1	0	2	1	0	2	0	2	2	1	0	2	1	0	2	0	2	2	1	0	2	1	8.8	8.8	8.8	57.542	502	502	0	8.6559		By MS/MS
Q03361	Q03361	1	1	1	Uncharacterized protein JIP4	JIP4	sp|Q03361|JIP4_YEAST Uncharacterized protein JIP4 OS=Saccharomyces cerevisiae (strain ATCC 204508 / S288c) GN=JIP4 PE=1 SV=2	1	1	1	1	0	1	1	0	1	0	0	0	0	0	1	1	0	1	0	0	0	0	0	1	1	0	1	0	0	0	0	1.5	1.5	1.5	98.69	876	876	0.0010225	2.2857		By MS/MS	By matching
Q03430	Q03430	3	3	3	37S ribosomal protein RSM28, mitochondrial	RSM28	sp|Q03430|RSM28_YEAST 37S ribosomal protein RSM28, mitochondrial OS=Saccharomyces cerevisiae (strain ATCC 204508 / S288c) GN=RSM28 PE=1 SV=2	1	3	3	3	1	2	1	2	2	2	0	1	0	1	2	1	2	2	2	0	1	0	1	2	1	2	2	2	0	1	0	12.2	12.2	12.2	41.215	361	361	0	6.8756	By matching	By MS/MS	By MS/MS
Q03525	Q03525	2	2	2	Protein TMA23	TMA23	sp|Q03525|TMA23_YEAST Protein TMA23 OS=Saccharomyces cerevisiae (strain ATCC 204508 / S288c) GN=TMA23 PE=1 SV=2	1	2	2	2	0	1	2	0	1	0	0	1	0	0	1	2	0	1	0	0	1	0	0	1	2	0	1	0	0	1	0	9.5	9.5	9.5	23.949	211	211	0	7.4354		By MS/MS	By MS/MS
Q03532	Q03532	26	26	26	ATP-dependent RNA helicase HAS1	HAS1	sp|Q03532|HAS1_YEAST ATP-dependent RNA helicase HAS1 OS=Saccharomyces cerevisiae (strain ATCC 204508 / S288c) GN=HAS1 PE=1 SV=1	1	26	26	26	7	17	21	17	10	6	6	8	1	7	17	21	17	10	6	6	8	1	7	17	21	17	10	6	6	8	1	46.9	46.9	46.9	56.717	505	505	0	323.31	By MS/MS	By MS/MS	By MS/MS
Q03640	Q03640	13	13	13	Tricalbin-3	TCB3	sp|Q03640|TCB3_YEAST Tricalbin-3 OS=Saccharomyces cerevisiae (strain ATCC 204508 / S288c) GN=TCB3 PE=1 SV=1	1	13	13	13	0	13	5	2	1	0	0	0	0	0	13	5	2	1	0	0	0	0	0	13	5	2	1	0	0	0	0	11.8	11.8	11.8	171.07	1545	1545	0	123.89		By MS/MS	By MS/MS
Q03653	Q03653	6	6	6	Protein EFR3	EFR3	sp|Q03653|EFR3_YEAST Protein EFR3 OS=Saccharomyces cerevisiae (strain ATCC 204508 / S288c) GN=EFR3 PE=1 SV=1	1	6	6	6	0	5	3	1	1	0	0	0	0	0	5	3	1	1	0	0	0	0	0	5	3	1	1	0	0	0	0	12.5	12.5	12.5	89.19	782	782	0	33.959		By MS/MS	By MS/MS
Q03655	Q03655	3	3	3	Probable 1,3-beta-glucanosyltransferase GAS3	GAS3	sp|Q03655|GAS3_YEAST Probable 1,3-beta-glucanosyltransferase GAS3 OS=Saccharomyces cerevisiae (strain ATCC 204508 / S288c) GN=GAS3 PE=1 SV=1	1	3	3	3	0	3	3	2	0	0	0	0	0	0	3	3	2	0	0	0	0	0	0	3	3	2	0	0	0	0	0	9.2	9.2	9.2	56.793	524	524	0	52.458		By MS/MS	By MS/MS
Q03660	Q03660	2	2	2	Trafficking protein particle complex II-specific subunit 130	TRS130	sp|Q03660|TR130_YEAST Trafficking protein particle complex II-specific subunit 130 OS=Saccharomyces cerevisiae (strain ATCC 204508 / S288c) GN=TRS130 PE=1 SV=1	1	2	2	2	1	1	1	0	1	1	0	1	1	1	1	1	0	1	1	0	1	1	1	1	1	0	1	1	0	1	1	1.9	1.9	1.9	128.13	1102	1102	0	3.4954	By MS/MS	By MS/MS	By matching
Q03673	Q03673	2	2	2	Altered inheritance of mitochondria protein 34, mitochondrial	AIM34	sp|Q03673|AIM34_YEAST Altered inheritance of mitochondria protein 34, mitochondrial OS=Saccharomyces cerevisiae (strain ATCC 204508 / S288c) GN=AIM34 PE=1 SV=1	1	2	2	2	0	2	2	0	1	0	0	1	0	0	2	2	0	1	0	0	1	0	0	2	2	0	1	0	0	1	0	6.1	6.1	6.1	22.741	198	198	0.001032	2.3583		By MS/MS	By MS/MS
Q03690	Q03690	19	19	19	Clustered mitochondria protein 1	CLU1	sp|Q03690|CLU_YEAST Clustered mitochondria protein 1 OS=Saccharomyces cerevisiae (strain ATCC 204508 / S288c) GN=CLU1 PE=1 SV=1	1	19	19	19	3	7	4	9	11	7	4	11	0	3	7	4	9	11	7	4	11	0	3	7	4	9	11	7	4	11	0	17	17	17	145.16	1277	1277	0	145.56	By MS/MS	By MS/MS	By MS/MS
Q03707	Q03707	2	2	2	Inner nuclear membrane protein SRC1	SRC1	sp|Q03707|SRC1_YEAST Inner nuclear membrane protein SRC1 OS=Saccharomyces cerevisiae (strain ATCC 204508 / S288c) GN=SRC1 PE=1 SV=2	1	2	2	2	0	2	2	0	0	0	0	0	0	0	2	2	0	0	0	0	0	0	0	2	2	0	0	0	0	0	0	4.8	4.8	4.8	95.496	834	834	0	13.005		By MS/MS	By matching
Q03769	Q03769	2	2	2	Epsin-5	ENT5	sp|Q03769|ENT5_YEAST Epsin-5 OS=Saccharomyces cerevisiae (strain ATCC 204508 / S288c) GN=ENT5 PE=1 SV=1	1	2	2	2	0	2	0	0	0	0	0	0	0	0	2	0	0	0	0	0	0	0	0	2	0	0	0	0	0	0	0	4.4	4.4	4.4	47.321	411	411	0.0011416	3.1998		By MS/MS
Q03790	Q03790	7	7	7	Nucleoporin NUP53	NUP53	sp|Q03790|NUP53_YEAST Nucleoporin NUP53 OS=Saccharomyces cerevisiae (strain ATCC 204508 / S288c) GN=NUP53 PE=1 SV=1	1	7	7	7	6	3	2	5	2	4	0	5	1	6	3	2	5	2	4	0	5	1	6	3	2	5	2	4	0	5	1	17.9	17.9	17.9	52.618	475	475	0	84.725	By MS/MS	By MS/MS	By MS/MS
Q03798	Q03798	3	3	3	Altered inheritance of mitochondria protein 36, mitochondrial	AIM36	sp|Q03798|AIM36_YEAST Altered inheritance of mitochondria protein 36, mitochondrial OS=Saccharomyces cerevisiae (strain ATCC 204508 / S288c) GN=AIM36 PE=1 SV=1	1	3	3	3	0	2	2	1	1	0	1	0	0	0	2	2	1	1	0	1	0	0	0	2	2	1	1	0	1	0	0	18	18	18	29.076	255	255	0	35.842		By MS/MS	By MS/MS
Q03799	Q03799	2	2	2	37S ribosomal protein S8, mitochondrial	MRPS8	sp|Q03799|RT08_YEAST 37S ribosomal protein S8, mitochondrial OS=Saccharomyces cerevisiae (strain ATCC 204508 / S288c) GN=MRPS8 PE=1 SV=1	1	2	2	2	0	1	2	0	0	0	0	0	0	0	1	2	0	0	0	0	0	0	0	1	2	0	0	0	0	0	0	18.1	18.1	18.1	17.47	155	155	0	46.867		By MS/MS	By MS/MS
Q03897	Q03897	1	1	1	Maintenance of telomere capping protein 5	MTC5	sp|Q03897|WDR59_YEAST Maintenance of telomere capping protein 5 OS=Saccharomyces cerevisiae (strain ATCC 204508 / S288c) GN=MTC5 PE=1 SV=1	1	1	1	1	1	0	0	1	1	0	0	1	0	1	0	0	1	1	0	0	1	0	1	0	0	1	1	0	0	1	0	1	1	1	130.94	1148	1148	0.0083955	1.709	By matching
Q03921	Q03921	1	1	1	Protein dopey	DOP1	sp|Q03921|DOP1_YEAST Protein dopey OS=Saccharomyces cerevisiae (strain ATCC 204508 / S288c) GN=DOP1 PE=1 SV=1	1	1	1	1	0	1	1	0	0	0	0	0	0	0	1	1	0	0	0	0	0	0	0	1	1	0	0	0	0	0	0	0.8	0.8	0.8	194.69	1698	1698	0.0010616	2.6088		By MS/MS	By matching
Q03976	Q03976	2	2	2	37S ribosomal protein S24, mitochondrial	RSM24	sp|Q03976|RT24_YEAST 37S ribosomal protein S24, mitochondrial OS=Saccharomyces cerevisiae (strain ATCC 204508 / S288c) GN=RSM24 PE=1 SV=1	1	2	2	2	0	2	0	0	0	0	0	0	0	0	2	0	0	0	0	0	0	0	0	2	0	0	0	0	0	0	0	10.7	10.7	10.7	37.393	319	319	0.0010384	2.4535		By MS/MS
Q04013	Q04013	12	12	12	Citrate/oxoglutarate carrier protein	YHM2	sp|Q04013|YHM2_YEAST Mitochondrial DNA replication protein YHM2 OS=Saccharomyces cerevisiae (strain ATCC 204508 / S288c) GN=YHM2 PE=1 SV=1	1	12	12	12	5	10	9	7	5	4	1	5	1	5	10	9	7	5	4	1	5	1	5	10	9	7	5	4	1	5	1	35.7	35.7	35.7	34.184	314	314	0	76.51	By matching	By MS/MS	By MS/MS
Q04031	Q04031	1	1	1	Ribosomal RNA-processing protein 17	RRP17	sp|Q04031|RRP17_YEAST Ribosomal RNA-processing protein 17 OS=Saccharomyces cerevisiae (strain ATCC 204508 / S288c) GN=RRP17 PE=1 SV=1	1	1	1	1	1	0	0	1	1	1	0	0	0	1	0	0	1	1	1	0	0	0	1	0	0	1	1	1	0	0	0	4.3	4.3	4.3	27.974	235	235	0.0074836	1.7434	By MS/MS
Q04062	Q04062	2	2	2	26S proteasome regulatory subunit RPN9	RPN9	sp|Q04062|RPN9_YEAST 26S proteasome regulatory subunit RPN9 OS=Saccharomyces cerevisiae (strain ATCC 204508 / S288c) GN=RPN9 PE=1 SV=1	1	2	2	2	0	1	2	0	0	0	0	0	0	0	1	2	0	0	0	0	0	0	0	1	2	0	0	0	0	0	0	8.4	8.4	8.4	45.782	393	393	0	4.2731		By MS/MS	By MS/MS
Q04067	Q04067	1	1	1	Eukaryotic translation initiation factor 3 subunit G	TIF35	sp|Q04067|EIF3G_YEAST Eukaryotic translation initiation factor 3 subunit G OS=Saccharomyces cerevisiae (strain ATCC 204508 / S288c) GN=TIF35 PE=1 SV=1	1	1	1	1	1	0	0	0	1	1	0	0	0	1	0	0	0	1	1	0	0	0	1	0	0	0	1	1	0	0	0	2.9	2.9	2.9	30.501	274	274	0.0099548	1.539	By MS/MS
Q04089	Q04089	1	1	1	Histone-lysine N-methyltransferase, H3 lysine-79 specific	DOT1	sp|Q04089|DOT1_YEAST Histone-lysine N-methyltransferase, H3 lysine-79 specific OS=Saccharomyces cerevisiae (strain ATCC 204508 / S288c) GN=DOT1 PE=1 SV=1	1	1	1	1	1	0	0	1	1	1	0	1	1	1	0	0	1	1	1	0	1	1	1	0	0	1	1	1	0	1	1	1.4	1.4	1.4	66.201	582	582	1	-2	By MS/MS
Q04177	Q04177	3	3	3	U3 small nucleolar RNA-associated protein 5	UTP5	sp|Q04177|UTP5_YEAST U3 small nucleolar RNA-associated protein 5 OS=Saccharomyces cerevisiae (strain ATCC 204508 / S288c) GN=UTP5 PE=1 SV=1	1	3	3	3	0	2	2	2	1	1	0	0	0	0	2	2	2	1	1	0	0	0	0	2	2	2	1	1	0	0	0	8.9	8.9	8.9	72.001	643	643	0	19.935		By MS/MS	By MS/MS
Q04183	Q04183	4	4	4	Trafficking protein particle complex II-specific subunit 120	TRS120	sp|Q04183|TR120_YEAST Trafficking protein particle complex II-specific subunit 120 OS=Saccharomyces cerevisiae (strain ATCC 204508 / S288c) GN=TRS120 PE=1 SV=1	1	4	4	4	1	2	3	3	2	1	0	2	0	1	2	3	3	2	1	0	2	0	1	2	3	3	2	1	0	2	0	4.1	4.1	4.1	147.66	1289	1289	0	8.3998	By MS/MS	By MS/MS	By MS/MS
Q04225	Q04225	4	4	4	Ribosome assembly protein RRB1	RRB1	sp|Q04225|RRB1_YEAST Ribosome assembly protein RRB1 OS=Saccharomyces cerevisiae (strain ATCC 204508 / S288c) GN=RRB1 PE=1 SV=1	1	4	4	4	0	4	4	2	2	1	0	0	0	0	4	4	2	2	1	0	0	0	0	4	4	2	2	1	0	0	0	8.4	8.4	8.4	57.261	511	511	0	15.782		By MS/MS	By MS/MS
Q04228	Q04228	1	1	1	UBX domain-containing protein 2	UBX2	sp|Q04228|UBX2_YEAST UBX domain-containing protein 2 OS=Saccharomyces cerevisiae (strain ATCC 204508 / S288c) GN=UBX2 PE=1 SV=1	1	1	1	1	0	1	0	0	0	0	0	0	0	0	1	0	0	0	0	0	0	0	0	1	0	0	0	0	0	0	0	2.4	2.4	2.4	66.76	584	584	0.0011312	3.0805		By MS/MS
Q04305	Q04305	4	4	4	U3 small nucleolar RNA-associated protein 15	UTP15	sp|Q04305|UTP15_YEAST U3 small nucleolar RNA-associated protein 15 OS=Saccharomyces cerevisiae (strain ATCC 204508 / S288c) GN=UTP15 PE=1 SV=1	1	4	4	4	0	3	2	0	1	0	0	0	0	0	3	2	0	1	0	0	0	0	0	3	2	0	1	0	0	0	0	12.1	12.1	12.1	57.686	513	513	0	37.253		By MS/MS	By MS/MS
Q04336	Q04336	1	1	1	Uncharacterized protein YMR196W		sp|Q04336|YM54_YEAST Uncharacterized protein YMR196W OS=Saccharomyces cerevisiae (strain ATCC 204508 / S288c) GN=YMR196W PE=1 SV=1	1	1	1	1	0	1	1	0	0	0	0	0	0	0	1	1	0	0	0	0	0	0	0	1	1	0	0	0	0	0	0	1.7	1.7	1.7	126.62	1088	1088	0	6.067		By MS/MS	By matching
Q04370	Q04370	1	1	1	Peroxisome assembly protein 12	PEX12	sp|Q04370|PEX12_YEAST Peroxisome assembly protein 12 OS=Saccharomyces cerevisiae (strain ATCC 204508 / S288c) GN=PEX12 PE=1 SV=1	1	1	1	1	0	0	1	1	1	0	0	0	0	0	0	1	1	1	0	0	0	0	0	0	1	1	1	0	0	0	0	3.5	3.5	3.5	45.992	399	399	0.0082873	1.6366			By MS/MS
Q04409	Q04409	1	1	1	Putative glucokinase-2	EMI2	sp|Q04409|EMI2_YEAST Putative glucokinase-2 OS=Saccharomyces cerevisiae (strain ATCC 204508 / S288c) GN=EMI2 PE=1 SV=1	1	1	1	1	0	0	1	0	0	0	0	0	0	0	0	1	0	0	0	0	0	0	0	0	1	0	0	0	0	0	0	3.4	3.4	3.4	55.92	500	500	0	3.501			By MS/MS
Q04439	Q04439	5	5	5	Myosin-5	MYO5	sp|Q04439|MYO5_YEAST Myosin-5 OS=Saccharomyces cerevisiae (strain ATCC 204508 / S288c) GN=MYO5 PE=1 SV=1	1	5	5	5	2	4	4	3	4	1	2	1	0	2	4	4	3	4	1	2	1	0	2	4	4	3	4	1	2	1	0	4.7	4.7	4.7	136.9	1219	1219	0	18.522	By matching	By MS/MS	By MS/MS
Q04458	Q04458	2	2	2	Fatty aldehyde dehydrogenase HFD1	HFD1	sp|Q04458|HFD1_YEAST Fatty aldehyde dehydrogenase HFD1 OS=Saccharomyces cerevisiae (strain ATCC 204508 / S288c) GN=HFD1 PE=1 SV=1	1	2	2	2	2	0	0	2	1	1	0	2	2	2	0	0	2	1	1	0	2	2	2	0	0	2	1	1	0	2	2	3.8	3.8	3.8	59.978	532	532	0.0010526	2.5506	By MS/MS
Q04599	Q04599	1	1	1	54S ribosomal protein L1, mitochondrial	MRPL1	sp|Q04599|RM01_YEAST 54S ribosomal protein L1, mitochondrial OS=Saccharomyces cerevisiae (strain ATCC 204508 / S288c) GN=MRPL1 PE=1 SV=1	1	1	1	1	0	1	1	0	0	0	0	0	0	0	1	1	0	0	0	0	0	0	0	1	1	0	0	0	0	0	0	5.6	5.6	5.6	30.996	285	285	0	4.8163		By MS/MS	By matching
Q04600	Q04600	2	2	2	Translation machinery-associated protein 64	TMA64	sp|Q04600|TMA64_YEAST Translation machinery-associated protein 64 OS=Saccharomyces cerevisiae (strain ATCC 204508 / S288c) GN=TMA64 PE=1 SV=1	1	2	2	2	0	0	0	2	1	1	0	0	0	0	0	0	2	1	1	0	0	0	0	0	0	2	1	1	0	0	0	3.5	3.5	3.5	63.991	565	565	0.001105	2.8688
Q04602	Q04602	3	3	3	Vacuolar basic amino acid transporter 4	VBA4	sp|Q04602|VBA4_YEAST Vacuolar basic amino acid transporter 4 OS=Saccharomyces cerevisiae (strain ATCC 204508 / S288c) GN=VBA4 PE=1 SV=1	1	3	3	3	0	1	1	2	2	1	0	0	0	0	1	1	2	2	1	0	0	0	0	1	1	2	2	1	0	0	0	6.1	6.1	6.1	85.682	768	768	0	129.8		By MS/MS	By matching
Q04660	Q04660	5	5	5	Ribosome biogenesis protein ERB1	ERB1	sp|Q04660|ERB1_YEAST Ribosome biogenesis protein ERB1 OS=Saccharomyces cerevisiae (strain ATCC 204508 / S288c) GN=ERB1 PE=1 SV=1	1	5	5	5	1	3	5	1	3	1	0	1	0	1	3	5	1	3	1	0	1	0	1	3	5	1	3	1	0	1	0	5.9	5.9	5.9	91.704	807	807	0	8.9253	By matching	By MS/MS	By MS/MS
Q04693	Q04693	1	1	1	Pre-mRNA-splicing factor RSE1	RSE1	sp|Q04693|RSE1_YEAST Pre-mRNA-splicing factor RSE1 OS=Saccharomyces cerevisiae (strain ATCC 204508 / S288c) GN=RSE1 PE=1 SV=1	1	1	1	1	0	1	0	0	0	0	0	0	0	0	1	0	0	0	0	0	0	0	0	1	0	0	0	0	0	0	0	1.1	1.1	1.1	153.78	1361	1361	0	4.0784		By MS/MS
Q04697	Q04697	7	7	7	Glucose-signaling factor 2	GSF2	sp|Q04697|GSF2_YEAST Glucose-signaling factor 2 OS=Saccharomyces cerevisiae (strain ATCC 204508 / S288c) GN=GSF2 PE=1 SV=1	1	7	7	7	3	5	5	4	3	3	2	2	1	3	5	5	4	3	3	2	2	1	3	5	5	4	3	3	2	2	1	18.1	18.1	18.1	45.869	403	403	0	50.04	By MS/MS	By MS/MS	By MS/MS
Q04748	Q04748	3	3	3	Protein SOV1, mitochondrial	SOV1	sp|Q04748|SOV1_YEAST Protein SOV1, mitochondrial OS=Saccharomyces cerevisiae (strain ATCC 204508 / S288c) GN=SOV1 PE=1 SV=1	1	3	3	3	0	2	2	2	1	0	0	1	0	0	2	2	2	1	0	0	1	0	0	2	2	2	1	0	0	1	0	2.8	2.8	2.8	104.75	898	898	0	4.9078		By MS/MS	By MS/MS
Q04867	Q04867	2	2	2	Putative methyltransferase YMR310C		sp|Q04867|YM91_YEAST Uncharacterized protein YMR310C OS=Saccharomyces cerevisiae (strain ATCC 204508 / S288c) GN=YMR310C PE=1 SV=1	1	2	2	2	0	1	2	0	2	0	0	1	0	0	1	2	0	2	0	0	1	0	0	1	2	0	2	0	0	1	0	6.9	6.9	6.9	35.852	317	317	0	6.3765		By MS/MS	By MS/MS
Q04869	Q04869	1	1	1	Uncharacterized protein YMR315W		sp|Q04869|YM94_YEAST Uncharacterized protein YMR315W OS=Saccharomyces cerevisiae (strain ATCC 204508 / S288c) GN=YMR315W PE=1 SV=1	1	1	1	1	0	1	0	0	0	0	0	0	0	0	1	0	0	0	0	0	0	0	0	1	0	0	0	0	0	0	0	4.3	4.3	4.3	38.215	349	349	0.0010811	2.6747		By MS/MS
Q04902	Q04902	1	1	1	Probable glutathione-independent glyoxalase SNO4	SNO4	sp|Q04902|SNO4_YEAST Protein SNO4 OS=Saccharomyces cerevisiae (strain ATCC 204508 / S288c) GN=SNO4 PE=3 SV=1	1	1	1	1	1	1	0	0	0	0	0	0	0	1	1	0	0	0	0	0	0	0	1	1	0	0	0	0	0	0	0	3.4	3.4	3.4	26.039	237	237	1	-2	By MS/MS	By matching
Q04935	Q04935	3	3	3	Cytochrome c oxidase protein 20, mitochondrial	COX20	sp|Q04935|COX20_YEAST Cytochrome c oxidase protein 20, mitochondrial OS=Saccharomyces cerevisiae (strain ATCC 204508 / S288c) GN=COX20 PE=1 SV=1	1	3	3	3	1	3	2	1	1	1	1	0	0	1	3	2	1	1	1	1	0	0	1	3	2	1	1	1	1	0	0	26.8	26.8	26.8	23.758	205	205	0	79.836	By matching	By MS/MS	By MS/MS
Q04947	Q04947	5	5	5	Reticulon-like protein 1	RTN1	sp|Q04947|RTN1_YEAST Reticulon-like protein 1 OS=Saccharomyces cerevisiae (strain ATCC 204508 / S288c) GN=RTN1 PE=1 SV=1	1	5	5	5	2	1	3	2	4	2	1	1	1	2	1	3	2	4	2	1	1	1	2	1	3	2	4	2	1	1	1	15.3	15.3	15.3	32.916	295	295	0	6.5624	By matching	By MS/MS	By MS/MS
Q04958	Q04958	4	4	4	Lysophospholipase NTE1	NTE1	sp|Q04958|NTE1_YEAST Lysophospholipase NTE1 OS=Saccharomyces cerevisiae (strain ATCC 204508 / S288c) GN=NTE1 PE=1 SV=1	1	4	4	4	1	3	3	2	1	1	0	1	0	1	3	3	2	1	1	0	1	0	1	3	3	2	1	1	0	1	0	3.3	3.3	3.3	187.13	1679	1679	0	7.0071	By matching	By MS/MS	By MS/MS
Q05022	Q05022	13	13	13	rRNA biogenesis protein RRP5	RRP5	sp|Q05022|RRP5_YEAST rRNA biogenesis protein RRP5 OS=Saccharomyces cerevisiae (strain ATCC 204508 / S288c) GN=RRP5 PE=1 SV=1	1	13	13	13	5	9	7	6	8	4	2	4	1	5	9	7	6	8	4	2	4	1	5	9	7	6	8	4	2	4	1	9.3	9.3	9.3	193.13	1729	1729	0	66.346	By MS/MS	By MS/MS	By MS/MS
Q05359	Q05359	2	2	2	Protein ERP1	ERP1	sp|Q05359|ERP1_YEAST Protein ERP1 OS=Saccharomyces cerevisiae (strain ATCC 204508 / S288c) GN=ERP1 PE=1 SV=1	1	2	2	2	0	0	2	0	2	0	1	0	0	0	0	2	0	2	0	1	0	0	0	0	2	0	2	0	1	0	0	13.7	13.7	13.7	24.723	219	219	0	4.6377			By MS/MS
Q05506	Q05506	6	6	6	Arginine--tRNA ligase, cytoplasmic		sp|Q05506|SYRC_YEAST Arginine--tRNA ligase, cytoplasmic OS=Saccharomyces cerevisiae (strain ATCC 204508 / S288c) GN=YDR341C PE=1 SV=1	1	6	6	6	1	5	5	1	2	1	1	1	1	1	5	5	1	2	1	1	1	1	1	5	5	1	2	1	1	1	1	10.5	10.5	10.5	69.524	607	607	0	67.31	By matching	By MS/MS	By MS/MS
Q05567	Q05567	4	4	4	Sphingosine-1-phosphate lyase	DPL1	sp|Q05567|SGPL_YEAST Sphingosine-1-phosphate lyase OS=Saccharomyces cerevisiae (strain ATCC 204508 / S288c) GN=DPL1 PE=1 SV=1	1	4	4	4	0	3	3	3	2	1	0	0	0	0	3	3	3	2	1	0	0	0	0	3	3	3	2	1	0	0	0	5.6	5.6	5.6	65.565	589	589	0	5.4099		By MS/MS	By MS/MS
Q05812	Q05812	2	2	2	Meiotic sister-chromatid recombination protein 3	MSC3	sp|Q05812|MSC3_YEAST Meiotic sister-chromatid recombination protein 3 OS=Saccharomyces cerevisiae (strain ATCC 204508 / S288c) GN=MSC3 PE=1 SV=1	1	2	2	2	1	0	0	1	2	2	0	1	0	1	0	0	1	2	2	0	1	0	1	0	0	1	2	2	0	1	0	2.7	2.7	2.7	80.529	728	728	0.0011299	3.0637	By matching
Q05892	Q05892	3	3	3	Uncharacterized protein YLR290C, mitochondrial	YLR290C	sp|Q05892|YL290_YEAST Uncharacterized protein YLR290C, mitochondrial OS=Saccharomyces cerevisiae (strain ATCC 204508 / S288c) GN=YLR290C PE=1 SV=1	1	3	3	3	0	3	2	1	1	0	0	0	0	0	3	2	1	1	0	0	0	0	0	3	2	1	1	0	0	0	0	13.4	13.4	13.4	31.524	277	277	0	7.4689		By MS/MS	By MS/MS
Q05946	Q05946	7	7	7	U3 small nucleolar RNA-associated protein 13	UTP13	sp|Q05946|UTP13_YEAST U3 small nucleolar RNA-associated protein 13 OS=Saccharomyces cerevisiae (strain ATCC 204508 / S288c) GN=UTP13 PE=1 SV=1	1	7	7	7	0	6	4	0	2	0	0	0	0	0	6	4	0	2	0	0	0	0	0	6	4	0	2	0	0	0	0	12.4	12.4	12.4	91.031	817	817	0	53.412		By MS/MS	By MS/MS
Q06005	Q06005	6	6	6	Octanoyltransferase, mitochondrial	LIP2	sp|Q06005|LIPB_YEAST Octanoyltransferase, mitochondrial OS=Saccharomyces cerevisiae (strain ATCC 204508 / S288c) GN=LIP2 PE=1 SV=1	1	6	6	6	0	6	3	2	0	0	0	0	0	0	6	3	2	0	0	0	0	0	0	6	3	2	0	0	0	0	0	28.7	28.7	28.7	37.237	328	328	0	43.903		By MS/MS	By MS/MS
Q06053	Q06053	2	2	2	tRNA-dihydrouridine(47) synthase [NAD(P)(+)]	DUS3	sp|Q06053|DUS3_YEAST tRNA-dihydrouridine(47) synthase [NAD(P)(+)] OS=Saccharomyces cerevisiae (strain ATCC 204508 / S288c) GN=DUS3 PE=1 SV=2	1	2	2	2	0	0	2	0	0	0	0	1	0	0	0	2	0	0	0	0	1	0	0	0	2	0	0	0	0	1	0	4.6	4.6	4.6	76.595	668	668	0	6.5491			By MS/MS
Q06078	Q06078	5	5	5	U3 small nucleolar RNA-associated protein 21	UTP21	sp|Q06078|UTP21_YEAST U3 small nucleolar RNA-associated protein 21 OS=Saccharomyces cerevisiae (strain ATCC 204508 / S288c) GN=UTP21 PE=1 SV=1	1	5	5	5	0	5	2	0	0	0	0	0	0	0	5	2	0	0	0	0	0	0	0	5	2	0	0	0	0	0	0	5.6	5.6	5.6	104.79	939	939	0	22.852		By MS/MS	By matching
Q06103	Q06103	2	2	2	26S proteasome regulatory subunit RPN7	RPN7	sp|Q06103|RPN7_YEAST 26S proteasome regulatory subunit RPN7 OS=Saccharomyces cerevisiae (strain ATCC 204508 / S288c) GN=RPN7 PE=1 SV=3	1	2	2	2	1	1	2	0	1	1	1	0	0	1	1	2	0	1	1	1	0	0	1	1	2	0	1	1	1	0	0	8.6	8.6	8.6	48.958	429	429	0	4.7668	By matching	By MS/MS	By MS/MS
Q06132	Q06132	2	2	2	Suppressor of glycerol defect protein 1	SGD1	sp|Q06132|SGD1_YEAST Suppressor of glycerol defect protein 1 OS=Saccharomyces cerevisiae (strain ATCC 204508 / S288c) GN=SGD1 PE=1 SV=1	1	2	2	2	0	2	2	1	1	0	0	1	0	0	2	2	1	1	0	0	1	0	0	2	2	1	1	0	0	1	0	2.8	2.8	2.8	102.85	899	899	0	6.8217		By MS/MS	By MS/MS
Q06142	Q06142	1	1	1	Importin subunit beta-1	KAP95	sp|Q06142|IMB1_YEAST Importin subunit beta-1 OS=Saccharomyces cerevisiae (strain ATCC 204508 / S288c) GN=KAP95 PE=1 SV=1	1	1	1	1	0	1	1	0	0	0	0	0	0	0	1	1	0	0	0	0	0	0	0	1	1	0	0	0	0	0	0	2.2	2.2	2.2	94.775	861	861	0	4.9571		By MS/MS	By matching
Q06151	Q06151	3	3	3	m7GpppX diphosphatase	DCS1	sp|Q06151|DCPS_YEAST m7GpppX diphosphatase OS=Saccharomyces cerevisiae (strain ATCC 204508 / S288c) GN=DCS1 PE=1 SV=1	1	3	3	3	0	2	3	0	0	0	0	0	0	0	2	3	0	0	0	0	0	0	0	2	3	0	0	0	0	0	0	7.7	7.7	7.7	40.769	350	350	0	7.613		By MS/MS	By MS/MS
Q06170	Q06170	1	1	1	Uncharacterized membrane protein YLR326W	YLR326W	sp|Q06170|YL326_YEAST Uncharacterized membrane protein YLR326W OS=Saccharomyces cerevisiae (strain ATCC 204508 / S288c) GN=YLR326W PE=1 SV=1	1	1	1	1	0	1	1	1	0	0	0	0	0	0	1	1	1	0	0	0	0	0	0	1	1	1	0	0	0	0	0	7.1	7.1	7.1	27.423	240	240	0	4.3275		By MS/MS	By MS/MS
Q06179	Q06179	2	2	2	Protein FMP27, mitochondrial	FMP27	sp|Q06179|FMP27_YEAST Protein FMP27, mitochondrial OS=Saccharomyces cerevisiae (strain ATCC 204508 / S288c) GN=FMP27 PE=1 SV=1	1	2	2	2	0	0	1	1	2	0	0	1	0	0	0	1	1	2	0	0	1	0	0	0	1	1	2	0	0	1	0	0.7	0.7	0.7	303.48	2628	2628	0.005814	1.9803			By matching
Q06188	Q06188	1	1	1	PWWP domain-containing protein YLR455W	YLR455W	sp|Q06188|YL455_YEAST PWWP domain-containing protein YLR455W OS=Saccharomyces cerevisiae (strain ATCC 204508 / S288c) GN=YLR455W PE=1 SV=1	1	1	1	1	0	1	0	1	0	0	0	0	0	0	1	0	1	0	0	0	0	0	0	1	0	1	0	0	0	0	0	3	3	3	35.508	304	304	0.0010571	2.5751		By MS/MS
Q06218	Q06218	8	8	8	ATP-dependent RNA helicase DBP9	DBP9	sp|Q06218|DBP9_YEAST ATP-dependent RNA helicase DBP9 OS=Saccharomyces cerevisiae (strain ATCC 204508 / S288c) GN=DBP9 PE=1 SV=1	1	8	8	8	1	7	4	3	2	2	0	3	0	1	7	4	3	2	2	0	3	0	1	7	4	3	2	2	0	3	0	19.2	19.2	19.2	68.059	594	594	0	92.189	By matching	By MS/MS	By MS/MS
Q06315	Q06315	1	1	1	Protein SKG3	SKG3	sp|Q06315|SKG3_YEAST Protein SKG3 OS=Saccharomyces cerevisiae (strain ATCC 204508 / S288c) GN=SKG3 PE=1 SV=1	1	1	1	1	0	1	1	0	0	0	0	0	0	0	1	1	0	0	0	0	0	0	0	1	1	0	0	0	0	0	0	1.6	1.6	1.6	114.11	1026	1026	0	4.283		By MS/MS	By MS/MS
Q06337	Q06337	2	2	2	Chromatin modification-related protein EAF1	EAF1	sp|Q06337|EAF1_YEAST Chromatin modification-related protein EAF1 OS=Saccharomyces cerevisiae (strain ATCC 204508 / S288c) GN=EAF1 PE=1 SV=2	1	2	2	2	0	1	2	1	1	0	0	0	0	0	1	2	1	1	0	0	0	0	0	1	2	1	1	0	0	0	0	3	3	3	112.5	982	982	0.0011173	2.9709		By MS/MS	By MS/MS
Q06346	Q06346	1	1	1	Inositol phosphorylceramide synthase regulatory subunit KEI1;KEI1N;KEI1C	KEI1	sp|Q06346|KEI1_YEAST Inositol phosphorylceramide synthase regulatory subunit KEI1 OS=Saccharomyces cerevisiae (strain ATCC 204508 / S288c) GN=KEI1 PE=1 SV=2	1	1	1	1	0	1	1	1	1	0	0	1	0	0	1	1	1	1	0	0	1	0	0	1	1	1	1	0	0	1	0	4.5	4.5	4.5	25.484	221	221	0.0065543	1.7763		By matching	By MS/MS
Q06412	Q06412	2	2	2	Rho1 guanine nucleotide exchange factor TUS1	TUS1	sp|Q06412|TUS1_YEAST Rho1 guanine nucleotide exchange factor TUS1 OS=Saccharomyces cerevisiae (strain ATCC 204508 / S288c) GN=TUS1 PE=1 SV=1	1	2	2	2	0	1	1	1	0	0	0	0	0	0	1	1	1	0	0	0	0	0	0	1	1	1	0	0	0	0	0	2.1	2.1	2.1	149.11	1307	1307	0	3.8087		By MS/MS	By matching
Q06451	Q06451	1	1	1	Polyamine transporter 3	TPO3	sp|Q06451|TPO3_YEAST Polyamine transporter 3 OS=Saccharomyces cerevisiae (strain ATCC 204508 / S288c) GN=TPO3 PE=1 SV=1	1	1	1	1	0	1	0	0	0	0	0	0	0	0	1	0	0	0	0	0	0	0	0	1	0	0	0	0	0	0	0	4.3	4.3	4.3	68.065	622	622	0	11.947		By MS/MS
Q06493	Q06493	3	3	3	LETM1 domain-containing protein YLH47, mitochondrial	YLH47	sp|Q06493|YLH47_YEAST LETM1 domain-containing protein YLH47, mitochondrial OS=Saccharomyces cerevisiae (strain ATCC 204508 / S288c) GN=YLH47 PE=1 SV=1	1	3	3	3	1	1	0	1	1	1	0	2	2	1	1	0	1	1	1	0	2	2	1	1	0	1	1	1	0	2	2	8.4	8.4	8.4	52.174	454	454	0	3.9063	By matching	By MS/MS
Q06505	Q06505	3	3	3	Transcription factor SPN1	SPN1	sp|Q06505|IWS1_YEAST Transcription factor SPN1 OS=Saccharomyces cerevisiae (strain ATCC 204508 / S288c) GN=SPN1 PE=1 SV=1	1	3	3	3	0	3	3	2	2	0	0	0	0	0	3	3	2	2	0	0	0	0	0	3	3	2	2	0	0	0	0	13.2	13.2	13.2	46.082	410	410	0	31.044		By MS/MS	By MS/MS
Q06506	Q06506	3	3	3	Ribosomal RNA-processing protein 9	RRP9	sp|Q06506|RRP9_YEAST Ribosomal RNA-processing protein 9 OS=Saccharomyces cerevisiae (strain ATCC 204508 / S288c) GN=RRP9 PE=1 SV=1	1	3	3	3	0	2	1	1	1	1	0	0	0	0	2	1	1	1	1	0	0	0	0	2	1	1	1	1	0	0	0	9.9	9.9	9.9	65.053	573	573	0	19.083		By MS/MS	By MS/MS
Q06508	Q06508	4	4	4	Lysophosphatidic acid:oleoyl-CoA acyltransferase 1	LOA1	sp|Q06508|LOA1_YEAST Lysophosphatidic acid:oleoyl-CoA acyltransferase 1 OS=Saccharomyces cerevisiae (strain ATCC 204508 / S288c) GN=LOA1 PE=1 SV=1	1	4	4	4	0	3	4	2	1	0	0	2	0	0	3	4	2	1	0	0	2	0	0	3	4	2	1	0	0	2	0	7.7	7.7	7.7	33.816	300	300	0	7.6803		By MS/MS	By MS/MS
Q06512	Q06512	1	1	1	Nucleolar complex protein 4	NOC4	sp|Q06512|NOC4_YEAST Nucleolar complex protein 4 OS=Saccharomyces cerevisiae (strain ATCC 204508 / S288c) GN=NOC4 PE=1 SV=1	1	1	1	1	0	1	0	0	0	0	0	0	0	0	1	0	0	0	0	0	0	0	0	1	0	0	0	0	0	0	0	2.4	2.4	2.4	63.636	552	552	0.0010204	2.2832		By MS/MS
Q06567	Q06567	1	1	1	ABC1 family protein MCP2	MCP2	sp|Q06567|YL253_YEAST ABC1 family protein YLR253W OS=Saccharomyces cerevisiae (strain ATCC 204508 / S288c) GN=YLR253W PE=1 SV=1	1	1	1	1	0	1	1	0	0	0	0	0	0	0	1	1	0	0	0	0	0	0	0	1	1	0	0	0	0	0	0	2.5	2.5	2.5	65.916	569	569	0	33.849		By MS/MS	By MS/MS
Q06616	Q06616	1	1	1	Nuclear envelope protein YPR174C	YPR174C	sp|Q06616|YP174_YEAST Nuclear envelope protein YPR174C OS=Saccharomyces cerevisiae (strain ATCC 204508 / S288c) GN=YPR174C PE=1 SV=1	1	1	1	1	0	1	1	0	1	0	0	0	0	0	1	1	0	1	0	0	0	0	0	1	1	0	1	0	0	0	0	8.6	8.6	8.6	25.411	221	221	0	38.513		By MS/MS	By MS/MS
Q06630	Q06630	2	2	2	Mitochondrial homologous recombination protein 1	MHR1	sp|Q06630|MHR1_YEAST Mitochondrial homologous recombination protein 1 OS=Saccharomyces cerevisiae (strain ATCC 204508 / S288c) GN=MHR1 PE=1 SV=1	1	2	2	2	1	1	1	2	2	1	0	2	1	1	1	1	2	2	1	0	2	1	1	1	1	2	2	1	0	2	1	10.2	10.2	10.2	26.894	226	226	0	3.4677	By matching	By MS/MS	By MS/MS
Q06636	Q06636	1	1	1	Glycosylphosphatidylinositol anchor biosynthesis protein 11	GPI11	sp|Q06636|GPI11_YEAST Glycosylphosphatidylinositol anchor biosynthesis protein 11 OS=Saccharomyces cerevisiae (strain ATCC 204508 / S288c) GN=GPI11 PE=1 SV=1	1	1	1	1	0	0	1	1	0	0	0	0	0	0	0	1	1	0	0	0	0	0	0	0	1	1	0	0	0	0	0	7.3	7.3	7.3	25.262	219	219	0	4.265			By MS/MS
Q06668	Q06668	3	3	3	Methyltransferase OMS1, mitochondrial	OMS1	sp|Q06668|OMS1_YEAST Methyltransferase OMS1, mitochondrial OS=Saccharomyces cerevisiae (strain ATCC 204508 / S288c) GN=OMS1 PE=1 SV=1	1	3	3	3	1	0	2	2	2	1	1	2	0	1	0	2	2	2	1	1	2	0	1	0	2	2	2	1	1	2	0	7.2	7.2	7.2	55.588	471	471	0	4.2964	By matching		By MS/MS
Q06678	Q06678	6	6	6	54S ribosomal protein L35, mitochondrial	MRPL35	sp|Q06678|RM35_YEAST 54S ribosomal protein L35, mitochondrial OS=Saccharomyces cerevisiae (strain ATCC 204508 / S288c) GN=MRPL35 PE=1 SV=1	1	6	6	6	0	4	5	2	2	1	0	1	0	0	4	5	2	2	1	0	1	0	0	4	5	2	2	1	0	1	0	24.3	24.3	24.3	42.825	367	367	0	6.6084		By MS/MS	By MS/MS
Q06679	Q06679	1	1	1	U3 small nucleolar RNA-associated protein 4	UTP4	sp|Q06679|UTP4_YEAST U3 small nucleolar RNA-associated protein 4 OS=Saccharomyces cerevisiae (strain ATCC 204508 / S288c) GN=UTP4 PE=1 SV=1	1	1	1	1	0	0	1	1	1	0	0	1	0	0	0	1	1	1	0	0	1	0	0	0	1	1	1	0	0	1	0	1.4	1.4	1.4	87.8	776	776	0.001994	2.157			By MS/MS
Q06685	Q06685	2	2	2	Inositol hexakisphosphate and diphosphoinositol-pentakisphosphate kinase	VIP1	sp|Q06685|VIP1_YEAST Inositol hexakisphosphate and diphosphoinositol-pentakisphosphate kinase OS=Saccharomyces cerevisiae (strain ATCC 204508 / S288c) GN=VIP1 PE=1 SV=1	1	2	2	2	1	1	1	1	1	2	0	0	0	1	1	1	1	1	2	0	0	0	1	1	1	1	1	2	0	0	0	2	2	2	129.75	1146	1146	0.0011025	2.8491	By matching	By matching	By MS/MS
Q06698	Q06698	8	8	8	Putative ATP-dependent RNA helicase YLR419W	YLR419W	sp|Q06698|YL419_YEAST Putative ATP-dependent RNA helicase YLR419W OS=Saccharomyces cerevisiae (strain ATCC 204508 / S288c) GN=YLR419W PE=1 SV=1	1	8	8	8	1	5	4	2	2	2	0	1	0	1	5	4	2	2	2	0	1	0	1	5	4	2	2	2	0	1	0	9.1	9.1	9.1	163.04	1435	1435	0	16.872	By matching	By MS/MS	By MS/MS
Q06705	Q06705	2	2	2	Phosphatidylinositol transfer protein CSR1	CSR1	sp|Q06705|CSR1_YEAST Phosphatidylinositol transfer protein CSR1 OS=Saccharomyces cerevisiae (strain ATCC 204508 / S288c) GN=CSR1 PE=1 SV=1	1	2	2	2	0	0	2	1	1	0	0	1	0	0	0	2	1	1	0	0	1	0	0	0	2	1	1	0	0	1	0	7.1	7.1	7.1	47.462	408	408	0.0010493	2.5312			By MS/MS
Q06708	Q06708	1	1	1	Vacuole morphology and inheritance protein 14	VAC14	sp|Q06708|VAC14_YEAST Vacuole morphology and inheritance protein 14 OS=Saccharomyces cerevisiae (strain ATCC 204508 / S288c) GN=VAC14 PE=1 SV=1	1	1	1	1	0	0	1	1	1	0	0	0	0	0	0	1	1	1	0	0	0	0	0	0	1	1	1	0	0	0	0	1.6	1.6	1.6	99.771	880	880	0.001007	2.2216			By MS/MS
Q06709	Q06709	3	3	3	Cytoplasmic 60S subunit biogenesis factor REH1	REH1	sp|Q06709|REH1_YEAST Zinc finger protein REH1 OS=Saccharomyces cerevisiae (strain ATCC 204508 / S288c) GN=REH1 PE=1 SV=1	1	3	3	3	0	2	1	1	1	0	0	0	0	0	2	1	1	1	0	0	0	0	0	2	1	1	1	0	0	0	0	8.1	8.1	8.1	49.689	432	432	0	20.348		By MS/MS	By matching
Q06833	Q06833	10	10	10	Uncharacterized PH domain-containing protein YPR091C	YPR091C	sp|Q06833|YP091_YEAST Uncharacterized PH domain-containing protein YPR091C OS=Saccharomyces cerevisiae (strain ATCC 204508 / S288c) GN=YPR091C PE=1 SV=1	1	10	10	10	1	8	6	7	0	2	1	1	0	1	8	6	7	0	2	1	1	0	1	8	6	7	0	2	1	1	0	15.2	15.2	15.2	87.323	770	770	0	100.47	By MS/MS	By MS/MS	By MS/MS
Q07349	Q07349	2	2	2	Uncharacterized protein YDL027C		sp|Q07349|YD027_YEAST Uncharacterized protein YDL027C OS=Saccharomyces cerevisiae (strain ATCC 204508 / S288c) GN=YDL027C PE=1 SV=1	1	2	2	2	0	1	0	1	0	1	0	1	0	0	1	0	1	0	1	0	1	0	0	1	0	1	0	1	0	1	0	6.9	6.9	6.9	48.312	420	420	0	5.4237		By MS/MS
Q07468	Q07468	7	7	7	Vacuolar morphogenesis protein 6	VAM6	sp|Q07468|VAM6_YEAST Vacuolar morphogenesis protein 6 OS=Saccharomyces cerevisiae (strain ATCC 204508 / S288c) GN=VAM6 PE=1 SV=1	1	7	7	7	0	7	6	3	2	2	1	1	0	0	7	6	3	2	2	1	1	0	0	7	6	3	2	2	1	1	0	5.9	5.9	5.9	122.88	1049	1049	0	105.63		By MS/MS	By MS/MS
Q07478	Q07478	7	7	7	ATP-dependent RNA helicase SUB2	SUB2	sp|Q07478|SUB2_YEAST ATP-dependent RNA helicase SUB2 OS=Saccharomyces cerevisiae (strain ATCC 204508 / S288c) GN=SUB2 PE=1 SV=1	1	7	7	7	1	3	6	2	2	2	1	1	0	1	3	6	2	2	2	1	1	0	1	3	6	2	2	2	1	1	0	15.2	15.2	15.2	50.308	446	446	0	102.47	By matching	By MS/MS	By MS/MS
Q07533	Q07533	3	3	3	Cytokinesis protein 3	CYK3	sp|Q07533|CYK3_YEAST Cytokinesis protein 3 OS=Saccharomyces cerevisiae (strain ATCC 204508 / S288c) GN=CYK3 PE=1 SV=1	1	3	3	3	1	1	1	2	3	0	0	0	0	1	1	1	2	3	0	0	0	0	1	1	1	2	3	0	0	0	0	4.6	4.6	4.6	100.62	885	885	0	4.5276	By matching	By MS/MS	By matching
Q07629	Q07629	2	2	2	Uncharacterized membrane protein YDL218W	YDL218W	sp|Q07629|YD218_YEAST Uncharacterized membrane protein YDL218W OS=Saccharomyces cerevisiae (strain ATCC 204508 / S288c) GN=YDL218W PE=1 SV=1	1	2	2	2	0	1	0	0	0	1	0	1	1	0	1	0	0	0	1	0	1	1	0	1	0	0	0	1	0	1	1	10.4	10.4	10.4	34.449	317	317	0.0058196	1.9846		By MS/MS
Q07651	Q07651	6	6	6	SUR7 family protein FMP45	FMP45	sp|Q07651|FMP45_YEAST SUR7 family protein FMP45 OS=Saccharomyces cerevisiae (strain ATCC 204508 / S288c) GN=FMP45 PE=1 SV=1	1	6	6	6	0	6	5	2	0	0	2	0	0	0	6	5	2	0	0	2	0	0	0	6	5	2	0	0	2	0	0	25.9	25.9	25.9	34.135	309	309	0	180.4		By MS/MS	By MS/MS
Q07657	Q07657	1	1	1	Seventh homolog of septin 1	SHS1	sp|Q07657|SHS1_YEAST Seventh homolog of septin 1 OS=Saccharomyces cerevisiae (strain ATCC 204508 / S288c) GN=SHS1 PE=1 SV=1	1	1	1	1	0	0	1	0	0	0	0	0	0	0	0	1	0	0	0	0	0	0	0	0	1	0	0	0	0	0	0	2.4	2.4	2.4	62.629	551	551	0.0010684	2.6319			By MS/MS
Q07799	Q07799	1	1	1	Uncharacterized protein YLL007C		sp|Q07799|YL007_YEAST Uncharacterized protein YLL007C OS=Saccharomyces cerevisiae (strain ATCC 204508 / S288c) GN=YLL007C PE=1 SV=1	1	1	1	1	0	0	0	1	1	0	0	1	0	0	0	0	1	1	0	0	1	0	0	0	0	1	1	0	0	1	0	1.7	1.7	1.7	76.621	665	665	0.0091575	1.6056
Q07821	Q07821	2	2	2	Iron-sulfur assembly protein 1	ISA1	sp|Q07821|ISA1_YEAST Iron-sulfur assembly protein 1 OS=Saccharomyces cerevisiae (strain ATCC 204508 / S288c) GN=ISA1 PE=1 SV=1	1	2	2	2	0	1	2	1	2	0	1	0	0	0	1	2	1	2	0	1	0	0	0	1	2	1	2	0	1	0	0	9.2	9.2	9.2	27.675	250	250	0	4.2091		By MS/MS	By MS/MS
Q07824	Q07824	2	2	2	Polyamine transporter 1	TPO1	sp|Q07824|TPO1_YEAST Polyamine transporter 1 OS=Saccharomyces cerevisiae (strain ATCC 204508 / S288c) GN=TPO1 PE=1 SV=1	1	2	2	2	0	2	2	1	2	0	2	1	0	0	2	2	1	2	0	2	1	0	0	2	2	1	2	0	2	1	0	2.9	2.9	2.9	64.272	586	586	0	46.18		By MS/MS	By MS/MS
Q07878	Q07878	3	3	3	Vacuolar protein sorting-associated protein 13	VPS13	sp|Q07878|VPS13_YEAST Vacuolar protein sorting-associated protein 13 OS=Saccharomyces cerevisiae (strain ATCC 204508 / S288c) GN=VPS13 PE=1 SV=1	1	3	3	3	0	2	1	1	1	0	1	1	0	0	2	1	1	1	0	1	1	0	0	2	1	1	1	0	1	1	0	1.3	1.3	1.3	357.85	3144	3144	0	5.5564		By MS/MS	By MS/MS
Q07914	Q07914	3	3	3	Mitochondrial import inner membrane translocase subunit TIM14	PAM18	sp|Q07914|TIM14_YEAST Mitochondrial import inner membrane translocase subunit TIM14 OS=Saccharomyces cerevisiae (strain ATCC 204508 / S288c) GN=PAM18 PE=1 SV=1	1	3	3	3	0	2	1	1	1	0	0	1	0	0	2	1	1	1	0	0	1	0	0	2	1	1	1	0	0	1	0	16.1	16.1	16.1	17.91	168	168	0	6.2829		By MS/MS	By matching
Q07915	Q07915	6	6	6	Ribosome biogenesis protein RLP24	RLP24	sp|Q07915|RLP24_YEAST Ribosome biogenesis protein RLP24 OS=Saccharomyces cerevisiae (strain ATCC 204508 / S288c) GN=RLP24 PE=1 SV=1	1	6	6	6	0	2	5	5	2	0	1	1	0	0	2	5	5	2	0	1	1	0	0	2	5	5	2	0	1	1	0	20.6	20.6	20.6	23.975	199	199	0	10.422		By MS/MS	By MS/MS
Q07979	Q07979	2	2	2	Chromatin structure-remodeling complex protein RSC58	RSC58	sp|Q07979|RSC58_YEAST Chromatin structure-remodeling complex protein RSC58 OS=Saccharomyces cerevisiae (strain ATCC 204508 / S288c) GN=RSC58 PE=1 SV=1	1	2	2	2	0	1	1	0	0	0	0	0	0	0	1	1	0	0	0	0	0	0	0	1	1	0	0	0	0	0	0	5.6	5.6	5.6	57.794	502	502	0.0011274	3.0453		By MS/MS	By MS/MS
Q08023	Q08023	1	1	1	Protein FMP25, mitochondrial	FMP25	sp|Q08023|FMP25_YEAST Protein FMP25, mitochondrial OS=Saccharomyces cerevisiae (strain ATCC 204508 / S288c) GN=FMP25 PE=1 SV=1	1	1	1	1	0	1	1	0	0	0	0	0	0	0	1	1	0	0	0	0	0	0	0	1	1	0	0	0	0	0	0	2.4	2.4	2.4	66.689	583	583	1	-2		By MS/MS	By matching
Q08108	Q08108	1	1	1	Lysophospholipase 3	PLB3	sp|Q08108|PLB3_YEAST Lysophospholipase 3 OS=Saccharomyces cerevisiae (strain ATCC 204508 / S288c) GN=PLB3 PE=3 SV=1	1	1	1	1	1	0	0	1	0	1	0	0	0	1	0	0	1	0	1	0	0	0	1	0	0	1	0	1	0	0	0	1.2	1.2	1.2	75.076	686	686	0.0091324	1.5778	By matching
Q08157	Q08157	1	1	1	Uncharacterized membrane protein YOL019W	YOL019W	sp|Q08157|YOL19_YEAST Uncharacterized membrane protein YOL019W OS=Saccharomyces cerevisiae (strain ATCC 204508 / S288c) GN=YOL019W PE=1 SV=1	1	1	1	1	0	1	1	0	0	0	0	0	0	0	1	1	0	0	0	0	0	0	0	1	1	0	0	0	0	0	0	2.2	2.2	2.2	60.9	551	551	0.0011136	2.9571		By MS/MS	By matching
Q08193	Q08193	4	4	4	1,3-beta-glucanosyltransferase GAS5	GAS5	sp|Q08193|GAS5_YEAST 1,3-beta-glucanosyltransferase GAS5 OS=Saccharomyces cerevisiae (strain ATCC 204508 / S288c) GN=GAS5 PE=1 SV=1	1	4	4	4	1	2	4	3	2	1	0	2	0	1	2	4	3	2	1	0	2	0	1	2	4	3	2	1	0	2	0	9.1	9.1	9.1	51.869	484	484	0	31.196	By matching	By MS/MS	By MS/MS
Q08204	Q08204	3	3	3	Structural maintenance of chromosomes protein 5	SMC5	sp|Q08204|SMC5_YEAST Structural maintenance of chromosomes protein 5 OS=Saccharomyces cerevisiae (strain ATCC 204508 / S288c) GN=SMC5 PE=1 SV=1	1	3	3	3	0	2	0	0	1	0	0	0	0	0	2	0	0	1	0	0	0	0	0	2	0	0	1	0	0	0	0	4.8	4.8	4.8	126.04	1093	1093	0	3.7123		By MS/MS
Q08208	Q08208	1	1	1	Nucleolar protein 12	NOP12	sp|Q08208|NOP12_YEAST Nucleolar protein 12 OS=Saccharomyces cerevisiae (strain ATCC 204508 / S288c) GN=NOP12 PE=1 SV=1	1	1	1	1	0	1	1	0	0	0	0	0	0	0	1	1	0	0	0	0	0	0	0	1	1	0	0	0	0	0	0	2.8	2.8	2.8	51.941	459	459	0.0082949	1.6557		By MS/MS	By MS/MS
Q08223	Q08223	1	1	1	Altered inheritance of mitochondria protein 39, mitochondrial	AIM39	sp|Q08223|AIM39_YEAST Altered inheritance of mitochondria protein 39, mitochondrial OS=Saccharomyces cerevisiae (strain ATCC 204508 / S288c) GN=AIM39 PE=2 SV=1	1	1	1	1	0	1	0	1	0	0	0	0	0	0	1	0	1	0	0	0	0	0	0	1	0	1	0	0	0	0	0	4.3	4.3	4.3	45.85	395	395	0.0010929	2.7742		By MS/MS
Q08235	Q08235	3	3	3	Ribosome biogenesis protein BRX1	BRX1	sp|Q08235|BRX1_YEAST Ribosome biogenesis protein BRX1 OS=Saccharomyces cerevisiae (strain ATCC 204508 / S288c) GN=BRX1 PE=1 SV=2	1	3	3	3	1	3	3	3	1	0	0	0	0	1	3	3	3	1	0	0	0	0	1	3	3	3	1	0	0	0	0	9.6	9.6	9.6	33.531	291	291	0	10.959	By matching	By MS/MS	By MS/MS
Q08548	Q08548	3	3	3	Lysophospholipid acyltransferase	ALE1	sp|Q08548|ALE1_YEAST Lysophospholipid acyltransferase OS=Saccharomyces cerevisiae (strain ATCC 204508 / S288c) GN=ALE1 PE=1 SV=1	1	3	3	3	0	3	1	1	0	0	1	0	0	0	3	1	1	0	0	1	0	0	0	3	1	1	0	0	1	0	0	5.2	5.2	5.2	72.227	619	619	0	8.037		By MS/MS	By MS/MS
Q08622	Q08622	2	2	2	Genetic interactor of prohibitins 3, mitochondrial	GEP3	sp|Q08622|GEP3_YEAST Genetic interactor of prohibitins 3, mitochondrial OS=Saccharomyces cerevisiae (strain ATCC 204508 / S288c) GN=GEP3 PE=1 SV=1	1	2	2	2	0	1	0	1	0	0	0	0	0	0	1	0	1	0	0	0	0	0	0	1	0	1	0	0	0	0	0	6.7	6.7	6.7	63.853	556	556	0	9.5349		By MS/MS
Q08649	Q08649	1	1	1	Histone acetyltransferase ESA1	ESA1	sp|Q08649|ESA1_YEAST Histone acetyltransferase ESA1 OS=Saccharomyces cerevisiae (strain ATCC 204508 / S288c) GN=ESA1 PE=1 SV=1	1	1	1	1	1	0	0	1	0	0	0	1	0	1	0	0	1	0	0	0	1	0	1	0	0	1	0	0	0	1	0	3.1	3.1	3.1	52.612	445	445	0.0010638	2.6142	By matching
Q08651	Q08651	2	2	2	Probable oxidoreductase ENV9	ENV9	sp|Q08651|ENV9_YEAST Probable oxidoreductase ENV9 OS=Saccharomyces cerevisiae (strain ATCC 204508 / S288c) GN=ENV9 PE=1 SV=1	1	2	2	2	0	2	2	1	0	0	0	0	0	0	2	2	1	0	0	0	0	0	0	2	2	1	0	0	0	0	0	3.6	3.6	3.6	37.484	330	330	0.0010537	2.5513		By MS/MS	By matching
Q08689	Q08689	2	2	2	N-terminal acetyltransferase A complex subunit NAT5	NAT5	sp|Q08689|NAT5_YEAST N-terminal acetyltransferase A complex subunit NAT5 OS=Saccharomyces cerevisiae (strain ATCC 204508 / S288c) GN=NAT5 PE=1 SV=1	1	2	2	2	0	1	2	1	1	0	0	0	0	0	1	2	1	1	0	0	0	0	0	1	2	1	1	0	0	0	0	19.9	19.9	19.9	19.726	176	176	0	3.2479		By MS/MS	By MS/MS
Q08773	Q08773	1	1	1	ISWI chromatin-remodeling complex ATPase ISW2	ISW2	sp|Q08773|ISW2_YEAST ISWI chromatin-remodeling complex ATPase ISW2 OS=Saccharomyces cerevisiae (strain ATCC 204508 / S288c) GN=ISW2 PE=1 SV=1	1	1	1	1	0	1	0	0	0	0	0	0	0	0	1	0	0	0	0	0	0	0	0	1	0	0	0	0	0	0	0	1.8	1.8	1.8	130.33	1120	1120	0	5.253		By MS/MS
Q08818	Q08818	3	3	3	Meiotic sister-chromatid recombination protein 6, mitochondrial	MSC6	sp|Q08818|MSC6_YEAST Meiotic sister-chromatid recombination protein 6, mitochondrial OS=Saccharomyces cerevisiae (strain ATCC 204508 / S288c) GN=MSC6 PE=1 SV=1	1	3	3	3	0	3	1	0	0	0	0	0	0	0	3	1	0	0	0	0	0	0	0	3	1	0	0	0	0	0	0	4.5	4.5	4.5	79.946	692	692	0	7.3631		By MS/MS	By matching
Q08959	Q08959	6	6	6	Phosphatidylglycerol phospholipase C	PGC1	sp|Q08959|PGC1_YEAST Phosphatidylglycerol phospholipase C OS=Saccharomyces cerevisiae (strain ATCC 204508 / S288c) GN=PGC1 PE=1 SV=1	1	6	6	6	1	5	3	3	1	1	1	2	1	1	5	3	3	1	1	1	2	1	1	5	3	3	1	1	1	2	1	22.4	22.4	22.4	37.069	321	321	0	20.353	By MS/MS	By MS/MS	By MS/MS
Q08962	Q08962	1	1	1	60S ribosome subunit biogenesis protein NIP7	NIP7	sp|Q08962|NIP7_YEAST 60S ribosome subunit biogenesis protein NIP7 OS=Saccharomyces cerevisiae (strain ATCC 204508 / S288c) GN=NIP7 PE=1 SV=1	1	1	1	1	0	1	1	0	0	0	0	1	0	0	1	1	0	0	0	0	1	0	0	1	1	0	0	0	0	1	0	6.1	6.1	6.1	20.38	181	181	0	4.3691		By MS/MS	By MS/MS
Q08965	Q08965	17	17	17	Ribosome biogenesis protein BMS1	BMS1	sp|Q08965|BMS1_YEAST Ribosome biogenesis protein BMS1 OS=Saccharomyces cerevisiae (strain ATCC 204508 / S288c) GN=BMS1 PE=1 SV=1	1	17	17	17	9	10	9	9	11	4	1	10	0	9	10	9	9	11	4	1	10	0	9	10	9	9	11	4	1	10	0	13.9	13.9	13.9	135.57	1183	1183	0	54.6	By MS/MS	By MS/MS	By MS/MS
Q08972	Q08972	6	6	6	[NU+] prion formation protein 1	NEW1	sp|Q08972|NEW1_YEAST [NU+] prion formation protein 1 OS=Saccharomyces cerevisiae (strain ATCC 204508 / S288c) GN=NEW1 PE=1 SV=1	1	6	6	6	1	1	5	1	4	1	2	0	0	1	1	5	1	4	1	2	0	0	1	1	5	1	4	1	2	0	0	6.6	6.6	6.6	134.33	1196	1196	0	15.719	By matching	By matching	By MS/MS
Q08986	Q08986	1	1	1	S-adenosylmethionine permease SAM3	SAM3	sp|Q08986|SAM3_YEAST S-adenosylmethionine permease SAM3 OS=Saccharomyces cerevisiae (strain ATCC 204508 / S288c) GN=SAM3 PE=1 SV=1	1	1	1	1	0	1	0	0	0	0	0	0	0	0	1	0	0	0	0	0	0	0	0	1	0	0	0	0	0	0	0	4.3	4.3	4.3	64.353	587	587	0	15.137		By MS/MS
Q12000	Q12000	2	2	2	Translation machinery-associated protein 46	TMA46	sp|Q12000|TMA46_YEAST Translation machinery-associated protein 46 OS=Saccharomyces cerevisiae (strain ATCC 204508 / S288c) GN=TMA46 PE=1 SV=2	1	2	2	2	1	1	2	1	1	1	0	1	0	1	1	2	1	1	1	0	1	0	1	1	2	1	1	1	0	1	0	6.1	6.1	6.1	39.514	345	345	0.0057582	1.933	By matching	By MS/MS	By MS/MS
Q12004	Q12004	1	1	1	RNA polymerase II transcription factor B subunit 4	TFB4	sp|Q12004|TFB4_YEAST RNA polymerase II transcription factor B subunit 4 OS=Saccharomyces cerevisiae (strain ATCC 204508 / S288c) GN=TFB4 PE=1 SV=1	1	1	1	1	0	0	1	0	0	0	0	0	0	0	0	1	0	0	0	0	0	0	0	0	1	0	0	0	0	0	0	3.8	3.8	3.8	37.457	338	338	0.0011211	3.0168			By MS/MS
Q12029	Q12029	12	12	12	Probable mitochondrial transport protein FSF1	FSF1	sp|Q12029|FSF1_YEAST Probable mitochondrial transport protein FSF1 OS=Saccharomyces cerevisiae (strain ATCC 204508 / S288c) GN=FSF1 PE=1 SV=1	1	12	12	12	2	9	9	8	5	1	2	4	0	2	9	9	8	5	1	2	4	0	2	9	9	8	5	1	2	4	0	31.5	31.5	31.5	35.414	327	327	0	63.712	By matching	By MS/MS	By MS/MS
Q12033	Q12033	1	1	1	pH-response regulator protein palA/RIM20	RIM20	sp|Q12033|PALA_YEAST pH-response regulator protein palA/RIM20 OS=Saccharomyces cerevisiae (strain ATCC 204508 / S288c) GN=RIM20 PE=1 SV=1	1	1	1	1	0	1	1	0	1	0	0	0	0	0	1	1	0	1	0	0	0	0	0	1	1	0	1	0	0	0	0	1.5	1.5	1.5	75.946	661	661	0	3.9312		By MS/MS	By MS/MS
Q12035	Q12035	2	2	2	rRNA-processing protein FCF2	FCF2	sp|Q12035|FCF2_YEAST rRNA-processing protein FCF2 OS=Saccharomyces cerevisiae (strain ATCC 204508 / S288c) GN=FCF2 PE=1 SV=1	1	2	2	2	1	0	1	1	0	0	0	0	0	1	0	1	1	0	0	0	0	0	1	0	1	1	0	0	0	0	0	8.3	8.3	8.3	25.636	217	217	0.0082569	1.6235	By MS/MS		By MS/MS
Q12063	Q12063	1	1	1	Dehydrodolichyl diphosphate syntase complex subunit NUS1	NUS1	sp|Q12063|UPPS_YEAST Probable undecaprenyl pyrophosphate synthase OS=Saccharomyces cerevisiae (strain ATCC 204508 / S288c) GN=NUS1 PE=1 SV=1	1	1	1	1	0	0	1	1	0	0	0	1	0	0	0	1	1	0	0	0	1	0	0	0	1	1	0	0	0	1	0	4.3	4.3	4.3	42.557	375	375	0.0010471	2.5164			By MS/MS
Q12117	Q12117	10	10	8	Protein MRH1	MRH1	sp|Q12117|MRH1_YEAST Protein MRH1 OS=Saccharomyces cerevisiae (strain ATCC 204508 / S288c) GN=MRH1 PE=1 SV=1	1	10	10	8	4	9	10	7	7	7	4	6	2	4	9	10	7	7	7	4	6	2	4	7	8	5	5	6	3	5	2	20.6	20.6	14.1	36.19	320	320	0	323.31	By MS/MS	By MS/MS	By MS/MS
Q12134	Q12134	2	2	2	Protein HUA2	HUA2	sp|Q12134|HUA2_YEAST Protein HUA2 OS=Saccharomyces cerevisiae (strain ATCC 204508 / S288c) GN=HUA2 PE=1 SV=1	1	2	2	2	0	2	0	0	0	0	0	0	0	0	2	0	0	0	0	0	0	0	0	2	0	0	0	0	0	0	0	12.3	12.3	12.3	28.414	243	243	0	4.089		By MS/MS
Q12136	Q12136	2	2	2	Something about silencing protein 10	SAS10	sp|Q12136|SAS10_YEAST Something about silencing protein 10 OS=Saccharomyces cerevisiae (strain ATCC 204508 / S288c) GN=SAS10 PE=1 SV=1	1	2	2	2	1	1	1	0	1	0	0	0	0	1	1	1	0	1	0	0	0	0	1	1	1	0	1	0	0	0	0	5.2	5.2	5.2	70.259	610	610	0.002006	2.1961	By matching	By MS/MS	By MS/MS
Q12141;P0C2J1	Q12141;P0C2J1	68;60	1;1	0;0	Transposon Ty1-GR1 Gag-Pol polyprotein;Capsid protein;Ty1 protease;Integrase;Reverse transcriptase/ribonuclease H;Transposon Ty1-PR3 Gag-Pol polyprotein;Capsid protein;Ty1 protease;Integrase;Reverse transcriptase/ribonuclease H	TY1B-GR1;TY1B-PR3	sp|Q12141|YG11B_YEAST Transposon Ty1-GR1 Gag-Pol polyprotein OS=Saccharomyces cerevisiae (strain ATCC 204508 / S288c) GN=TY1B-GR1 PE=3 SV=1;sp|P0C2J1|YP14B_YEAST Transposon Ty1-PR3 Gag-Pol polyprotein OS=Saccharomyces cerevisiae (strain ATCC 204508 / S288c	2	68	1	0	16	51	32	45	43	21	19	30	4	0	1	0	0	0	0	0	0	0	0	0	0	0	0	0	0	0	0	39.9	1.3	0	198.66	1755	1755;1755	1	-2	By matching	By MS/MS	By matching
Q12154	Q12154	1	1	1	ATPase GET3	GET3	sp|Q12154|GET3_YEAST ATPase GET3 OS=Saccharomyces cerevisiae (strain ATCC 204508 / S288c) GN=GET3 PE=1 SV=1	1	1	1	1	0	1	0	0	0	0	0	0	0	0	1	0	0	0	0	0	0	0	0	1	0	0	0	0	0	0	0	8.2	8.2	8.2	39.353	354	354	0	4.3641		By MS/MS
Q12159	Q12159	12	12	12	RNA annealing protein YRA1	YRA1	sp|Q12159|YRA1_YEAST RNA annealing protein YRA1 OS=Saccharomyces cerevisiae (strain ATCC 204508 / S288c) GN=YRA1 PE=1 SV=2	1	12	12	12	4	7	7	8	4	3	2	4	1	4	7	7	8	4	3	2	4	1	4	7	7	8	4	3	2	4	1	56.6	56.6	56.6	24.955	226	226	0	89.317	By MS/MS	By MS/MS	By MS/MS
Q12160	Q12160	1	1	1	Uncharacterized protein YPR063C	YPR063C	sp|Q12160|YP063_YEAST Uncharacterized protein YPR063C OS=Saccharomyces cerevisiae (strain ATCC 204508 / S288c) GN=YPR063C PE=1 SV=1	1	1	1	1	0	1	1	1	0	0	0	0	0	0	1	1	1	0	0	0	0	0	0	1	1	1	0	0	0	0	0	10.7	10.7	10.7	15.441	140	140	0	5.2637		By MS/MS	By matching
Q12176	Q12176	3	3	3	Ribosome biogenesis protein MAK21	MAK21	sp|Q12176|MAK21_YEAST Ribosome biogenesis protein MAK21 OS=Saccharomyces cerevisiae (strain ATCC 204508 / S288c) GN=MAK21 PE=1 SV=1	1	3	3	3	0	2	1	1	1	1	0	1	1	0	2	1	1	1	1	0	1	1	0	2	1	1	1	1	0	1	1	2	2	2	116.68	1025	1025	0	15.438		By MS/MS	By matching
Q12181	Q12181	3	3	3	NADPH-dependent diflavin oxidoreductase 1	TAH18	sp|Q12181|TAH18_YEAST Probable NADPH reductase TAH18 OS=Saccharomyces cerevisiae (strain ATCC 204508 / S288c) GN=TAH18 PE=1 SV=1	1	3	3	3	2	1	2	2	1	2	0	2	1	2	1	2	2	1	2	0	2	1	2	1	2	2	1	2	0	2	1	5.3	5.3	5.3	72.327	623	623	0	5.5539	By MS/MS	By MS/MS	By MS/MS
Q12207	Q12207	3	3	3	Non-classical export protein 2	NCE102	sp|Q12207|NCE2_YEAST Non-classical export protein 2 OS=Saccharomyces cerevisiae (strain ATCC 204508 / S288c) GN=NCE102 PE=1 SV=1	1	3	3	3	2	3	3	3	3	2	2	2	2	2	3	3	3	3	2	2	2	2	2	3	3	3	3	2	2	2	2	8.1	8.1	8.1	18.967	173	173	0	41.287	By matching	By MS/MS	By MS/MS
Q12212	Q12212	1	1	1	Protein SIA1	SIA1	sp|Q12212|SIA1_YEAST Protein SIA1 OS=Saccharomyces cerevisiae (strain ATCC 204508 / S288c) GN=SIA1 PE=2 SV=1	1	1	1	1	0	1	1	1	1	0	0	1	0	0	1	1	1	1	0	0	1	0	0	1	1	1	1	0	0	1	0	2.1	2.1	2.1	71.845	622	622	0.0066667	1.8978		By MS/MS	By MS/MS
Q12213	Q12213	34	9	9	60S ribosomal protein L7-B	RPL7B	sp|Q12213|RL7B_YEAST 60S ribosomal protein L7-B OS=Saccharomyces cerevisiae (strain ATCC 204508 / S288c) GN=RPL7B PE=1 SV=3	1	34	9	9	18	25	27	29	24	21	12	22	4	8	8	8	9	7	8	4	7	1	8	8	8	9	7	8	4	7	1	72.5	13.5	13.5	27.696	244	244	0	195.72	By MS/MS	By MS/MS	By MS/MS
Q12230	Q12230	6	5	5	Sphingolipid long chain base-responsive protein LSP1	LSP1	sp|Q12230|LSP1_YEAST Sphingolipid long chain base-responsive protein LSP1 OS=Saccharomyces cerevisiae (strain ATCC 204508 / S288c) GN=LSP1 PE=1 SV=1	1	6	5	5	0	5	5	4	2	3	4	2	0	0	4	4	3	2	3	3	2	0	0	4	4	3	2	3	3	2	0	19.6	14.7	14.7	38.071	341	341	0	23.39		By MS/MS	By MS/MS
Q12233	Q12233	3	3	3	ATP synthase subunit g, mitochondrial	ATP20	sp|Q12233|ATPN_YEAST ATP synthase subunit g, mitochondrial OS=Saccharomyces cerevisiae (strain ATCC 204508 / S288c) GN=ATP20 PE=1 SV=1	1	3	3	3	0	2	3	1	1	0	0	1	0	0	2	3	1	1	0	0	1	0	0	2	3	1	1	0	0	1	0	37.4	37.4	37.4	12.921	115	115	0	48.024		By MS/MS	By MS/MS
Q12236	Q12236	5	5	5	Serine/threonine-protein kinase PKH2	PKH2	sp|Q12236|PKH2_YEAST Serine/threonine-protein kinase PKH2 OS=Saccharomyces cerevisiae (strain ATCC 204508 / S288c) GN=PKH2 PE=1 SV=1	1	5	5	5	1	2	2	4	4	2	1	1	1	1	2	2	4	4	2	1	1	1	1	2	2	4	4	2	1	1	1	6.3	6.3	6.3	121.66	1081	1081	0	9.6949	By matching	By MS/MS	By MS/MS
Q12239	Q12239	2	2	2	Transmembrane protein 115 homolog	YOL107W	sp|Q12239|YO107_YEAST Uncharacterized membrane protein YOL107W OS=Saccharomyces cerevisiae (strain ATCC 204508 / S288c) GN=YOL107W PE=1 SV=1	1	2	2	2	0	2	1	0	1	0	1	1	0	0	2	1	0	1	0	1	1	0	0	2	1	0	1	0	1	1	0	4.1	4.1	4.1	39.742	342	342	0.0011236	3.0258		By MS/MS	By MS/MS
Q12246	Q12246	1	1	1	Sphingoid long chain base kinase 4	LCB4	sp|Q12246|LCB4_YEAST Sphingoid long chain base kinase 4 OS=Saccharomyces cerevisiae (strain ATCC 204508 / S288c) GN=LCB4 PE=1 SV=1	1	1	1	1	0	1	1	0	0	0	0	0	0	0	1	1	0	0	0	0	0	0	0	1	1	0	0	0	0	0	0	4.2	4.2	4.2	69.639	624	624	0	15.48		By MS/MS	By matching
Q12251	Q12251	1	1	1	Uncharacterized mitochondrial carrier YPR011C		sp|Q12251|YP011_YEAST Uncharacterized mitochondrial carrier YPR011C OS=Saccharomyces cerevisiae (strain ATCC 204508 / S288c) GN=YPR011C PE=1 SV=1	1	1	1	1	0	1	0	0	0	0	0	0	0	0	1	0	0	0	0	0	0	0	0	1	0	0	0	0	0	0	0	4	4	4	35.913	326	326	0	12.881		By MS/MS
Q12256	Q12256	2	2	2	Polyamine transporter 4	TPO4	sp|Q12256|TPO4_YEAST Polyamine transporter 4 OS=Saccharomyces cerevisiae (strain ATCC 204508 / S288c) GN=TPO4 PE=1 SV=1	1	2	2	2	0	1	0	0	1	1	0	1	0	0	1	0	0	1	1	0	1	0	0	1	0	0	1	1	0	1	0	6.4	6.4	6.4	73.222	659	659	0.0010504	2.5328		By MS/MS
Q12263	Q12263	6	6	6	Serine/threonine-protein kinase GIN4	GIN4	sp|Q12263|GIN4_YEAST Serine/threonine-protein kinase GIN4 OS=Saccharomyces cerevisiae (strain ATCC 204508 / S288c) GN=GIN4 PE=1 SV=1	1	6	6	6	2	4	4	1	3	3	1	1	0	2	4	4	1	3	3	1	1	0	2	4	4	1	3	3	1	1	0	7.4	7.4	7.4	129.86	1142	1142	0	48.855	By matching	By MS/MS	By MS/MS
Q12267	Q12267	1	1	1	Structural maintenance of chromosomes protein 4	SMC4	sp|Q12267|SMC4_YEAST Structural maintenance of chromosomes protein 4 OS=Saccharomyces cerevisiae (strain ATCC 204508 / S288c) GN=SMC4 PE=1 SV=1	1	1	1	1	0	0	1	1	0	0	0	0	0	0	0	1	1	0	0	0	0	0	0	0	1	1	0	0	0	0	0	0.9	0.9	0.9	162.19	1418	1418	0.0049116	2.0522			By MS/MS
Q12273	Q12273	69	2	0	Transposon Ty1-OL Gag-Pol polyprotein;Capsid protein;Ty1 protease;Integrase;Reverse transcriptase/ribonuclease H	TY1B-OL	sp|Q12273|YO11B_YEAST Transposon Ty1-OL Gag-Pol polyprotein OS=Saccharomyces cerevisiae (strain ATCC 204508 / S288c) GN=TY1B-OL PE=2 SV=1	1	69	2	0	17	50	32	47	44	22	19	33	5	1	1	1	1	1	1	0	1	1	0	0	0	0	0	0	0	0	0	38.5	1.8	0	198.61	1755	1755	0	106.86	By MS/MS	By MS/MS	By MS/MS
Q12275	Q12275	18	18	18	Uncharacterized protein YOR093C		sp|Q12275|YO093_YEAST Uncharacterized protein YOR093C OS=Saccharomyces cerevisiae (strain ATCC 204508 / S288c) GN=YOR093C PE=1 SV=1	1	18	18	18	2	12	15	11	8	2	1	6	0	2	12	15	11	8	2	1	6	0	2	12	15	11	8	2	1	6	0	14.1	14.1	14.1	186.91	1648	1648	0	104.12	By matching	By MS/MS	By MS/MS
Q12306	Q12306	3	3	3	Ubiquitin-like protein SMT3	SMT3	sp|Q12306|SMT3_YEAST Ubiquitin-like protein SMT3 OS=Saccharomyces cerevisiae (strain ATCC 204508 / S288c) GN=SMT3 PE=1 SV=1	1	3	3	3	1	0	3	1	1	1	1	1	0	1	0	3	1	1	1	1	1	0	1	0	3	1	1	1	1	1	0	19.8	19.8	19.8	11.597	101	101	0	3.733	By matching		By MS/MS
Q12311	Q12311	1	1	1	NuA3 HAT complex component NTO1	NTO1	sp|Q12311|NTO1_YEAST NuA3 HAT complex component NTO1 OS=Saccharomyces cerevisiae (strain ATCC 204508 / S288c) GN=NTO1 PE=1 SV=1	1	1	1	1	0	1	0	0	0	0	0	0	0	0	1	0	0	0	0	0	0	0	0	1	0	0	0	0	0	0	0	1.7	1.7	1.7	86.028	748	748	0.0083179	1.6634		By MS/MS
Q12316;Q12193	Q12316;Q12193	63;61	1;1	0;0	Transposon Ty1-GR3 Gag-Pol polyprotein;Capsid protein;Ty1 protease;Integrase;Reverse transcriptase/ribonuclease H;Transposon Ty1-BR Gag-Pol polyprotein;Capsid protein;Ty1 protease;Integrase;Reverse transcriptase/ribonuclease H	TY1B-GR3;TY1B-BR	sp|Q12316|YG13B_YEAST Transposon Ty1-GR3 Gag-Pol polyprotein OS=Saccharomyces cerevisiae (strain ATCC 204508 / S288c) GN=TY1B-GR3 PE=1 SV=3;sp|Q12193|YB12B_YEAST Transposon Ty1-BR Gag-Pol polyprotein OS=Saccharomyces cerevisiae (strain ATCC 204508 / S288c)	2	63	1	0	13	46	30	42	39	19	17	27	4	0	0	0	1	1	1	0	0	0	0	0	0	0	0	0	0	0	0	35.9	0.7	0	198.56	1755	1755;1756	0.0010881	2.7593	By matching	By matching	By matching
Q12329	Q12329	9	9	9	Heat shock protein 42	HSP42	sp|Q12329|HSP42_YEAST Heat shock protein 42 OS=Saccharomyces cerevisiae (strain ATCC 204508 / S288c) GN=HSP42 PE=1 SV=1	1	9	9	9	0	7	8	1	1	2	1	2	1	0	7	8	1	1	2	1	2	1	0	7	8	1	1	2	1	2	1	27.2	27.2	27.2	42.816	375	375	0	59.323		By MS/MS	By MS/MS
Q12335	Q12335	2	2	2	Protoplast secreted protein 2	PST2	sp|Q12335|PST2_YEAST Protoplast secreted protein 2 OS=Saccharomyces cerevisiae (strain ATCC 204508 / S288c) GN=PST2 PE=1 SV=1	1	2	2	2	0	2	2	1	0	0	0	0	0	0	2	2	1	0	0	0	0	0	0	2	2	1	0	0	0	0	0	19.7	19.7	19.7	20.965	198	198	0	6.5615		By MS/MS	By MS/MS
Q12339	Q12339	2	2	2	rRNA-processing protein UTP23	UTP23	sp|Q12339|UTP23_YEAST rRNA-processing protein UTP23 OS=Saccharomyces cerevisiae (strain ATCC 204508 / S288c) GN=UTP23 PE=1 SV=1	1	2	2	2	0	2	2	1	2	1	0	0	0	0	2	2	1	2	1	0	0	0	0	2	2	1	2	1	0	0	0	10.2	10.2	10.2	28.801	254	254	0	3.9289		By MS/MS	By MS/MS
Q12369	Q12369	1	1	1	Protein SFI1	SFI1	sp|Q12369|SFI1_YEAST Protein SFI1 OS=Saccharomyces cerevisiae (strain ATCC 204508 / S288c) GN=SFI1 PE=1 SV=1	1	1	1	1	1	1	1	1	1	1	0	1	0	1	1	1	1	1	1	0	1	0	1	1	1	1	1	1	0	1	0	1	1	1	112.98	946	946	1	-2	By matching	By matching	By matching
Q12375	Q12375	1	1	1	Mitochondrial ornithine transporter 1	ORT1	sp|Q12375|ORT1_YEAST Mitochondrial ornithine transporter 1 OS=Saccharomyces cerevisiae (strain ATCC 204508 / S288c) GN=ORT1 PE=1 SV=2	1	1	1	1	0	1	1	1	0	0	0	0	0	0	1	1	1	0	0	0	0	0	0	1	1	1	0	0	0	0	0	4.1	4.1	4.1	31.519	292	292	0.0010277	2.3204		By MS/MS	By MS/MS
Q12377	Q12377	3	3	3	26S proteasome regulatory subunit RPN6	RPN6	sp|Q12377|RPN6_YEAST 26S proteasome regulatory subunit RPN6 OS=Saccharomyces cerevisiae (strain ATCC 204508 / S288c) GN=RPN6 PE=1 SV=3	1	3	3	3	0	2	2	1	1	1	1	0	0	0	2	2	1	1	1	1	0	0	0	2	2	1	1	1	1	0	0	6	6	6	49.773	434	434	0	6.4394		By MS/MS	By MS/MS
Q12389	Q12389	8	8	8	ATP-dependent RNA helicase DBP10	DBP10	sp|Q12389|DBP10_YEAST ATP-dependent RNA helicase DBP10 OS=Saccharomyces cerevisiae (strain ATCC 204508 / S288c) GN=DBP10 PE=1 SV=2	1	8	8	8	2	4	4	3	4	0	0	2	1	2	4	4	3	4	0	0	2	1	2	4	4	3	4	0	0	2	1	10.3	10.3	10.3	112.94	995	995	0	22.013	By MS/MS	By MS/MS	By MS/MS
Q12402	Q12402	2	2	2	Protein YOP1	YOP1	sp|Q12402|YOP1_YEAST Protein YOP1 OS=Saccharomyces cerevisiae (strain ATCC 204508 / S288c) GN=YOP1 PE=1 SV=3	1	2	2	2	1	1	0	1	1	1	0	1	0	1	1	0	1	1	1	0	1	0	1	1	0	1	1	1	0	1	0	12.8	12.8	12.8	20.269	180	180	0.0066922	1.9075	By matching	By MS/MS
Q12414;P0C2I5	Q12414;P0C2I5	69;68	1;1	0;0	Transposon Ty1-PL Gag-Pol polyprotein;Capsid protein;Ty1 protease;Integrase;Reverse transcriptase/ribonuclease H;Transposon Ty1-LR2 Gag-Pol polyprotein;Capsid protein;Ty1 protease;Integrase;Reverse transcriptase/ribonuclease H	TY1B-PL;TY1B-LR2	sp|Q12414|YP11B_YEAST Transposon Ty1-PL Gag-Pol polyprotein OS=Saccharomyces cerevisiae (strain ATCC 204508 / S288c) GN=TY1B-PL PE=3 SV=1;sp|P0C2I5|YL12B_YEAST Transposon Ty1-LR2 Gag-Pol polyprotein OS=Saccharomyces cerevisiae (strain ATCC 204508 / S288c)	2	69	1	0	17	51	33	49	46	22	20	32	4	0	1	1	1	1	0	1	1	0	0	0	0	0	0	0	0	0	0	38.4	0.7	0	198.57	1755	1755;1755	0.0010363	2.4386	By matching	By MS/MS	By matching
Q12431	Q12431	1	1	1	ER membrane protein complex subunit 6	EMC6	sp|Q12431|EMC6_YEAST ER membrane protein complex subunit 6 OS=Saccharomyces cerevisiae (strain ATCC 204508 / S288c) GN=EMC6 PE=1 SV=1	1	1	1	1	0	1	1	0	0	0	0	0	0	0	1	1	0	0	0	0	0	0	0	1	1	0	0	0	0	0	0	20.4	20.4	20.4	12.404	108	108	0	46.33		By MS/MS	By matching
Q12443	Q12443	1	1	1	Reticulon-like protein 2	RTN2	sp|Q12443|RTN2_YEAST Reticulon-like protein 2 OS=Saccharomyces cerevisiae (strain ATCC 204508 / S288c) GN=RTN2 PE=1 SV=1	1	1	1	1	0	1	0	1	0	1	0	0	0	0	1	0	1	0	1	0	0	0	0	1	0	1	0	1	0	0	0	4.3	4.3	4.3	44.358	393	393	0	13.249		By matching
Q12445	Q12445	4	4	4	Nucleoporin POM34	POM34	sp|Q12445|POM34_YEAST Nucleoporin POM34 OS=Saccharomyces cerevisiae (strain ATCC 204508 / S288c) GN=POM34 PE=1 SV=1	1	4	4	4	0	4	2	0	0	0	0	0	0	0	4	2	0	0	0	0	0	0	0	4	2	0	0	0	0	0	0	19.4	19.4	19.4	34.232	299	299	0	29.346		By MS/MS	By MS/MS
Q12449	Q12449	2	2	2	Hsp90 co-chaperone AHA1	AHA1	sp|Q12449|AHA1_YEAST Hsp90 co-chaperone AHA1 OS=Saccharomyces cerevisiae (strain ATCC 204508 / S288c) GN=AHA1 PE=1 SV=1	1	2	2	2	0	2	2	1	1	1	0	0	0	0	2	2	1	1	1	0	0	0	0	2	2	1	1	1	0	0	0	11.4	11.4	11.4	39.435	350	350	0	48.115		By MS/MS	By matching
Q12453	Q12453	2	2	2	Cytoplasmic export protein 1	CEX1	sp|Q12453|CEX1_YEAST Cytoplasmic export protein 1 OS=Saccharomyces cerevisiae (strain ATCC 204508 / S288c) GN=CEX1 PE=1 SV=1	1	2	2	2	1	0	1	0	1	1	1	0	0	1	0	1	0	1	1	1	0	0	1	0	1	0	1	1	1	0	0	2.6	2.6	2.6	84.768	761	761	0.0057803	1.9434	By matching		By MS/MS
Q12460	Q12460	23	23	23	Nucleolar protein 56	NOP56	sp|Q12460|NOP56_YEAST Nucleolar protein 56 OS=Saccharomyces cerevisiae (strain ATCC 204508 / S288c) GN=NOP56 PE=1 SV=1	1	23	23	23	5	16	14	13	6	7	3	4	0	5	16	14	13	6	7	3	4	0	5	16	14	13	6	7	3	4	0	37.9	37.9	37.9	56.863	504	504	0	232.04	By MS/MS	By MS/MS	By MS/MS
Q12464	Q12464	1	1	1	RuvB-like protein 2	RVB2	sp|Q12464|RUVB2_YEAST RuvB-like protein 2 OS=Saccharomyces cerevisiae (strain ATCC 204508 / S288c) GN=RVB2 PE=1 SV=1	1	1	1	1	0	1	0	0	0	0	0	0	0	0	1	0	0	0	0	0	0	0	0	1	0	0	0	0	0	0	0	2.1	2.1	2.1	51.611	471	471	0.0010965	2.8022		By MS/MS
Q12466	Q12466	20	20	19	Tricalbin-1	TCB1	sp|Q12466|TCB1_YEAST Tricalbin-1 OS=Saccharomyces cerevisiae (strain ATCC 204508 / S288c) GN=TCB1 PE=1 SV=1	1	20	20	19	0	19	10	5	1	0	0	1	0	0	19	10	5	1	0	0	1	0	0	18	9	4	1	0	0	1	0	22.3	22.3	22.3	133.57	1186	1186	0	323.31		By MS/MS	By MS/MS
Q12469	Q12469	1	1	1	Serine/threonine-protein kinase SKM1	SKM1	sp|Q12469|SKM1_YEAST Serine/threonine-protein kinase SKM1 OS=Saccharomyces cerevisiae (strain ATCC 204508 / S288c) GN=SKM1 PE=1 SV=1	1	1	1	1	0	0	0	0	0	1	0	1	0	0	0	0	0	0	1	0	1	0	0	0	0	0	0	1	0	1	0	1.2	1.2	1.2	75.33	655	655	1	-2
Q12499	Q12499	19	19	19	Nucleolar protein 58	NOP58	sp|Q12499|NOP58_YEAST Nucleolar protein 58 OS=Saccharomyces cerevisiae (strain ATCC 204508 / S288c) GN=NOP58 PE=1 SV=1	1	19	19	19	5	14	12	8	8	4	2	5	3	5	14	12	8	8	4	2	5	3	5	14	12	8	8	4	2	5	3	46	46	46	56.956	511	511	0	323.31	By MS/MS	By MS/MS	By MS/MS
Q12502	Q12502	1	1	1	Protein LDB19	LDB19	sp|Q12502|LDB19_YEAST Protein LDB19 OS=Saccharomyces cerevisiae (strain ATCC 204508 / S288c) GN=LDB19 PE=1 SV=1	1	1	1	1	0	1	1	0	0	0	0	0	0	0	1	1	0	0	0	0	0	0	0	1	1	0	0	0	0	0	0	1.5	1.5	1.5	89.825	818	818	0.0010707	2.6496		By MS/MS	By MS/MS
Q12522	Q12522	1	1	1	Eukaryotic translation initiation factor 6	TIF6	sp|Q12522|IF6_YEAST Eukaryotic translation initiation factor 6 OS=Saccharomyces cerevisiae (strain ATCC 204508 / S288c) GN=TIF6 PE=1 SV=1	1	1	1	1	0	1	1	0	0	0	0	0	0	0	1	1	0	0	0	0	0	0	0	1	1	0	0	0	0	0	0	6.9	6.9	6.9	26.457	245	245	0	6.5571		By MS/MS	By MS/MS
Q12532	Q12532	1	1	1	Ribosome quality control complex subunit 2	RQC2	sp|Q12532|TAE2_YEAST Translation-associated element 2 OS=Saccharomyces cerevisiae (strain ATCC 204508 / S288c) GN=TAE2 PE=1 SV=1	1	1	1	1	0	0	1	1	1	1	0	0	0	0	0	1	1	1	1	0	0	0	0	0	1	1	1	1	0	0	0	1	1	1	119.07	1038	1038	1	-2			By MS/MS
Q12672	Q12672	20	2	2	60S ribosomal protein L21-B	RPL21B	sp|Q12672|RL21B_YEAST 60S ribosomal protein L21-B OS=Saccharomyces cerevisiae (strain ATCC 204508 / S288c) GN=RPL21B PE=1 SV=1	1	20	2	2	11	17	18	17	15	10	9	15	2	0	2	1	1	1	1	0	1	0	0	2	1	1	1	1	0	1	0	66.2	11.2	11.2	18.274	160	160	0	6.2088	By matching	By MS/MS	By MS/MS
Q12690	Q12690	15	1	1	60S ribosomal protein L13-A	RPL13A	sp|Q12690|RL13A_YEAST 60S ribosomal protein L13-A OS=Saccharomyces cerevisiae (strain ATCC 204508 / S288c) GN=RPL13A PE=1 SV=1	1	15	1	1	4	8	12	10	8	5	6	6	2	0	1	1	0	0	0	0	0	0	0	1	1	0	0	0	0	0	0	61.3	14.6	14.6	22.554	199	199	0	33.569	By matching	By MS/MS	By MS/MS
Q12692	Q12692	7	6	6	Histone H2A.Z	HTZ1	sp|Q12692|H2AZ_YEAST Histone H2A.Z OS=Saccharomyces cerevisiae (strain ATCC 204508 / S288c) GN=HTZ1 PE=1 SV=3	1	7	6	6	3	5	5	4	2	1	1	2	0	2	4	4	3	1	1	0	1	0	2	4	4	3	1	1	0	1	0	37.3	37.3	37.3	14.282	134	134	0	17.102	By matching	By MS/MS	By MS/MS
Q12697	Q12697	1	1	1	Vacuolar cation-transporting ATPase YPK9	YPK9	sp|Q12697|YPK9_YEAST Vacuolar cation-transporting ATPase YPK9 OS=Saccharomyces cerevisiae (strain ATCC 204508 / S288c) GN=YPK9 PE=1 SV=1	1	1	1	1	0	1	1	0	0	0	0	0	0	0	1	1	0	0	0	0	0	0	0	1	1	0	0	0	0	0	0	1.2	1.2	1.2	166.75	1472	1472	0.0066603	1.8935		By MS/MS	By matching
Q12743	Q12743	5	5	5	DER1-like family member protein 1	DFM1	sp|Q12743|DFM1_YEAST DER1-like family member protein 1 OS=Saccharomyces cerevisiae (strain ATCC 204508 / S288c) GN=DFM1 PE=1 SV=1	1	5	5	5	3	3	3	4	3	3	3	3	1	3	3	3	4	3	3	3	3	1	3	3	3	4	3	3	3	3	1	15	15	15	38.13	341	341	0	21.659	By MS/MS	By MS/MS	By MS/MS
Q12754	Q12754	2	2	2	Ribosomal RNA-processing protein 12	RRP12	sp|Q12754|RRP12_YEAST Ribosomal RNA-processing protein 12 OS=Saccharomyces cerevisiae (strain ATCC 204508 / S288c) GN=RRP12 PE=1 SV=1	1	2	2	2	0	2	1	0	0	0	0	0	0	0	2	1	0	0	0	0	0	0	0	2	1	0	0	0	0	0	0	3.3	3.3	3.3	137.51	1228	1228	0	88.751		By MS/MS	By matching
Q3E6R5	Q3E6R5	1	1	1	Uncharacterized mitochondrial outer membrane protein YDR381C-A	YDR381C-A	sp|Q3E6R5|YD381_YEAST Uncharacterized mitochondrial outer membrane protein YDR381C-A OS=Saccharomyces cerevisiae (strain ATCC 204508 / S288c) GN=YDR381C-A PE=1 SV=1	1	1	1	1	0	1	1	1	0	0	0	0	0	0	1	1	1	0	0	0	0	0	0	1	1	1	0	0	0	0	0	22.8	22.8	22.8	12.714	114	114	0	7.3685		By MS/MS	By matching
Q3E743	Q3E743	1	1	1	Uncharacterized protein YJR112W-A	YJR112W-A	sp|Q3E743|YJ112_YEAST Uncharacterized protein YJR112W-A OS=Saccharomyces cerevisiae (strain ATCC 204508 / S288c) GN=YJR112W-A PE=4 SV=1	1	1	1	1	0	0	0	1	0	0	0	0	0	0	0	0	1	0	0	0	0	0	0	0	0	1	0	0	0	0	0	10.1	10.1	10.1	12.48	109	109	0.0010081	2.2241
Q3E756	Q3E756	1	1	1	UPF0768 protein YBL029C-A	YBL029C-A	sp|Q3E756|YB029_YEAST UPF0768 protein YBL029C-A OS=Saccharomyces cerevisiae (strain ATCC 204508 / S288c) GN=YBL029C-A PE=1 SV=1	1	1	1	1	1	0	0	1	1	1	0	1	0	1	0	0	1	1	1	0	1	0	1	0	0	1	1	1	0	1	0	9.6	9.6	9.6	11.161	94	94	0.001992	2.1388	By matching
Q3E757;P0C0W9	Q3E757;P0C0W9	12;11	12;11	12;11	60S ribosomal protein L11-B;60S ribosomal protein L11-A	RPL11B;RPL11A	sp|Q3E757|RL11B_YEAST 60S ribosomal protein L11-B OS=Saccharomyces cerevisiae (strain ATCC 204508 / S288c) GN=RPL11B PE=1 SV=3;sp|P0C0W9|RL11A_YEAST 60S ribosomal protein L11-A OS=Saccharomyces cerevisiae (strain ATCC 204508 / S288c) GN=RPL11A PE=1 SV=2	2	12	12	12	7	10	9	8	8	4	5	4	1	7	10	9	8	8	4	5	4	1	7	10	9	8	8	4	5	4	1	53.4	53.4	53.4	19.749	174	174;174	0	37.637	By MS/MS	By MS/MS	By MS/MS
Q3E776	Q3E776	4	4	4	Uncharacterized protein YBR255C-A	YBR255C-A	sp|Q3E776|YB255_YEAST Uncharacterized protein YBR255C-A OS=Saccharomyces cerevisiae (strain ATCC 204508 / S288c) GN=YBR255C-A PE=4 SV=1	1	4	4	4	0	4	3	2	1	0	1	1	0	0	4	3	2	1	0	1	1	0	0	4	3	2	1	0	1	1	0	21.7	21.7	21.7	13.741	120	120	0	116.57		By MS/MS	By MS/MS
Q3E792	Q3E792	11	1	1	40S ribosomal protein S25-A	RPS25A	sp|Q3E792|RS25A_YEAST 40S ribosomal protein S25-A OS=Saccharomyces cerevisiae (strain ATCC 204508 / S288c) GN=RPS25A PE=1 SV=1	1	11	1	1	5	9	9	9	10	6	2	9	0	0	1	1	1	1	0	0	1	0	0	1	1	1	1	0	0	1	0	65.7	10.2	10.2	12.039	108	108	0.0010152	2.2609	By matching	By MS/MS	By MS/MS
Q3E7X9;P0C0X0	Q3E7X9;P0C0X0	2;1	2;1	2;1	40S ribosomal protein S28-A;40S ribosomal protein S28-B	RPS28A;RPS28B	sp|Q3E7X9|RS28A_YEAST 40S ribosomal protein S28-A OS=Saccharomyces cerevisiae (strain ATCC 204508 / S288c) GN=RPS28A PE=1 SV=1;sp|P0C0X0|RS28B_YEAST 40S ribosomal protein S28-B OS=Saccharomyces cerevisiae (strain ATCC 204508 / S288c) GN=RPS28B PE=1 SV=1	2	2	2	2	0	1	1	1	0	0	1	1	0	0	1	1	1	0	0	1	1	0	0	1	1	1	0	0	1	1	0	40.3	40.3	40.3	7.5917	67	67;67	0	6.6656		By MS/MS	By matching
Q6Q547	Q6Q547	1	1	1	H/ACA ribonucleoprotein complex subunit 3	NOP10	sp|Q6Q547|NOP10_YEAST H/ACA ribonucleoprotein complex subunit 3 OS=Saccharomyces cerevisiae (strain ATCC 204508 / S288c) GN=NOP10 PE=1 SV=1	1	1	1	1	0	1	0	0	0	0	0	0	0	0	1	0	0	0	0	0	0	0	0	1	0	0	0	0	0	0	0	22.4	22.4	22.4	6.6356	58	58	0.0010428	2.4834		By MS/MS
Q92317	Q92317	1	1	1	Negative cofactor 2 complex subunit beta	NCB2	sp|Q92317|NCB2_YEAST Negative cofactor 2 complex subunit beta OS=Saccharomyces cerevisiae (strain ATCC 204508 / S288c) GN=NCB2 PE=1 SV=1	1	1	1	1	0	1	1	1	1	0	0	1	0	0	1	1	1	1	0	0	1	0	0	1	1	1	1	0	0	1	0	8.2	8.2	8.2	16.65	146	146	1	-2		By matching	By MS/MS
Q92331	Q92331	1	1	1	Vacuolar protein sorting-associated protein 5	VPS5	sp|Q92331|VPS5_YEAST Vacuolar protein sorting-associated protein 5 OS=Saccharomyces cerevisiae (strain ATCC 204508 / S288c) GN=VPS5 PE=1 SV=1	1	1	1	1	1	0	1	1	1	1	1	0	0	1	0	1	1	1	1	1	0	0	1	0	1	1	1	1	1	0	0	1.5	1.5	1.5	76.483	675	675	0.0011161	2.967	By matching		By matching
Q92392	Q92392	21	1	0	Transposon Ty1-OL Gag polyprotein;Capsid protein;Gag-p4	TY1A-OL	sp|Q92392|YO11A_YEAST Transposon Ty1-OL Gag polyprotein OS=Saccharomyces cerevisiae (strain ATCC 204508 / S288c) GN=TY1A-OL PE=2 SV=1	1	21	1	0	8	16	10	15	15	9	7	12	3	0	1	1	1	1	0	0	0	0	0	0	0	0	0	0	0	0	0	56.1	4.8	0	49.005	440	440	0	138.44	By matching	By MS/MS	By MS/MS
Q92393	Q92393	66	7	0	Transposon Ty1-OR Gag-Pol polyprotein;Capsid protein;Ty1 protease;Integrase;Reverse transcriptase/ribonuclease H	TY1B-OR	sp|Q92393|YO12B_YEAST Transposon Ty1-OR Gag-Pol polyprotein OS=Saccharomyces cerevisiae (strain ATCC 204508 / S288c) GN=TY1B-OR PE=1 SV=1	1	66	7	0	14	49	30	43	41	20	18	29	4	1	7	4	4	4	1	1	2	1	0	0	0	0	0	0	0	0	0	39.7	4	0	198.53	1755	1755	0	164.5	By matching	By MS/MS	By MS/MS
Q96VH5	Q96VH5	2	2	2	MICOS complex subunit MIC10	MIC10	sp|Q96VH5|MOS1_YEAST Mitochondrial organizing structure protein 1 OS=Saccharomyces cerevisiae (strain ATCC 204508 / S288c) GN=MOS1 PE=1 SV=1	1	2	2	2	1	2	2	2	1	2	1	2	1	1	2	2	2	1	2	1	2	1	1	2	2	2	1	2	1	2	1	21.6	21.6	21.6	10.408	97	97	0	7.5388	By MS/MS	By MS/MS	By MS/MS
Q99190	Q99190	1	1	1	Very-long-chain enoyl-CoA reductase	TSC13	sp|Q99190|TSC13_YEAST Very-long-chain enoyl-CoA reductase OS=Saccharomyces cerevisiae (strain ATCC 204508 / S288c) GN=TSC13 PE=1 SV=1	1	1	1	1	0	1	0	0	0	0	0	0	0	0	1	0	0	0	0	0	0	0	0	1	0	0	0	0	0	0	0	5.5	5.5	5.5	36.767	310	310	0	4.532		By MS/MS
Q99207	Q99207	4	4	4	Nucleolar complex protein 14	NOP14	sp|Q99207|NOP14_YEAST Nucleolar complex protein 14 OS=Saccharomyces cerevisiae (strain ATCC 204508 / S288c) GN=NOP14 PE=1 SV=1	1	4	4	4	0	3	2	0	0	0	0	0	0	0	3	2	0	0	0	0	0	0	0	3	2	0	0	0	0	0	0	5.6	5.6	5.6	94.301	810	810	0	9.4272		By MS/MS	By MS/MS
Q99216	Q99216	2	2	2	Pre-rRNA-processing protein PNO1	PNO1	sp|Q99216|PNO1_YEAST Pre-rRNA-processing protein PNO1 OS=Saccharomyces cerevisiae (strain ATCC 204508 / S288c) GN=PNO1 PE=1 SV=1	1	2	2	2	2	1	1	1	2	2	0	1	1	2	1	1	1	2	2	0	1	1	2	1	1	1	2	2	0	1	1	9.5	9.5	9.5	30.331	274	274	0.0010142	2.2604	By MS/MS	By matching	By matching
Q99257	Q99257	2	2	2	mRNA export factor MEX67	MEX67	sp|Q99257|MEX67_YEAST mRNA export factor MEX67 OS=Saccharomyces cerevisiae (strain ATCC 204508 / S288c) GN=MEX67 PE=1 SV=1	1	2	2	2	0	1	2	0	0	0	0	0	0	0	1	2	0	0	0	0	0	0	0	1	2	0	0	0	0	0	0	2.8	2.8	2.8	67.351	599	599	0.0010406	2.4764		By MS/MS	By MS/MS
Q99271	Q99271	1	1	1	Na(+)/H(+) antiporter	NHA1	sp|Q99271|NAH1_YEAST Na(+)/H(+) antiporter OS=Saccharomyces cerevisiae (strain ATCC 204508 / S288c) GN=NHA1 PE=1 SV=1	1	1	1	1	0	1	0	0	0	0	0	0	0	0	1	0	0	0	0	0	0	0	0	1	0	0	0	0	0	0	0	3.6	3.6	3.6	109.37	985	985	0	14.219		By MS/MS
Q99297	Q99297	6	6	6	Mitochondrial 2-oxodicarboxylate carrier 2	ODC2	sp|Q99297|ODC2_YEAST Mitochondrial 2-oxodicarboxylate carrier 2 OS=Saccharomyces cerevisiae (strain ATCC 204508 / S288c) GN=ODC2 PE=1 SV=1	1	6	6	6	0	6	3	0	1	1	1	0	0	0	6	3	0	1	1	1	0	0	0	6	3	0	1	1	1	0	0	22.8	22.8	22.8	34.007	307	307	0	84.525		By MS/MS	By MS/MS
REV__P03965	REV__P03965	1	1	1			sp|P03965|CARB_YEAST Carbamoyl-phosphate synthase arginine-specific large chain OS=Saccharomyces cerevisiae (strain ATCC 204508 / S288c) GN=CPA2 PE=1 SV=1	1	1	1	1	0	1	1	1	1	0	0	0	0	0	1	1	1	1	0	0	0	0	0	1	1	1	1	0	0	0	0	0	0	0	123.91	1118	1118	0.0020101	2.202		By MS/MS	By MS/MS
REV__P06785	REV__P06785	1	1	1			sp|P06785|TYSY_YEAST Thymidylate synthase OS=Saccharomyces cerevisiae (strain ATCC 204508 / S288c) GN=CDC21 PE=1 SV=1	1	1	1	1	0	1	1	0	1	0	0	0	0	0	1	1	0	1	0	0	0	0	0	1	1	0	1	0	0	0	0	0	0	0	35.047	304	304	1	-2		By MS/MS	By matching
REV__P12709	REV__P12709	1	1	1			sp|P12709|G6PI_YEAST Glucose-6-phosphate isomerase OS=Saccharomyces cerevisiae (strain ATCC 204508 / S288c) GN=PGI1 PE=1 SV=3	1	1	1	1	0	0	0	1	1	0	0	1	0	0	0	0	1	1	0	0	1	0	0	0	0	1	1	0	0	1	0	0	0	0	61.298	554	554	0.0074906	1.7583
REV__P30952	REV__P30952	1	1	1			sp|P30952|MASY_YEAST Malate synthase 1, glyoxysomal OS=Saccharomyces cerevisiae (strain ATCC 204508 / S288c) GN=MLS1 PE=1 SV=1	1	1	1	1	0	1	1	1	0	0	0	0	0	0	1	1	1	0	0	0	0	0	0	1	1	1	0	0	0	0	0	0	0	0	62.79	554	554	0.0049603	2.1178		By MS/MS	By matching
REV__P32480	REV__P32480	1	1	1			sp|P32480|HIR2_YEAST Protein HIR2 OS=Saccharomyces cerevisiae (strain ATCC 204508 / S288c) GN=HIR2 PE=1 SV=2	1	1	1	1	0	0	0	1	1	0	0	0	0	0	0	0	1	1	0	0	0	0	0	0	0	1	1	0	0	0	0	0	0	0	98.444	875	875	0.0084191	1.7421
REV__P32522	REV__P32522	1	1	1			sp|P32522|PT309_YEAST Pentatricopeptide repeat-containing protein PET309, mitochondrial OS=Saccharomyces cerevisiae (strain ATCC 204508 / S288c) GN=PET309 PE=1 SV=1	1	1	1	1	0	0	1	1	0	0	0	0	0	0	0	1	1	0	0	0	0	0	0	0	1	1	0	0	0	0	0	0	0	0	112.64	965	965	0.0066986	1.9094			By MS/MS
REV__P40368	REV__P40368	2	2	2			sp|P40368|NUP82_YEAST Nucleoporin NUP82 OS=Saccharomyces cerevisiae (strain ATCC 204508 / S288c) GN=NUP82 PE=1 SV=2	1	2	2	2	0	2	1	1	0	0	0	1	0	0	2	1	1	0	0	0	1	0	0	2	1	1	0	0	0	1	0	0	0	0	82.084	713	713	0.0029851	2.1371		By MS/MS	By MS/MS
REV__P49687	REV__P49687	1	1	1			sp|P49687|NU145_YEAST Nucleoporin NUP145 OS=Saccharomyces cerevisiae (strain ATCC 204508 / S288c) GN=NUP145 PE=1 SV=1	1	1	1	1	1	1	1	1	1	1	0	0	0	1	1	1	1	1	1	0	0	0	1	1	1	1	1	1	0	0	0	0	0	0	145.66	1317	1317	0.0058708	2.0336	By matching	By matching	By matching
REV__P53091	REV__P53091	1	1	1			sp|P53091|MCM6_YEAST DNA replication licensing factor MCM6 OS=Saccharomyces cerevisiae (strain ATCC 204508 / S288c) GN=MCM6 PE=1 SV=2	1	1	1	1	0	1	1	1	1	0	0	1	0	0	1	1	1	1	0	0	1	0	0	1	1	1	1	0	0	1	0	0	0	0	112.98	1017	1017	0.0091659	1.6188		By matching	By matching
REV__Q06116	REV__Q06116	1	1	1			sp|Q06116|YP117_YEAST Uncharacterized protein YPR117W OS=Saccharomyces cerevisiae (strain ATCC 204508 / S288c) GN=YPR117W PE=1 SV=1	1	1	1	1	1	1	0	0	1	1	0	1	0	1	1	0	0	1	1	0	1	0	1	1	0	0	1	1	0	1	0	0	0	0	285.9	2489	2489	0.0039761	2.1312	By matching	By MS/MS
REV__Q06132	REV__Q06132	1	1	1			sp|Q06132|SGD1_YEAST Suppressor of glycerol defect protein 1 OS=Saccharomyces cerevisiae (strain ATCC 204508 / S288c) GN=SGD1 PE=1 SV=1	1	1	1	1	0	1	0	0	1	0	0	0	0	0	1	0	0	1	0	0	0	0	0	1	0	0	1	0	0	0	0	0	0	0	102.85	899	899	0.010018	1.5736		By MS/MS
REV__Q12019	REV__Q12019	2	2	2			sp|Q12019|MDN1_YEAST Midasin OS=Saccharomyces cerevisiae (strain ATCC 204508 / S288c) GN=MDN1 PE=1 SV=1	1	2	2	2	1	1	2	1	1	1	1	1	0	1	1	2	1	1	1	1	1	0	1	1	2	1	1	1	1	1	0	0	0	0	559.3	4910	4910	0.0011442	3.2085	By matching	By MS/MS	By MS/MS
Tieme_Nucleocapsid	Tieme_Nucleocapsid	17	2	2			sp|Tieme_Nucleocapsid|Nucleocapsid	1	17	2	2	9	15	16	11	7	9	0	1	0	0	2	2	1	1	1	0	0	0	0	2	2	1	1	1	0	0	0	39.6	4.6	4.6	31.912	285	285	0	4.5572	By matching	By MS/MS	By MS/MS
[truncated: 68 more columns]

## Sheet: Transforming data
LFQ intensity TH21_Yeast_RNP1	LFQ intensity TH22_Yeast_RNP2	LFQ intensity TH23_Yeast_RNP3	LFQ intensity TH24_N_with_RNA1	LFQ intensity TH25_N_with_RNA2	LFQ intensity TH26_N_with_RNA3	LFQ intensity TH27_RNA1	LFQ intensity TH28_RNA2	LFQ intensity TH29_RNA3	Only identified by site	Reverse	Potential contaminant	FilteredRows	Student's T-test Significant RNP_N_RNA	Student's T-test significant	Student's T-test Significant RNP_RNA	Student's T-test significant_	id	Number of proteins	Peptides	Unique peptides	Sequence coverage	Mol weight kDa	Sequence length	Q value	Score	Intensity	iBAQ	iBAQ TH21_Yeast_RNP1	iBAQ TH22_Yeast_RNP2	iBAQ TH23_Yeast_RNP3	iBAQ TH24_N_with_RNA1	iBAQ TH25_N_with_RNA2	iBAQ TH26_N_with_RNA3	iBAQ TH27_RNA1	iBAQ TH28_RNA2	iBAQ TH29_RNA3	-Log Student's T-test p-value RNP_N_RNA	Student's T-test q-value RNP_N_RNA	Student's T-test Difference RNP_N_RNA	Student's T-test Test statistic RNP_N_RNA	-Log Student's T-test p-value RNP_RNA	Student's T-test q-value RNP_RNA	Student's T-test Difference RNP_RNA	Student's T-test Test statistic RNP_RNA	Protein IDs	Majority protein IDs	Fasta headers
#!{Type}E	E	E	E	E	E	E	E	E	C	C	C	C	C	C	C	C	N	N	N	N	N	N	N	N	N	N	N	N	N	N	N	N	N	N	N	N	N	N	N	N	N	N	N	N	T	T	T
#!{C:Group1}RNP	RNP	RNP	N_RNA	N_RNA	N_RNA	RNA	RNA	RNA
9.08789	8.54098	8.47368	8.61818	8.75561	9.22259	8.60082	8.84636	9.01833			+						1	1	12	12	50	25.785	246	0	323.31	9746800000	886070000	87425000	210350000	259720000	86098000	104340000	79293000	9659600	45524000	3660400	0.24344	0.739658	-0.164612	-0.129923	0.203822	0.730176	-0.120986	-0.0984317	CON__sp|P00760|TRY1_BOVIN	CON__sp|P00760|TRY1_BOVIN
8.1692	8.03523	8.21819	7.6179	8.1352	8.12156	8.45661	7.86058	5.6			+						3	1	24	21	38.7	66.038	644	0	286.5	1339500000	43211000	5672100	4378700	15543000	2269100	8474800	3422400	1444000	1665900	340580	0.438092	0.69662	0.182656	0.154955	0.406364	0.422066	0.835145	0.446181	CON__sp|P04264|K2C1_HUMAN	CON__sp|P04264|K2C1_HUMAN
7.68925	7.3138	7.63138	7.11764	7.74333	7.60634	7.65822	7.4899	5.6			+						4	7	13	13	23.8	58.826	584	0	64.421	523760000	20145000	1952600	2758400	9414100	1185500	3627600	433990	232720	527180	12294	0.0888724	0.881216	0.05571	0.045556	0.396667	0.461005	0.62877	0.376497	CON__sp|P13645|K1C10_HUMAN;CON__sp|P02533|K1C14_HUMAN;CON__sp|P08779|K1C16_HUMAN;CON__sp|Q14525|KT33B_HUMAN;CON__sp|Q15323|K1H1_HUMAN;CON__sp|Q14532|K1H2_HUMAN;CON__sp|Q92764|KRT35_HUMAN	CON__sp|P13645|K1C10_HUMAN
8.03707	5.6	7.75617	7.32554	7.89565	7.91574	7.88046	7.66119	5.6			+						6	1	11	11	21.5	62.064	623	0	96.44	879690000	33834000	6317600	1420700	9194600	2735400	8259600	2389000	310410	2499300	707730	0.297043	0.535143	-0.58123	-0.324028	0.0265715	0.876159	0.0838641	0.0407421	CON__sp|P35527|K1C9_HUMAN	CON__sp|P35527|K1C9_HUMAN
7.53515	5.6	5.6	6.8011	6.90455	7.36018	7.40596	7.51528	7.51954			+						7	1	8	5	15.3	65.432	639	0	23.471	195510000	4887800	1322400	248580	1992500	70640	669200	219440	61775	244500	58733	0.509793	0.495518	-0.776888	-0.465894	0.89113	0.347609	-1.23521	-0.750374	CON__sp|P35908|K22E_HUMAN	CON__sp|P35908|K22E_HUMAN
8.43111	8.29837	8.77132	8.68704	8.54962	7.98751	8.00706	8.3689	5.6									11	1	21	5	73	11.135	100	0	221.6	6284500000	1571100000	72423000	281740000	510340000	411140000	220760000	26420000	3425800	44795000	81514	0.132486	0.839171	0.0922111	0.0734065	0.59709	0.358029	1.17495	0.624871	O14455	O14455	sp|O14455|RL36B_YEAST 60S ribosomal protein L36-B OS=Saccharomyces cerevisiae (strain ATCC 204508 / S288c) GN=RPL36B PE=1 SV=3
5.6	7.24733	6.90629	7.10684	6.98193	5.6	7.07405	7.44643	5.6									12	1	7	7	49	16.403	151	0	20.98	223170000	22317000	1267300	5802500	3296500	4551000	2467900	2698600	45413	2063100	124420	0.0102276	0.958294	0.0216192	0.0127433	0.0559294	0.798567	-0.122285	-0.0696828	O14467	O14467	sp|O14467|MBF1_YEAST Multiprotein-bridging factor 1 OS=Saccharomyces cerevisiae (strain ATCC 204508 / S288c) GN=MBF1 PE=1 SV=2
5.6	7.38135	7.7838	7.8475	7.27177	5.6	5.6	7.4187	5.6									14	3	10	9	26.7	36.849	348	0	30.41	851380000	50081000	7675600	14753000	10183000	10839000	405880	5846800	208420	168760	0	0.00526949	0.973404	0.0152942	0.00783888	0.325052	0.461158	0.715485	0.375722	P00330;P00331;P38113	P00330;P00331	sp|P00330|ADH1_YEAST Alcohol dehydrogenase 1 OS=Saccharomyces cerevisiae (strain ATCC 204508 / S288c) GN=ADH1 PE=1 SV=5;sp|P00331|ADH2_YEAST Alcohol dehydrogenase 2 OS=Saccharomyces cerevisiae (strain ATCC 204508 / S288c) GN=ADH2 PE=1 SV=3
7.89801	8.00788	8.23426	8.18176	7.95384	7.77734	8.48159	8.38347	5.6									16	1	20	4	59.9	35.746	332	0	323.31	2241200000	112060000	3305600	40752000	26192000	15459000	12995000	2541600	2639900	8157000	19603	0.188971	0.854472	0.0757372	0.0656696	0.230479	0.531906	0.558362	0.286373	P00359	P00359	sp|P00359|G3P3_YEAST Glyceraldehyde-3-phosphate dehydrogenase 3 OS=Saccharomyces cerevisiae (strain ATCC 204508 / S288c) GN=TDH3 PE=1 SV=3
8.23162	8.15891	7.8602	7.52076	8.22539	8.59505	8.56271	7.78347	8.07646									20	2	25	25	51.6	54.544	500	0	300.64	2503000000	89394000	2108000	23417000	27022000	4075400	17758000	12067000	1114200	1620300	212240	0.0303082	0.923162	-0.0301572	-0.0225901	0.0795537	0.854994	-0.0573022	-0.0456928	P00549;P52489	P00549	sp|P00549|KPYK1_YEAST Pyruvate kinase 1 OS=Saccharomyces cerevisiae (strain ATCC 204508 / S288c) GN=CDC19 PE=1 SV=2
6.845	8.34457	7.62214	7.01986	6.66665	6.8105	5.6	6.72114	5.6									21	1	16	16	49.3	44.738	416	0	104.81	901040000	33372000	948850	18470000	11755000	755720	457660	616800	127350	240550	0	0.801502	0.510579	0.771565	0.533969	1.3336	0.3608	1.63019	1.03704	P00560	P00560	sp|P00560|PGK_YEAST Phosphoglycerate kinase OS=Saccharomyces cerevisiae (strain ATCC 204508 / S288c) GN=PGK1 PE=1 SV=2
5.6	7.74787	7.79326	6.9124	6.94886	6.56333	7.38702	7.20499	5.6									23	1	10	10	21.5	54.793	511	0	60.571	594320000	22012000	0	10719000	9860000	1043800	219230	20132	33327	116200	0	0.118511	0.725746	0.238849	0.137745	0.125986	0.651009	0.316375	0.164797	P00830	P00830	sp|P00830|ATPB_YEAST ATP synthase subunit beta, mitochondrial OS=Saccharomyces cerevisiae (strain ATCC 204508 / S288c) GN=ATP2 PE=1 SV=2
5.6	5.6	5.6	6.75372	7.05953	7.626	5.6	7.36657	5.6									25	1	26	10	54	46.816	437	0	118.65	781620000	39081000	0	32759000	2444800	680170	1000800	1215300	89498	891590	0	2.4246	1	-1.54642	-1.23169	0.427243	0.462183	-0.588857	-0.370617	P00924	P00924	sp|P00924|ENO1_YEAST Enolase 1 OS=Saccharomyces cerevisiae (strain ATCC 204508 / S288c) GN=ENO1 PE=1 SV=3
7.86638	8.92306	8.75409	7.86957	8.42124	8.42781	8.26129	8.14903	5.6									26	1	34	18	61.6	46.914	437	0	323.31	6284900000	314240000	1245700	163620000	87504000	9596500	34435000	11838000	1255700	4605100	146890	0.296298	0.636908	0.274969	0.199785	0.562973	0.358329	1.17774	0.610626	P00925	P00925	sp|P00925|ENO2_YEAST Enolase 2 OS=Saccharomyces cerevisiae (strain ATCC 204508 / S288c) GN=ENO2 PE=1 SV=2
5.6	7.27584	6.98348	5.6	5.6	5.6	5.6	5.6	5.6									27	1	5	5	11.8	63.83	576	0	38.71	109900000	3140100	0	1936900	1123700	23875	55639	0	0	0	0	0.921774	0.654333	1.01977	0.672309	0.921774	0.352615	1.01977	0.672309	P00927	P00927	sp|P00927|THDH_YEAST Threonine dehydratase, mitochondrial OS=Saccharomyces cerevisiae (strain ATCC 204508 / S288c) GN=ILV1 PE=1 SV=2
5.6	6.93954	6.46497	5.6	5.6	5.6	5.6	5.6	5.6									28	1	5	5	10	76.625	707	0	21.536	46966000	1204300	41952	704330	414610	0	40444	0	2922.2	0	0	0.872203	0.504102	0.734837	0.527851	0.872203	0.375082	0.734837	0.527851	P00931	P00931	sp|P00931|TRP_YEAST Tryptophan synthase OS=Saccharomyces cerevisiae (strain ATCC 204508 / S288c) GN=TRP5 PE=1 SV=1
5.6	7.9553	7.5358	7.48751	7.07159	7.86519	5.6	7.5821	5.6									30	1	11	11	32	27.608	247	0	66.558	673090000	48078000	2916000	18668000	15564000	3578600	2346600	3131900	77110	1786400	8668.8	0.228813	0.587803	-0.444394	-0.252395	0.321818	0.453725	0.769667	0.388493	P00950	P00950	sp|P00950|PMG1_YEAST Phosphoglycerate mutase 1 OS=Saccharomyces cerevisiae (strain ATCC 204508 / S288c) GN=GPM1 PE=1 SV=3
9.02902	9.5246	9.05258	9.17158	9.2384	9.06989	8.69156	9.56216	9.21027									33	1	21	1	61.8	14.252	131	0	323.31	30548000000	3394300000	134900000	1580200000	550510000	497770000	216310000	219530000	3538500	187000000	4515500	0.0887589	0.918397	0.0421111	0.036033	0.0544855	0.894142	0.0474049	0.0364658	P02293	P02293	sp|P02293|H2B1_YEAST Histone H2B.1 OS=Saccharomyces cerevisiae (strain ATCC 204508 / S288c) GN=HTB1 PE=1 SV=2
8.39983	9.41135	9.37854	9.1088	8.36246	8.48612	8.59125	8.55444	8.37181									34	1	18	18	80.6	11.368	103	0	181.31	16948000000	2824600000	60829000	1252700000	958120000	299630000	77233000	62418000	20756000	83067000	9907600	0.435252	0.552054	0.41078	0.292517	0.756535	0.435954	0.557407	0.416378	P02309	P02309	sp|P02309|H4_YEAST Histone H4 OS=Saccharomyces cerevisiae (strain ATCC 204508 / S288c) GN=HHF1 PE=1 SV=2
8.89361	9.5403	9.5201	9.35378	9.1174	8.23646	8.46315	8.96241	7.94219									36	1	20	20	59.7	16.721	149	0	323.31	35967000000	3996300000	105630000	1911300000	1158200000	396020000	313660000	20771000	7642500	82432000	733560	0.445532	0.551878	0.415456	0.296585	1.11665	0.362924	0.862088	0.632465	P02406	P02406	sp|P02406|RL28_YEAST 60S ribosomal protein L28 OS=Saccharomyces cerevisiae (strain ATCC 204508 / S288c) GN=RPL28 PE=1 SV=3
8.68121	9.63943	9.29308	9.20129	9.05327	7.72656	7.80723	8.26416	5.6									37	2	33	33	88.2	15.803	136	0	323.31	35058000000	5843000000	29058000	3533900000	1430400000	581220000	250680000	4097700	1797000	11753000	0	0.425446	0.510238	0.544198	0.351966	1.07145	0.404471	1.98078	1.05984	P14127;P02407	P14127;P02407	sp|P14127|RS17B_YEAST 40S ribosomal protein S17-B OS=Saccharomyces cerevisiae (strain ATCC 204508 / S288c) GN=RPS17B PE=1 SV=1;sp|P02407|RS17A_YEAST 40S ribosomal protein S17-A OS=Saccharomyces cerevisiae (strain ATCC 204508 / S288c) GN=RPS17A PE=1 SV=1
5.6	7.1014	6.73191	5.6	5.6	5.6	5.6	5.6	5.6									38	1	3	3	10.1	50.922	457	0	9.6522	71680000	4778700	0	3660200	989470	0	101180	0	27809	0	0	0.90697	0.5684	0.877771	0.604667	0.90697	0.355433	0.877771	0.604667	P02557	P02557	sp|P02557|TBB_YEAST Tubulin beta chain OS=Saccharomyces cerevisiae (strain ATCC 204508 / S288c) GN=TUB2 PE=1 SV=2
7.93449	8.70022	8.63577	7.74359	7.77203	8.47305	8.38837	7.9448	7.96831									39	1	38	7	40.5	81.405	709	0	323.31	3854200000	107060000	2480700	55254000	34044000	3088200	3457600	4197900	1758000	2630200	151190	0.553177	0.541376	0.427271	0.318359	0.495495	0.566389	0.322997	0.251475	P02829	P02829	sp|P02829|HSP82_YEAST ATP-dependent molecular chaperone HSP82 OS=Saccharomyces cerevisiae (strain ATCC 204508 / S288c) GN=HSP82 PE=1 SV=1
9.24573	8.74137	8.54968	9.02181	9.05454	9.08632	8.67839	8.97084	9.12356									40	1	25	25	48	50.032	458	0	291.05	12856000000	584380000	87288000	144590000	61211000	119290000	100350000	32019000	3386600	33057000	3186100	0.427754	0.66539	-0.208629	-0.172647	0.116656	0.808653	-0.0786695	-0.0631758	P02994	P02994	sp|P02994|EF1A_YEAST Elongation factor 1-alpha OS=Saccharomyces cerevisiae (strain ATCC 204508 / S288c) GN=TEF1 PE=1 SV=1
5.6	7.36883	7.07019	5.6	6.9116	5.6	5.6	5.6	5.6									43	1	9	8	11.1	123.91	1118	0	53.287	160940000	2823500	50370	1867500	685230	0	216570	0	3878.8	0	0	0.386528	0.502455	0.642469	0.377923	0.92268	0.355389	1.07967	0.698059	P03965	P03965	sp|P03965|CARB_YEAST Carbamoyl-phosphate synthase arginine-specific large chain OS=Saccharomyces cerevisiae (strain ATCC 204508 / S288c) GN=CPA2 PE=1 SV=1
5.6	7.32329	6.65374	6.605	5.6	5.6	5.6	5.6	5.6									47	1	7	7	13.7	64.343	577	0	17.165	109180000	3412000	16757	2210800	702240	390550	77929	0	0	13655	0	0.416938	0.504901	0.590678	0.368445	0.857909	0.35729	0.925679	0.616471	P04147	P04147	sp|P04147|PABP_YEAST Polyadenylate-binding protein, cytoplasmic and nuclear OS=Saccharomyces cerevisiae (strain ATCC 204508 / S288c) GN=PAB1 PE=1 SV=4
9.85446	9.62851	9.84644	9.76783	9.61681	9.83502	8.60627	9.63484	5.6									48	1	34	6	80	17.613	155	0	323.31	87130000000	17426000000	1004100000	3421500000	5493800000	4209200000	2222400000	419670000	11573000	643480000	253680	0.137642	0.917763	0.0365817	0.0333108	0.686291	0.325123	1.82943	0.826765	P04449	P04449	sp|P04449|RL24A_YEAST 60S ribosomal protein L24-A OS=Saccharomyces cerevisiae (strain ATCC 204508 / S288c) GN=RPL24A PE=1 SV=1
8.65218	8.42702	8.94491	8.77139	8.96361	8.17589	8.93033	8.41199	7.66308									49	1	17	17	62.7	15.757	142	0	128.08	9058500000	1811700000	174730000	393300000	536270000	217370000	359900000	70015000	18550000	41162000	402330	0.0460036	0.920721	0.0377382	0.0294704	0.355753	0.580191	0.339568	0.243032	P04456	P04456	sp|P04456|RL25_YEAST 60S ribosomal protein L25 OS=Saccharomyces cerevisiae (strain ATCC 204508 / S288c) GN=RPL25 PE=1 SV=4
7.83542	8.3477	8.50683	8.51598	8.58027	7.8012	5.6	7.95753	5.6									50	1	7	7	47.1	6.3415	51	0	96.927	3658500000	3658500000	109790000	853220000	1429500000	704800000	424200000	58231000	116510	78615000	0	0.0756294	0.868737	-0.0691703	-0.0523422	1.06804	0.328696	1.84414	1.018	P04650	P04650	sp|P04650|RL39_YEAST 60S ribosomal protein L39 OS=Saccharomyces cerevisiae (strain ATCC 204508 / S288c) GN=RPL39 PE=1 SV=3
6.57589	8.61217	8.52039	7.54796	5.6	5.6	7.33302	7.13117	5.6									51	1	4	4	7.1	34.12	309	0	23.106	2781000000	146370000	168350	81565000	50460000	12814000	293000	71120	89325	909490	0	0.825039	1	1.6535	0.857308	0.636698	0.357793	1.21475	0.65296	P04710	P04710	sp|P04710|ADT1_YEAST ADP,ATP carrier protein 1 OS=Saccharomyces cerevisiae (strain ATCC 204508 / S288c) GN=AAC1 PE=1 SV=1
5.6	6.99931	6.66411	5.6	5.6	5.6	5.6	5.6	5.6									53	1	2	2	5	63.515	557	0	26.423	55906000	1747100	0	1280000	467020	0	0	0	0	0	0	0.908583	0.547153	0.821138	0.577527	0.908583	0.368861	0.821138	0.577527	P04802	P04802	sp|P04802|SYDC_YEAST Aspartate--tRNA ligase, cytoplasmic OS=Saccharomyces cerevisiae (strain ATCC 204508 / S288c) GN=DPS1 PE=1 SV=3
7.26968	5.6	5.6	7.20241	7.82388	7.58099	5.6	6.39328	5.6									55	1	8	8	43.1	30.428	283	0	181.19	387140000	24196000	1792600	12470000	749360	3560100	3102100	1633300	116260	772980	0	1.10828	1	-1.3792	-0.87005	0.180359	0.632752	0.292133	0.180755	P04840	P04840	sp|P04840|VDAC1_YEAST Mitochondrial outer membrane protein porin 1 OS=Saccharomyces cerevisiae (strain ATCC 204508 / S288c) GN=POR1 PE=1 SV=4
8.7137	8.97265	9.30099	8.94379	8.63179	8.60382	8.56028	8.851	9.05189									57	1	16	2	50.8	13.989	132	0	245.86	10591000000	2118100000	62431000	636680000	475080000	425680000	212420000	109500000	11218000	161710000	23380000	0.596803	0.620071	0.269314	0.224081	0.323232	0.666492	0.174725	0.142995	P04912	P04912	sp|P04912|H2A2_YEAST Histone H2A.2 OS=Saccharomyces cerevisiae (strain ATCC 204508 / S288c) GN=HTA2 PE=1 SV=2
8.98895	10.483	10.0439	9.68609	9.3297	9.80543	9.83991	9.9182	9.78839									58	1	79	24	52.6	99.618	918	0	323.31	203410000000	6780300000	28682000	4068600000	1559500000	515580000	182420000	183710000	65356000	165310000	11054000	0.190285	0.694245	0.231524	0.157952	0.00755826	0.976559	-0.0102364	-0.00708434	P05030	P05030	sp|P05030|PMA1_YEAST Plasma membrane ATPase 1 OS=Saccharomyces cerevisiae (strain ATCC 204508 / S288c) GN=PMA1 PE=1 SV=2
5.6	7.94754	7.6902	5.6	5.6	5.6	5.6	5.6	5.6									59	1	6	6	24.4	33.717	312	0	43.334	616040000	51336000	181350	29233000	20116000	0	1722500	7259.1	76486	0	0	0.930138	1	1.47924	0.84851	0.930138	0.313255	1.47924	0.84851	P05317	P05317	sp|P05317|RLA0_YEAST 60S acidic ribosomal protein P0 OS=Saccharomyces cerevisiae (strain ATCC 204508 / S288c) GN=RPP0 PE=1 SV=2
[truncated: 462 more rows]

## Sheet: Significant present
List of protein either enriched in the RNP fraction from yeast compared to the ScRNA control. Proteins in bold are TSWV proteins.
[truncated: 6 more rows]

## Sheet: Identifiers Venn diagram
Input Venn diagram							Output Venn diagram
[truncated: 448 more rows]

[truncated: 1 more sheets: Gene onthology]
